# Supplementary material for: Viral elements and their potential influence on microbial processes along the permanently stratified Cariaco Basin redoxcline
Source: ISME J. 2020 Aug 14;14(12):3079–92. doi: 10.1038/s41396-020-00739-3 (PMC7785012; doi:10.1038/s41396-020-00739-3)
Supplement: Supplementary file 7 — Supplementary Table 2 [file 41396_2020_739_MOESM7_ESM.xlsx]

## Sheet: Supplementary Table 2
Supplementary Table 2. Relative abundances, conserved domains, protein structures and predicted number of promoters for the AMGs detected at different depths from the oxic, redoxcline and euxinic interior in the Cariaco Basin.
Function	148m	200m	237m	247m	267m	900m	Conserved domains; active sites	PROSITE	Phyre2	BPROM
phosphoadenosine phosphosulfate reductase (PAPS reductase) 26B_NODE_439	0	0	0	0	0	14.4	PAPS reductase (e-value=8.58e-27) PAPS reductase domain positions 120 to 611 (length: 832aa) acive sites: K375, R438, T477, F489	no hit	assimilatory adenosine 5'-2 phosphosulfate reductase with bound aps (confidence: 100% coverage: 69% ID:20%)	no predicted promoters
phosphoadenosine phosphosulfate reductase (PAPS reductase) 26B_NODE_448	0	0	0	0	0	23.2	PAPS reductase (e-value=1.11e-28) PAPS reductase domain positions 91 to 546 (length: 780aa)	no hit	assimilatory adenosine 5'-2 phosphosulfate reductase with bound aps (confidence: 100% coverage: 69% ID:22%)	no predicted promoters
phosphoadenosine phosphosulfate reductase (PAPS reductase) 24B_NODE_281	0	0	50.3	12	0	28.5	PAPS reductase (e-value=5.75e-25) PAPS reductase domain positions 7 to 483 (length: 800aa)	no hit	assimilatory adenosine 5'-2 phosphosulfate reductase with bound aps (confidence: 100% coverage: 69% ID:24%)	no predicted promoters
phosphoadenosine phosphosulfate reductase (PAPS reductase) 26B_NODE_1272	0	0	0	0	0	30	PAPS reductase (e-value=3.57e-32) PAPS reductase domain positions 85 to 540 (length: 705aa) active sites: K324, R387, D326, C438	no hit	assimilatory adenosine 5'-2 phosphosulfate reductase with bound aps (confidence: 100% coverage: 69% ID:21%)	no predicted promoters
phosphoadenosine phosphosulfate reductase (PAPS reductase) 26B_NODE_186	0	0	5.9	5.6	0	11.3	PAPS reductase (e-value=4.95e-28) PAPS reductase domain positions 58 to 537 (length: 736aa) active sites: K312, R384, H420, H432	no hit	assimilatory adenosine 5'-2 phosphosulfate reductase with bound aps (confidence: 100% coverage: 69% ID:22%)	no predicted promoters
phosphoadenosine phosphosulfate reductase (PAPS reductase) 26B_NODE_229	0	0	0	0	0	31	PAPS reductase (e-value=1.03e-30) PAPS reductase domain positions 85 to 543 (length: 764aa) active sites: K321, R384, S426, Y438	no hit	assimilatory adenosine 5'-2 phosphosulfate reductase with bound aps (confedence: 100% coverage: 69% ID:23%)	no predicted promoters
phosphoadenosine phosphosulfate reductase (PAPS reductase) 26B_NODE_291	0	0	0	0	0	18.1	PAPS reductase (e-value=5e-172) PAPS reductase domain positions 79 to 693 (length: 1332aa) active sites: R360, R519, D588, N600	no hit	assimilatory adenosine 5'-2 phosphosulfate reductase with bound aps (confidence: 100% coverage: 69% ID: 21%)	no predicted promoters
phosphoadenosine phosphosulfate reductase (PAPS reductase) 26B_NODE_647	0	0	0	0	0	31.6	PAPS reductase (e-value=1.85e-11) PAPS reductase domain positions 10 to 357 (length: 768aa)	no hit	assimilatory adenosine 5'-2 phosphosulfate reductase with bound aps (confidence: 100% coverage: 69% ID:18%)	no predicted promoters
phosphoadenosine phosphosulfate reductase (PAPS reductase) 26B_NODE_825	0	11.7	827.8	898.1	121.6	65.9	PAPS reductase (e-value=7.81e-31) PAPS reductase domain positions 94 to 729 (length: 888aa) active sites: R582, G624, Q636	no hit	assimilatory adenosine 5'-2 phosphosulfate reductase with bound aps (confidence: 100% coverage: 69% ID:20%)	no predicted promoters
cysteine desulfurase (NifS) 25B_NODE_1028	7048.4	316.5	182.1	166.9	0	206	NifS (e-value=2.14e-34) Cysteine desulfurase domain positions 1 to 477 (length: 488aa)	no hit	DndA cysteine desulfurase Streptomyces lividans (confidence 99.9%; coverage: 99% ID: 31%)	no predicted promoters
nitrogen fixation protein (NifU) 26B_NODE_104	0	0	0	0	0	11.8	NifU (e-value=1.64e-04) NifU_N domain positions 151 to 315 (length: 364aa)	no hit	nfu1 iron-sulfur cluster scaffold homolog (confidence: 95.8%; coverage: 51% ID: 24%)	no predicted promoters
nitrogen fixation protein (NifU) 28-29_NODE_2374	83.7	0	0	0	0	0	NifU (e-value=3.23e-19) NifU-like domain positions 53 to 240 (length: 316aa)	no hit	NifU C-terminal domain-like. (confidence: 99.9%; coverage: 85% ID: 30%)	no predicted promoters
diguanylate cyclase (DGC) 27_NODE_281	0	0	0	0	226.5	4.6	PAS_3 (signal transduction mechanism) (e-value=4.14e-12) PAS fold domain positions 97 to 351 (length: 496aa) putative active sites: C105, A117, V135, F168, C177, I180, H183, P186, F204, A213, W216, I261, E273, C295, A300	PAC profile domain	sensory box histidine kinase/response regulator2 from Burkholderia thailandensis e264 (confidence: 99.8% coverage: 80% ID: 19%)	one predicted promoter (LDF: 0.81)
UDP-sulfoquinovose synthase (UDP-SQ) 26B_NODE_387	0	0	0	0	0	15.4	SQD1_like_SDR_e (e-value=1.08e-156) UDP-SQ domain positions 4 to 1068 (length: 1144aa) active sites: N318, S393,T504, K516	no hit	Tyrosine-dependent oxidoreductases (confidence: 100% coverage: 97% ID:43%)	no predicted promoters
acetate kinase (Ack) 23_NODE_256	0	165.1	0	0	0	0	Acetate kinase (e-value=4.19e-153)	acetate kinase domain	acetate kinase from Porphyromonas (confidence: 100% coverage: 94%; ID: 38%)	one predicted promoter (LDF: 0.2)
							Acetate kinase A	acetate kinase domain
							domain positions 10 to 1227 (length: 1236aa)
phosphate acetyltransferase (Pta) 23_NODE_256	0	165.1	0	0	0	0	Phosphate acetyltransferase (e-value=4.82e-157) Phosphate acetyltransferase domain positions 586 to 1383 (length: 1432aa)	no hit	putative phosphate acetyltransferase2 (np_416953.1) from Escherichia coli k12 (confidence: 100% coverage: 61% ID:23%)	one predicted promoter (LDF: 1.06)
