# Supplementary material for: Viral elements and their potential influence on microbial processes along the permanently stratified Cariaco Basin redoxcline
Source: ISME J. 2020 Aug 14;14(12):3079–92. doi: 10.1038/s41396-020-00739-3 (PMC7785012; doi:10.1038/s41396-020-00739-3)
Supplement: Supplementary file 8 — Supplementary Table 3 [file 41396_2020_739_MOESM8_ESM.xlsx]

## Sheet: Supplementary Table 3
Supplementary Table 3. Order, family, and genus scale taxonomic association and confidence thresholds for the taxonomic association, for each viral population as indicated by VconTACTv2.
	Genome	Order	Family	Genus	VC	VC Status	Size	VC Subcluster	VC Subcluster Size	Quality	Adj P-value	Topology Confidence Score	Genera in VC	Families in VC	Orders in VC	Genus Confidence Score
0	23_NODE_1006_length_16479_cov_3.873857	Unassigned	Unassigned	Unassigned	0_0	Clustered	5	VC_0_0	5	0.7359	0.999649	0.7357	1	1	1	1
1	23_NODE_1097_length_14987_cov_2.774715	Unassigned	Unassigned	Unassigned	0_0	Clustered	5	VC_0_0	5	0.7359	0.999649	0.7357	1	1	1	1
2	23_NODE_1098_length_14983_cov_3.682276	Unassigned	Unassigned	Unassigned	2_0	Clustered	12	VC_2_0	12	0.7719	1	0.7719	1	1	1	1
3	23_NODE_122_length_88541_cov_4.619597	Unassigned	Unassigned	Unassigned	4_0	Clustered	3	VC_4_0	3	0.7843	0.729854	0.5724	1	1	1	1
4	23_NODE_1252_length_13131_cov_3.253715	Unassigned	Unassigned	Unassigned	1_0	Clustered	4	VC_1_0	4	0.5658	0.99974	0.5656	1	1	1	1
5	23_NODE_1285_length_12812_cov_3.716294	Unassigned	Unassigned	Unassigned	2_0	Clustered	12	VC_2_0	12	0.7719	1	0.7719	1	1	1	1
6	23_NODE_1357_length_12115_cov_2.948663	Unassigned	Unassigned	Unassigned	6_0	Clustered	23	VC_6_0	23	0.6297	1	0.6297	1	1	1	1
7	23_NODE_1383_length_11848_cov_5.895251	Unassigned	Unassigned	Unassigned	13_0	Clustered	4	VC_13_0	4	0.3097	0.518772	0.1607	1	1	1	1
8	23_NODE_1391_length_11780_cov_2.100231	Unassigned	Unassigned	Unassigned	11_0	Clustered	6	VC_11_0	6	0.3875	0.99998	0.3875	1	1	1	1
9	23_NODE_1478_length_11201_cov_3.247393	Unassigned	Unassigned	Unassigned	18_0	Clustered	2	VC_18_0	2	0.0446	0.953062	0.0425	1	1	1	1
10	23_NODE_1787_length_9292_cov_371.967444	Unassigned	Unassigned	Unassigned	24_0	Clustered	3	VC_24_0	3	0.8977	0.814453	0.7312	1	1	1	1
11	23_NODE_1962_length_8316_cov_3.440830	Unassigned	Unassigned	Unassigned	28_0	Clustered	7	VC_28_0	7	0.8253	0.995164	0.8213	1	1	1	1
12	23_NODE_2303_length_7036_cov_21.552953	Unassigned	Unassigned	Unassigned	38_0	Clustered	3	VC_38_0	3	0.9267	0.814453	0.7548	1	2	1	1
13	23_NODE_239_length_55774_cov_5.464998	Unassigned	Unassigned	Unassigned	39_0	Clustered	2	VC_39_0	2	0.2927	0.943326	0.2761	1	1	1	1
14	23_NODE_2574_length_6240_cov_2.884634	Unassigned	Unassigned	Unassigned	6_0	Clustered	23	VC_6_0	23	0.6297	1	0.6297	1	1	1	1
15	23_NODE_2721_length_5880_cov_7.030674	Unassigned	Unassigned	Unassigned	45_0	Clustered	2	VC_45_0	2	0.5226	0.855578	0.4471	1	1	1	1
16	23_NODE_2859_length_5635_cov_1.957539	Unassigned	Unassigned	Unassigned	25_0	Clustered	2	VC_25_0	2	0.498	0.89435	0.4454	1	1	1	1
17	23_NODE_2919_length_5506_cov_2.248849	Unassigned	Unassigned	Unassigned	46_0	Clustered	5	VC_46_0	5	0.5275	0.999782	0.5274	1	1	1	1
18	23_NODE_3061_length_5265_cov_2.299537	Unassigned	Unassigned	Unassigned	27_0	Clustered	3	VC_27_0	3	0.3874	0.86679	0.3358	1	1	1	1
19	23_NODE_533_length_29462_cov_1052.248120	Unassigned	Unassigned	Unassigned	20_0	Clustered	5	VC_20_0	5	0.4527	0.999991	0.4527	1	1	1	1
20	23_NODE_564_length_28409_cov_5.945115	Unassigned	Unassigned	Unassigned	2_0	Clustered	12	VC_2_0	12	0.7719	1	0.7719	1	1	1	1
21	23_NODE_568_length_28255_cov_5.415608	Unassigned	Unassigned	Unassigned	51_0	Clustered	2	VC_51_0	2	0.7488	0.814453	0.6099	1	1	1	1
22	23_NODE_86_length_99208_cov_168.089427	Unassigned	Unassigned	Unassigned	18_0	Clustered	2	VC_18_0	2	0.0446	0.953062	0.0425	1	1	1	1
23	23_NODE_888_length_18865_cov_3.938950	Unassigned	Unassigned	Unassigned	25_0	Clustered	2	VC_25_0	2	0.498	0.89435	0.4454	1	1	1	1
24	23_NODE_893_length_18796_cov_3.222394	Unassigned	Unassigned	Unassigned	56_0	Clustered	3	VC_56_0	3	1	1	1	1	1	1	1
25	23_NODE_910_length_18605_cov_3.402634	Unassigned	Unassigned	Unassigned	2_0	Clustered	12	VC_2_0	12	0.7719	1	0.7719	1	1	1	1
26	23_NODE_920_length_18422_cov_8.447152	Unassigned	Unassigned	Unassigned	6_0	Clustered	23	VC_6_0	23	0.6297	1	0.6297	1	1	1	1
27	24B_NODE_1083_length_8400_cov_5.213625	Unassigned	Unassigned	Unassigned	47_0	Clustered	7	VC_47_0	7	0.6713	0.993851	0.6672	1	1	1	1
28	24B_NODE_1124_length_8207_cov_4.078106	Unassigned	Unassigned	Unassigned	26_0	Clustered	5	VC_26_0	5	0.51	0.99999	0.51	1	1	1	1
29	24B_NODE_1127_length_8199_cov_5.110810	Unassigned	Unassigned	Unassigned	0_0	Clustered	5	VC_0_0	5	0.7359	0.999649	0.7357	1	1	1	1
30	24B_NODE_1142_length_8107_cov_3.040224	Unassigned	Unassigned	Unassigned	2_0	Clustered	12	VC_2_0	12	0.7719	1	0.7719	1	1	1	1
31	24B_NODE_1212_length_7682_cov_4.133070	Unassigned	Unassigned	Unassigned	27_0	Clustered	3	VC_27_0	3	0.3874	0.86679	0.3358	1	1	1	1
32	24B_NODE_1258_length_7439_cov_2.991171	Unassigned	Unassigned	Unassigned	27_0	Clustered	3	VC_27_0	3	0.3874	0.86679	0.3358	1	1	1	1
33	24B_NODE_1265_length_7406_cov_2.713876	Unassigned	Unassigned	Unassigned	46_0	Clustered	5	VC_46_0	5	0.5275	0.999782	0.5274	1	1	1	1
34	24B_NODE_1303_length_7251_cov_7.530945	Unassigned	Unassigned	Unassigned	3_0	Clustered	5	VC_3_0	5	0.6404	0.99998	0.6404	1	1	1	1
35	24B_NODE_1333_length_7126_cov_3.394950	Unassigned	Unassigned	Unassigned	2_0	Clustered	12	VC_2_0	12	0.7719	1	0.7719	1	1	1	1
36	24B_NODE_1385_length_6854_cov_5.259112	Unassigned	Unassigned	Unassigned	47_0	Clustered	7	VC_47_0	7	0.6713	0.993851	0.6672	1	1	1	1
37	24B_NODE_1404_length_6788_cov_2.714946	Unassigned	Unassigned	Unassigned	6_0	Clustered	23	VC_6_0	23	0.6297	1	0.6297	1	1	1	1
38	24B_NODE_1411_length_6731_cov_28.833484	Unassigned	Unassigned	Unassigned	6_0	Clustered	23	VC_6_0	23	0.6297	1	0.6297	1	1	1	1
39	24B_NODE_1450_length_6579_cov_2.441403	Unassigned	Unassigned	Unassigned	3_0	Clustered	5	VC_3_0	5	0.6404	0.99998	0.6404	1	1	1	1
40	24B_NODE_156_length_29863_cov_5.393910	Unassigned	Unassigned	Unassigned	57_0	Clustered	4	VC_57_0	4	0.8156	0.965447	0.7875	1	1	1	1
41	24B_NODE_1622_length_5920_cov_3.229848	Unassigned	Unassigned	Unassigned	15_0	Clustered	2	VC_15_0	2	0.38	0.919414	0.3494	1	1	1	1
42	24B_NODE_163_length_29475_cov_6.083101	Unassigned	Unassigned	Unassigned	28_0	Clustered	7	VC_28_0	7	0.8253	0.995164	0.8213	1	1	1	1
43	24B_NODE_1655_length_5847_cov_2.998614	Unassigned	Unassigned	Unassigned	2_0	Clustered	12	VC_2_0	12	0.7719	1	0.7719	1	1	1	1
44	24B_NODE_1665_length_5803_cov_3.409885	Unassigned	Unassigned	Unassigned	60_0	Clustered	2	VC_60_0	2	1	1	1	1	1	1	1
45	24B_NODE_1689_length_5741_cov_14.820445	Unassigned	Unassigned	Unassigned	47_0	Clustered	7	VC_47_0	7	0.6713	0.993851	0.6672	1	1	1	1
46	24B_NODE_169_length_28978_cov_15.694682	Unassigned	Unassigned	Unassigned	13_0	Clustered	4	VC_13_0	4	0.3097	0.518772	0.1607	1	1	1	1
47	24B_NODE_1786_length_5463_cov_188.297623	Unassigned	Unassigned	Unassigned	62_0	Clustered	9	VC_62_0	9	0.9604	0.999998	0.9604	4	2	1	1
48	24B_NODE_181_length_27411_cov_13.919953	Unassigned	Unassigned	Unassigned	28_0	Clustered	7	VC_28_0	7	0.8253	0.995164	0.8213	1	1	1	1
49	24B_NODE_1842_length_5303_cov_3.221967	Unassigned	Unassigned	Unassigned	2_0	Clustered	12	VC_2_0	12	0.7719	1	0.7719	1	1	1	1
50	24B_NODE_1859_length_5259_cov_4.544191	Unassigned	Unassigned	Unassigned	63_0	Clustered	2	VC_63_0	2	1	1	1	1	1	1	1
51	24B_NODE_1875_length_5231_cov_2.970314	Unassigned	Unassigned	Unassigned	20_0	Clustered	5	VC_20_0	5	0.4527	0.999991	0.4527	1	1	1	1
52	24B_NODE_1882_length_5201_cov_6.693989	Unassigned	Unassigned	Unassigned	6_0	Clustered	23	VC_6_0	23	0.6297	1	0.6297	1	1	1	1
53	24B_NODE_1905_length_5139_cov_20.589688	Unassigned	Unassigned	Unassigned	13_0	Clustered	4	VC_13_0	4	0.3097	0.518772	0.1607	1	1	1	1
54	24B_NODE_193_length_26423_cov_10.170235	Unassigned	Unassigned	Unassigned	30_0	Clustered	6	VC_30_0	6	0.5176	1	0.5176	1	1	1	1
55	24B_NODE_209_length_25578_cov_4.273519	Unassigned	Unassigned	Unassigned	71_0	Clustered	2	VC_71_0	2	1	1	1	1	1	1	1
56	24B_NODE_210_length_25558_cov_9.611161	Unassigned	Unassigned	Unassigned	31_0	Clustered	4	VC_31_0	4	0.4206	0.999934	0.4206	1	1	1	1
57	24B_NODE_217_length_25281_cov_5.148468	Unassigned	Unassigned	Unassigned	0_0	Clustered	5	VC_0_0	5	0.7359	0.999649	0.7357	1	1	1	1
58	24B_NODE_253_length_23007_cov_15.768338	Unassigned	Unassigned	Unassigned	30_0	Clustered	6	VC_30_0	6	0.5176	1	0.5176	1	1	1	1
59	24B_NODE_262_length_22557_cov_33.278114	Unassigned	Unassigned	Unassigned	73_0	Clustered	4	VC_73_0	4	0.6823	0.996894	0.6802	1	1	1	1
60	24B_NODE_265_length_22526_cov_6.003207	Unassigned	Unassigned	Unassigned	30_0	Clustered	6	VC_30_0	6	0.5176	1	0.5176	1	1	1	1
61	24B_NODE_273_length_22015_cov_6.290409	Unassigned	Unassigned	Unassigned	74_0	Clustered	3	VC_74_0	3	1	1	1	1	1	1	1
62	24B_NODE_281_length_21719_cov_6.283199	Unassigned	Unassigned	Unassigned	75_0	Clustered	3	VC_75_0	3	0.8637	0.925543	0.7994	1	1	1	1
63	24B_NODE_283_length_21653_cov_7.783880	Unassigned	Unassigned	Unassigned	76_0	Clustered	5	VC_76_0	5	0.3088	0.996885	0.3079	1	1	1	1
64	24B_NODE_290_length_21383_cov_4.690463	Unassigned	Unassigned	Unassigned	30_0	Clustered	6	VC_30_0	6	0.5176	1	0.5176	1	1	1	1
65	24B_NODE_331_length_20155_cov_4.461699	Unassigned	Unassigned	Unassigned	77_0	Clustered	2	VC_77_0	2	0.8979	0.5	0.449	1	1	1	1
66	24B_NODE_355_length_19371_cov_11.191044	Unassigned	Unassigned	Unassigned	0_0	Clustered	5	VC_0_0	5	0.7359	0.999649	0.7357	1	1	1	1
67	24B_NODE_362_length_18853_cov_5.856412	Unassigned	Unassigned	Unassigned	6_0	Clustered	23	VC_6_0	23	0.6297	1	0.6297	1	1	1	1
68	24B_NODE_368_length_18622_cov_202.559989	Unassigned	Unassigned	Unassigned	38_0	Clustered	3	VC_38_0	3	0.9267	0.814453	0.7548	1	2	1	1
69	24B_NODE_400_length_17597_cov_5.988242	Unassigned	Unassigned	Unassigned	46_0	Clustered	5	VC_46_0	5	0.5275	0.999782	0.5274	1	1	1	1
70	24B_NODE_401_length_17562_cov_16.860852	Unassigned	Unassigned	Unassigned	49_0	Clustered	3	VC_49_0	3	0.8824	0.925543	0.8167	1	1	1	1
71	24B_NODE_411_length_17132_cov_6.291645	Unassigned	Unassigned	Unassigned	77_0	Clustered	2	VC_77_0	2	0.8979	0.5	0.449	1	1	1	1
72	24B_NODE_413_length_17027_cov_9.433333	Unassigned	Unassigned	Unassigned	59_0	Clustered	2	VC_59_0	2	0.5867	0.729854	0.4282	1	1	1	1
73	24B_NODE_415_length_17009_cov_2.425585	Unassigned	Unassigned	Unassigned	8_0	Clustered	15	VC_8_0	15	0.4872	1	0.4872	1	1	1	1
74	24B_NODE_42_length_55980_cov_362.592473	Unassigned	Unassigned	Unassigned	42_0	Clustered	4	VC_42_0	4	0.4249	0.998643	0.4244	2	2	2	0.8333
75	24B_NODE_440_length_16363_cov_8.427115	Unassigned	Unassigned	Unassigned	79_0	Clustered	3	VC_79_0	3	1	1	1	1	1	1	1
76	24B_NODE_444_length_16243_cov_3.985154	Unassigned	Unassigned	Unassigned	75_0	Clustered	3	VC_75_0	3	0.8637	0.925543	0.7994	1	1	1	1
77	24B_NODE_447_length_16160_cov_3.995088	Unassigned	Unassigned	Unassigned	26_0	Clustered	5	VC_26_0	5	0.51	0.99999	0.51	1	1	1	1
78	24B_NODE_471_length_15625_cov_6.690893	Unassigned	Unassigned	Unassigned	28_0	Clustered	7	VC_28_0	7	0.8253	0.995164	0.8213	1	1	1	1
79	24B_NODE_484_length_15310_cov_10.275652	Unassigned	Unassigned	Unassigned	6_0	Clustered	23	VC_6_0	23	0.6297	1	0.6297	1	1	1	1
80	24B_NODE_545_length_14011_cov_11.082245	Unassigned	Unassigned	Unassigned	82_0	Clustered	2	VC_82_0	2	1	1	1	1	1	1	1
81	24B_NODE_569_length_13709_cov_3.304944	Unassigned	Unassigned	Unassigned	28_0	Clustered	7	VC_28_0	7	0.8253	0.995164	0.8213	1	1	1	1
82	24B_NODE_570_length_13668_cov_20.199176	Unassigned	Unassigned	Unassigned	8_0	Clustered	15	VC_8_0	15	0.4872	1	0.4872	1	1	1	1
83	24B_NODE_581_length_13404_cov_23.905305	Unassigned	Unassigned	Unassigned	6_0	Clustered	23	VC_6_0	23	0.6297	1	0.6297	1	1	1	1
84	24B_NODE_583_length_13345_cov_6.774721	Unassigned	Unassigned	Unassigned	1_0	Clustered	4	VC_1_0	4	0.5658	0.99974	0.5656	1	1	1	1
85	24B_NODE_60_length_49865_cov_10.547501	Unassigned	Unassigned	Unassigned	8_0	Clustered	15	VC_8_0	15	0.4872	1	0.4872	1	1	1	1
86	24B_NODE_631_length_12730_cov_6.653442	Unassigned	Unassigned	Unassigned	11_0	Clustered	6	VC_11_0	6	0.3875	0.99998	0.3875	1	1	1	1
87	24B_NODE_639_length_12675_cov_3.456342	Unassigned	Unassigned	Unassigned	72_0	Clustered	3	VC_72_0	3	0.6105	0.991885	0.6056	1	1	1	1
88	24B_NODE_648_length_12610_cov_15.740046	Unassigned	Unassigned	Unassigned	83_0	Clustered	32	VC_83_0	32	0.9467	1	0.9467	1	1	1	1
89	24B_NODE_650_length_12558_cov_4.584168	Unassigned	Unassigned	Unassigned	83_0	Clustered	32	VC_83_0	32	0.9467	1	0.9467	1	1	1	1
90	24B_NODE_660_length_12440_cov_10.763245	Unassigned	Unassigned	Unassigned	83_0	Clustered	32	VC_83_0	32	0.9467	1	0.9467	1	1	1	1
91	24B_NODE_713_length_11873_cov_6.027297	Unassigned	Unassigned	Unassigned	83_0	Clustered	32	VC_83_0	32	0.9467	1	0.9467	1	1	1	1
92	24B_NODE_715_length_11842_cov_12.061963	Unassigned	Unassigned	Unassigned	31_0	Clustered	4	VC_31_0	4	0.4206	0.999934	0.4206	1	1	1	1
93	24B_NODE_726_length_11720_cov_5.671219	Unassigned	Unassigned	Unassigned	83_0	Clustered	32	VC_83_0	32	0.9467	1	0.9467	1	1	1	1
94	24B_NODE_728_length_11716_cov_5.981614	Unassigned	Unassigned	Unassigned	83_0	Clustered	32	VC_83_0	32	0.9467	1	0.9467	1	1	1	1
95	24B_NODE_766_length_11246_cov_4.493509	Unassigned	Unassigned	Unassigned	83_0	Clustered	32	VC_83_0	32	0.9467	1	0.9467	1	1	1	1
96	24B_NODE_770_length_11173_cov_7.879506	Unassigned	Unassigned	Unassigned	30_0	Clustered	6	VC_30_0	6	0.5176	1	0.5176	1	1	1	1
97	24B_NODE_772_length_11152_cov_3.144379	Unassigned	Unassigned	Unassigned	8_0	Clustered	15	VC_8_0	15	0.4872	1	0.4872	1	1	1	1
98	24B_NODE_787_length_10989_cov_2.917247	Unassigned	Unassigned	Unassigned	3_0	Clustered	5	VC_3_0	5	0.6404	0.99998	0.6404	1	1	1	1
99	24B_NODE_794_length_10945_cov_9.859312	Unassigned	Unassigned	Unassigned	21_0	Clustered	2	VC_21_0	2	0.5826	0.729854	0.4252	1	1	1	1
100	24B_NODE_802_length_10906_cov_16.245083	Unassigned	Unassigned	Unassigned	83_0	Clustered	32	VC_83_0	32	0.9467	1	0.9467	1	1	1	1
101	24B_NODE_822_length_10681_cov_3.157865	Unassigned	Unassigned	Unassigned	26_0	Clustered	5	VC_26_0	5	0.51	0.99999	0.51	1	1	1	1
102	24B_NODE_832_length_10546_cov_14.562231	Unassigned	Unassigned	Unassigned	83_0	Clustered	32	VC_83_0	32	0.9467	1	0.9467	1	1	1	1
103	24B_NODE_841_length_10449_cov_3.658311	Unassigned	Unassigned	Unassigned	84_0	Clustered	2	VC_84_0	2	1	1	1	1	1	1	1
104	24B_NODE_86_length_38239_cov_10.073162	Unassigned	Unassigned	Unassigned	31_0	Clustered	4	VC_31_0	4	0.4206	0.999934	0.4206	1	1	1	1
105	24B_NODE_878_length_10051_cov_2.809605	Unassigned	Unassigned	Unassigned	16_0	Clustered	2	VC_16_0	2	0.1017	0.785928	0.0799	1	1	1	1
106	24B_NODE_881_length_9984_cov_4.756132	Unassigned	Unassigned	Unassigned	2_0	Clustered	12	VC_2_0	12	0.7719	1	0.7719	1	1	1	1
107	24B_NODE_888_length_9935_cov_2.848245	Unassigned	Unassigned	Unassigned	30_0	Clustered	6	VC_30_0	6	0.5176	1	0.5176	1	1	1	1
108	24B_NODE_90_length_38047_cov_5.351514	Unassigned	Unassigned	Unassigned	26_0	Clustered	5	VC_26_0	5	0.51	0.99999	0.51	1	1	1	1
109	24B_NODE_916_length_9618_cov_7.116026	Unassigned	Unassigned	Unassigned	28_0	Clustered	7	VC_28_0	7	0.8253	0.995164	0.8213	1	1	1	1
110	24B_NODE_92_length_37837_cov_5.345657	Unassigned	Unassigned	Unassigned	21_0	Clustered	2	VC_21_0	2	0.5826	0.729854	0.4252	1	1	1	1
111	24B_NODE_933_length_9473_cov_3.202639	Unassigned	Unassigned	Unassigned	72_0	Clustered	3	VC_72_0	3	0.6105	0.991885	0.6056	1	1	1	1
112	24B_NODE_941_length_9411_cov_4.838119	Unassigned	Unassigned	Unassigned	8_0	Clustered	15	VC_8_0	15	0.4872	1	0.4872	1	1	1	1
113	24B_NODE_951_length_9323_cov_5.774173	Unassigned	Unassigned	Unassigned	17_0	Clustered	4	VC_17_0	4	0.2746	0.973043	0.2672	1	1	1	1
114	24B_NODE_954_length_9307_cov_6.107692	Unassigned	Unassigned	Unassigned	1_0	Clustered	4	VC_1_0	4	0.5658	0.99974	0.5656	1	1	1	1
115	24B_NODE_993_length_9002_cov_6.212773	Unassigned	Unassigned	Unassigned	10_0	Clustered	2	VC_10_0	2	0.4371	0.814453	0.356	1	1	1	1
116	25B_NODE_1028_length_10214_cov_16.828845	Unassigned	Unassigned	Unassigned	86_0	Clustered	2	VC_86_0	2	1	1	1	1	1	1	1
117	25B_NODE_1157_length_9463_cov_27.165140	Unassigned	Unassigned	Unassigned	45_0	Clustered	2	VC_45_0	2	0.5226	0.855578	0.4471	1	1	1	1
118	25B_NODE_118_length_40599_cov_54.485761	Unassigned	Unassigned	Unassigned	87_0	Clustered	4	VC_87_0	4	0.8706	0.959319	0.8351	1	1	1	1
119	25B_NODE_125_length_39108_cov_19.228049	Unassigned	Unassigned	Unassigned	87_0	Clustered	4	VC_87_0	4	0.8706	0.959319	0.8351	1	1	1	1
120	25B_NODE_129_length_37679_cov_32.664406	Unassigned	Unassigned	Unassigned	94_0	Clustered	2	VC_94_0	2	1	1	1	1	1	1	1
121	25B_NODE_1396_length_8176_cov_41.935795	Unassigned	Unassigned	Unassigned	6_0	Clustered	23	VC_6_0	23	0.6297	1	0.6297	1	1	1	1
122	25B_NODE_1494_length_7776_cov_9.231199	Unassigned	Unassigned	Unassigned	57_0	Clustered	4	VC_57_0	4	0.8156	0.965447	0.7875	1	1	1	1
123	25B_NODE_1719_length_6964_cov_8.523305	Unassigned	Unassigned	Unassigned	101_0	Clustered	2	VC_101_0	2	0.329	0.89435	0.2942	1	1	1	1
124	25B_NODE_171_length_32010_cov_33.208844	Unassigned	Unassigned	Unassigned	102_0	Clustered	3	VC_102_0	3	1	1	1	1	1	1	1
125	25B_NODE_1855_length_6552_cov_24.141622	Unassigned	Unassigned	Unassigned	103_0	Clustered	2	VC_103_0	2	1	1	1	1	1	1	1
126	25B_NODE_2438_length_5157_cov_10.015748	Unassigned	Unassigned	Unassigned	59_0	Clustered	2	VC_59_0	2	0.5867	0.729854	0.4282	1	1	1	1
127	25B_NODE_251_length_25981_cov_28.856547	Unassigned	Unassigned	Unassigned	13_0	Clustered	4	VC_13_0	4	0.3097	0.518772	0.1607	1	1	1	1
128	25B_NODE_323_length_22060_cov_13.148433	Unassigned	Unassigned	Unassigned	5_0	Clustered	2	VC_5_0	2	0.7388	0.814453	0.6017	1	1	1	1
129	25B_NODE_378_length_20116_cov_56.464943	Unassigned	Unassigned	Unassigned	6_0	Clustered	23	VC_6_0	23	0.6297	1	0.6297	1	1	1	1
130	25B_NODE_394_length_19653_cov_18.036422	Unassigned	Unassigned	Unassigned	76_0	Clustered	5	VC_76_0	5	0.3088	0.996885	0.3079	1	1	1	1
131	25B_NODE_444_length_17950_cov_63.205114	Unassigned	Unassigned	Unassigned	23_0	Clustered	2	VC_23_0	2	0.6595	0.5	0.3298	1	1	1	1
132	25B_NODE_500_length_16401_cov_749.484685	Unassigned	Unassigned	Unassigned	42_0	Clustered	4	VC_42_0	4	0.4249	0.998643	0.4244	2	2	2	0.8333
133	25B_NODE_643_length_13923_cov_20.246642	Unassigned	Unassigned	Unassigned	101_0	Clustered	2	VC_101_0	2	0.329	0.89435	0.2942	1	1	1	1
134	25B_NODE_685_length_13464_cov_11.990214	Unassigned	Unassigned	Unassigned	11_0	Clustered	6	VC_11_0	6	0.3875	0.99998	0.3875	1	1	1	1
135	25B_NODE_69_length_57769_cov_43.033194	Unassigned	Unassigned	Unassigned	44_0	Clustered	2	VC_44_0	2	0.2584	0.951131	0.2458	1	1	1	1
136	25B_NODE_703_length_13189_cov_10.821614	Unassigned	Unassigned	Unassigned	64_0	Clustered	2	VC_64_0	2	0.5907	0.918133	0.5423	1	1	1	1
137	25B_NODE_70_length_57728_cov_41.700872	Unassigned	Unassigned	Unassigned	8_0	Clustered	15	VC_8_0	15	0.4872	1	0.4872	1	1	1	1
138	25B_NODE_894_length_11294_cov_23.325845	Unassigned	Unassigned	Unassigned	82_0	Clustered	2	VC_82_0	2	1	1	1	1	1	1	1
139	25B_NODE_93_length_47130_cov_25.613521	Unassigned	Unassigned	Unassigned	67_0	Clustered	2	VC_67_0	2	0.402	0.938558	0.3773	1	1	1	1
140	26B_NODE_1002_length_15853_cov_3.810408	Unassigned	Unassigned	Unassigned	108_0	Clustered	2	VC_108_0	2	1	1	1	1	1	1	1
141	26B_NODE_1020_length_15640_cov_4.538778	Unassigned	Unassigned	Unassigned	73_0	Clustered	4	VC_73_0	4	0.6823	0.996894	0.6802	1	1	1	1
142	26B_NODE_104_length_66492_cov_8.639901	Unassigned	Unassigned	Unassigned	109_0	Clustered	3	VC_109_0	3	0.8204	0.877361	0.7197	1	1	1	1
143	26B_NODE_1098_length_14896_cov_16.833052	Unassigned	Unassigned	Unassigned	110_0	Clustered	2	VC_110_0	2	0.158	0.814453	0.1287	1	1	1	1
144	26B_NODE_1150_length_14316_cov_3.415268	Unassigned	Unassigned	Unassigned	20_0	Clustered	5	VC_20_0	5	0.4527	0.999991	0.4527	1	1	1	1
145	26B_NODE_1155_length_14253_cov_9.067226	Unassigned	Unassigned	Unassigned	111_0	Clustered	2	VC_111_0	2	1	1	1	1	1	1	1
146	26B_NODE_1243_length_13570_cov_3.878900	Unassigned	Unassigned	Unassigned	83_0	Clustered	32	VC_83_0	32	0.9467	1	0.9467	1	1	1	1
147	26B_NODE_1342_length_12898_cov_3.448015	Unassigned	Unassigned	Unassigned	83_0	Clustered	32	VC_83_0	32	0.9467	1	0.9467	1	1	1	1
148	26B_NODE_134_length_57062_cov_13.051154	Unassigned	Unassigned	Unassigned	113_0	Clustered	2	VC_113_0	2	0.1042	0.61436	0.064	1	1	1	1
149	26B_NODE_1372_length_12612_cov_14.784922	Unassigned	Unassigned	Unassigned	83_0	Clustered	32	VC_83_0	32	0.9467	1	0.9467	1	1	1	1
150	26B_NODE_1380_length_12568_cov_14.153070	Unassigned	Unassigned	Unassigned	83_0	Clustered	32	VC_83_0	32	0.9467	1	0.9467	1	1	1	1
151	26B_NODE_1383_length_12548_cov_8.662657	Unassigned	Unassigned	Unassigned	83_0	Clustered	32	VC_83_0	32	0.9467	1	0.9467	1	1	1	1
152	26B_NODE_1405_length_12440_cov_4.928092	Unassigned	Unassigned	Unassigned	83_0	Clustered	32	VC_83_0	32	0.9467	1	0.9467	1	1	1	1
153	26B_NODE_140_length_55628_cov_15.282083	Unassigned	Unassigned	Unassigned	42_0	Clustered	4	VC_42_0	4	0.4249	0.998643	0.4244	2	2	2	0.8333
154	26B_NODE_1410_length_12404_cov_7.250345	Unassigned	Unassigned	Unassigned	83_0	Clustered	32	VC_83_0	32	0.9467	1	0.9467	1	1	1	1
155	26B_NODE_1415_length_12387_cov_3.304874	Unassigned	Unassigned	Unassigned	83_0	Clustered	32	VC_83_0	32	0.9467	1	0.9467	1	1	1	1
156	26B_NODE_1437_length_12286_cov_4.643378	Unassigned	Unassigned	Unassigned	83_0	Clustered	32	VC_83_0	32	0.9467	1	0.9467	1	1	1	1
157	26B_NODE_1464_length_12153_cov_9.169096	Unassigned	Unassigned	Unassigned	83_0	Clustered	32	VC_83_0	32	0.9467	1	0.9467	1	1	1	1
158	26B_NODE_1467_length_12129_cov_3.885247	Unassigned	Unassigned	Unassigned	83_0	Clustered	32	VC_83_0	32	0.9467	1	0.9467	1	1	1	1
159	26B_NODE_1468_length_12128_cov_4.003734	Unassigned	Unassigned	Unassigned	83_0	Clustered	32	VC_83_0	32	0.9467	1	0.9467	1	1	1	1
160	26B_NODE_1475_length_12084_cov_6.629966	Unassigned	Unassigned	Unassigned	83_0	Clustered	32	VC_83_0	32	0.9467	1	0.9467	1	1	1	1
161	26B_NODE_1485_length_11947_cov_5.333193	Unassigned	Unassigned	Unassigned	83_0	Clustered	32	VC_83_0	32	0.9467	1	0.9467	1	1	1	1
162	26B_NODE_1512_length_11809_cov_16.009547	Unassigned	Unassigned	Unassigned	83_0	Clustered	32	VC_83_0	32	0.9467	1	0.9467	1	1	1	1
163	26B_NODE_1538_length_11699_cov_4.951643	Unassigned	Unassigned	Unassigned	83_0	Clustered	32	VC_83_0	32	0.9467	1	0.9467	1	1	1	1
164	26B_NODE_1543_length_11677_cov_7.603190	Unassigned	Unassigned	Unassigned	83_0	Clustered	32	VC_83_0	32	0.9467	1	0.9467	1	1	1	1
165	26B_NODE_1568_length_11550_cov_4.629304	Unassigned	Unassigned	Unassigned	83_0	Clustered	32	VC_83_0	32	0.9467	1	0.9467	1	1	1	1
166	26B_NODE_156_length_52750_cov_5.090103	Unassigned	Unassigned	Unassigned	115_0	Clustered	2	VC_115_0	2	0.7152	0.5	0.3576	1	1	1	1
167	26B_NODE_1589_length_11436_cov_10.468615	Unassigned	Unassigned	Unassigned	83_0	Clustered	32	VC_83_0	32	0.9467	1	0.9467	1	1	1	1
168	26B_NODE_1733_length_10723_cov_4.594402	Unassigned	Unassigned	Unassigned	83_0	Clustered	32	VC_83_0	32	0.9467	1	0.9467	1	1	1	1
169	26B_NODE_1814_length_10316_cov_6.476316	Unassigned	Unassigned	Unassigned	83_0	Clustered	32	VC_83_0	32	0.9467	1	0.9467	1	1	1	1
170	26B_NODE_183_length_47241_cov_12.977313	Unassigned	Unassigned	Unassigned	116_0	Clustered	2	VC_116_0	2	1	1	1	1	1	1	1
171	26B_NODE_1890_length_9954_cov_4.574162	Unassigned	Unassigned	Unassigned	78_0	Clustered	2	VC_78_0	2	0.3845	0.729854	0.2807	1	1	1	1
172	26B_NODE_190_length_46123_cov_28.353559	Unassigned	Unassigned	Unassigned	44_0	Clustered	2	VC_44_0	2	0.2584	0.951131	0.2458	1	1	1	1
173	26B_NODE_1928_length_9795_cov_3.223606	Unassigned	Unassigned	Unassigned	83_0	Clustered	32	VC_83_0	32	0.9467	1	0.9467	1	1	1	1
174	26B_NODE_1944_length_9710_cov_5.395515	Unassigned	Unassigned	Unassigned	83_0	Clustered	32	VC_83_0	32	0.9467	1	0.9467	1	1	1	1
175	26B_NODE_1945_length_9705_cov_14.986186	Unassigned	Unassigned	Unassigned	74_0	Clustered	3	VC_74_0	3	1	1	1	1	1	1	1
176	26B_NODE_215_length_42489_cov_1225.346741	Unassigned	Unassigned	Unassigned	118_0	Clustered	3	VC_118_0	3	0.0459	0.780597	0.0358	1	1	1	1
177	26B_NODE_2218_length_8703_cov_7.220148	Unassigned	Unassigned	Unassigned	120_0	Clustered	2	VC_120_0	2	1	1	1	1	1	1	1
178	26B_NODE_2397_length_8123_cov_2.620557	Unassigned	Unassigned	Unassigned	57_0	Clustered	4	VC_57_0	4	0.8156	0.965447	0.7875	1	1	1	1
179	26B_NODE_241_length_40499_cov_7.645218	Unassigned	Unassigned	Unassigned	121_0	Clustered	2	VC_121_0	2	1	1	1	1	1	1	1
180	26B_NODE_244_length_40388_cov_6.938627	Unassigned	Unassigned	Unassigned	46_0	Clustered	5	VC_46_0	5	0.5275	0.999782	0.5274	1	1	1	1
181	26B_NODE_246_length_40230_cov_4.251239	Unassigned	Unassigned	Unassigned	76_0	Clustered	5	VC_76_0	5	0.3088	0.996885	0.3079	1	1	1	1
182	26B_NODE_2487_length_7853_cov_4.055813	Unassigned	Unassigned	Unassigned	122_0	Clustered	2	VC_122_0	2	1	1	1	1	1	1	1
183	26B_NODE_260_length_38985_cov_12.722499	Unassigned	Unassigned	Unassigned	124_0	Clustered	30	VC_124_0	30	0.8513	1	0.8513	2	2	2	1
184	26B_NODE_263_length_38726_cov_31.416699	Unassigned	Unassigned	Unassigned	129_0	Clustered	2	VC_129_0	2	1	1	1	1	1	1	1
185	26B_NODE_266_length_38390_cov_10.741158	Unassigned	Unassigned	Unassigned	73_0	Clustered	4	VC_73_0	4	0.6823	0.996894	0.6802	1	1	1	1
186	26B_NODE_2708_length_7294_cov_4.354164	Unassigned	Unassigned	Unassigned	120_0	Clustered	2	VC_120_0	2	1	1	1	1	1	1	1
187	26B_NODE_2832_length_7033_cov_2.373059	Unassigned	Unassigned	Unassigned	110_0	Clustered	2	VC_110_0	2	0.158	0.814453	0.1287	1	1	1	1
188	26B_NODE_295_length_36584_cov_10.976963	Unassigned	Unassigned	Unassigned	116_0	Clustered	2	VC_116_0	2	1	1	1	1	1	1	1
189	26B_NODE_2994_length_6647_cov_3.411568	Unassigned	Unassigned	Unassigned	137_0	Clustered	2	VC_137_0	2	0.7872	0.5	0.3936	1	1	1	1
190	26B_NODE_3037_length_6537_cov_6.754025	Unassigned	Unassigned	Unassigned	138_0	Clustered	2	VC_138_0	2	1	1	1	1	1	1	1
191	26B_NODE_3048_length_6516_cov_34.659109	Unassigned	Unassigned	Unassigned	139_0	Clustered	2	VC_139_0	2	1	1	1	1	1	1	1
192	26B_NODE_311_length_35804_cov_5.398942	Unassigned	Unassigned	Unassigned	20_0	Clustered	5	VC_20_0	5	0.4527	0.999991	0.4527	1	1	1	1
193	26B_NODE_315_length_35557_cov_63.892869	Unassigned	Unassigned	Unassigned	46_0	Clustered	5	VC_46_0	5	0.5275	0.999782	0.5274	1	1	1	1
194	26B_NODE_3267_length_6116_cov_3.077496	Unassigned	Unassigned	Unassigned	73_0	Clustered	4	VC_73_0	4	0.6823	0.996894	0.6802	1	1	1	1
195	26B_NODE_350_length_33095_cov_7.380277	Unassigned	Unassigned	Unassigned	80_0	Clustered	3	VC_80_0	3	0.8248	0.729854	0.602	1	1	1	1
196	26B_NODE_3581_length_5646_cov_2.119950	Unassigned	Unassigned	Unassigned	57_0	Clustered	4	VC_57_0	4	0.8156	0.965447	0.7875	1	1	1	1
197	26B_NODE_369_length_31614_cov_82.666138	Unassigned	Unassigned	Unassigned	111_0	Clustered	2	VC_111_0	2	1	1	1	1	1	1	1
198	26B_NODE_3728_length_5439_cov_3.229765	Unassigned	Unassigned	Unassigned	137_0	Clustered	2	VC_137_0	2	0.7872	0.5	0.3936	1	1	1	1
199	26B_NODE_3963_length_5141_cov_9.430095	Unassigned	Unassigned	Unassigned	78_0	Clustered	2	VC_78_0	2	0.3845	0.729854	0.2807	1	1	1	1
200	26B_NODE_439_length_28246_cov_4.597962	Unassigned	Unassigned	Unassigned	112_0	Clustered	2	VC_112_0	2	0.7987	0.814453	0.6505	1	1	1	1
201	26B_NODE_448_length_27795_cov_7.219244	Unassigned	Unassigned	Unassigned	112_0	Clustered	2	VC_112_0	2	0.7987	0.814453	0.6505	1	1	1	1
202	26B_NODE_510_length_26045_cov_10.876617	Unassigned	Unassigned	Unassigned	122_0	Clustered	2	VC_122_0	2	1	1	1	1	1	1	1
203	26B_NODE_522_length_25561_cov_9.079344	Unassigned	Unassigned	Unassigned	115_0	Clustered	2	VC_115_0	2	0.7152	0.5	0.3576	1	1	1	1
204	26B_NODE_531_length_25212_cov_13.004774	Unassigned	Unassigned	Unassigned	109_0	Clustered	3	VC_109_0	3	0.8204	0.877361	0.7197	1	1	1	1
205	26B_NODE_561_length_24462_cov_12.086036	Unassigned	Unassigned	Unassigned	74_0	Clustered	3	VC_74_0	3	1	1	1	1	1	1	1
206	26B_NODE_563_length_24410_cov_9.474623	Unassigned	Unassigned	Unassigned	129_0	Clustered	2	VC_129_0	2	1	1	1	1	1	1	1
207	26B_NODE_639_length_22302_cov_10.115231	Unassigned	Unassigned	Unassigned	75_0	Clustered	3	VC_75_0	3	0.8637	0.925543	0.7994	1	1	1	1
208	26B_NODE_646_length_22169_cov_3.964784	Unassigned	Unassigned	Unassigned	20_0	Clustered	5	VC_20_0	5	0.4527	0.999991	0.4527	1	1	1	1
209	26B_NODE_767_length_19503_cov_3.339236	Unassigned	Unassigned	Unassigned	121_0	Clustered	2	VC_121_0	2	1	1	1	1	1	1	1
210	26B_NODE_799_length_18853_cov_4.797880	Unassigned	Unassigned	Unassigned	108_0	Clustered	2	VC_108_0	2	1	1	1	1	1	1	1
211	26B_NODE_810_length_18739_cov_4.637927	Unassigned	Unassigned	Unassigned	80_0	Clustered	3	VC_80_0	3	0.8248	0.729854	0.602	1	1	1	1
212	26B_NODE_825_length_18433_cov_12.175801	Unassigned	Unassigned	Unassigned	64_0	Clustered	2	VC_64_0	2	0.5907	0.918133	0.5423	1	1	1	1
213	26B_NODE_849_length_17947_cov_4.577392	Unassigned	Unassigned	Unassigned	109_0	Clustered	3	VC_109_0	3	0.8204	0.877361	0.7197	1	1	1	1
214	27_NODE_1209_length_8443_cov_66.970595	Unassigned	Unassigned	Unassigned	24_0	Clustered	3	VC_24_0	3	0.8977	0.814453	0.7312	1	1	1	1
215	27_NODE_128_length_56707_cov_8.195373	Unassigned	Unassigned	Unassigned	5_0	Clustered	2	VC_5_0	2	0.7388	0.814453	0.6017	1	1	1	1
216	27_NODE_1484_length_6317_cov_2.447276	Unassigned	Unassigned	Unassigned	140_0	Clustered	2	VC_140_0	2	1	1	1	1	1	1	1
217	27_NODE_157_length_52141_cov_7.062596	Unassigned	Unassigned	Unassigned	39_0	Clustered	2	VC_39_0	2	0.2927	0.943326	0.2761	1	1	1	1
218	27_NODE_1763_length_5125_cov_3.069334	Unassigned	Unassigned	Unassigned	84_0	Clustered	2	VC_84_0	2	1	1	1	1	1	1	1
219	27_NODE_624_length_17933_cov_48.551523	Unassigned	Unassigned	Unassigned	142_0	Clustered	2	VC_142_0	2	1	1	1	1	1	1	1
220	27_NODE_843_length_13226_cov_7.209141	Unassigned	Unassigned	Unassigned	143_0	Clustered	2	VC_143_0	2	1	1	1	1	1	1	1
221	28-29_NODE_1000_length_5158_cov_2.720921	Unassigned	Unassigned	Unassigned	6_0	Clustered	23	VC_6_0	23	0.6297	1	0.6297	1	1	1	1
222	28-29_NODE_1029_length_5014_cov_2.886773	Unassigned	Unassigned	Unassigned	4_0	Clustered	3	VC_4_0	3	0.7843	0.729854	0.5724	1	1	1	1
223	28-29_NODE_126_length_48193_cov_6.685136	Unassigned	Unassigned	Unassigned	144_0	Clustered	5	VC_144_0	5	0.7218	1	0.7218	1	1	1	1
224	28-29_NODE_229_length_26468_cov_4.853245	Unassigned	Unassigned	Unassigned	146_0	Clustered	4	VC_146_0	4	0.549	0.999385	0.5487	1	1	1	1
225	28-29_NODE_236_length_25859_cov_3.951866	Unassigned	Unassigned	Unassigned	71_0	Clustered	2	VC_71_0	2	1	1	1	1	1	1	1
226	28-29_NODE_261_length_23694_cov_3.203540	Unassigned	Unassigned	Unassigned	3_0	Clustered	5	VC_3_0	5	0.6404	0.99998	0.6404	1	1	1	1
227	28-29_NODE_275_length_22755_cov_3.424552	Unassigned	Unassigned	Unassigned	146_0	Clustered	4	VC_146_0	4	0.549	0.999385	0.5487	1	1	1	1
228	28-29_NODE_351_length_17709_cov_3.360027	Unassigned	Unassigned	Unassigned	51_0	Clustered	2	VC_51_0	2	0.7488	0.814453	0.6099	1	1	1	1
229	28-29_NODE_369_length_16853_cov_4.541726	Unassigned	Unassigned	Unassigned	2_0	Clustered	12	VC_2_0	12	0.7719	1	0.7719	1	1	1	1
230	28-29_NODE_404_length_14747_cov_3.756646	Unassigned	Unassigned	Unassigned	3_0	Clustered	5	VC_3_0	5	0.6404	0.99998	0.6404	1	1	1	1
231	28-29_NODE_408_length_14277_cov_3.820070	Unassigned	Unassigned	Unassigned	1_0	Clustered	4	VC_1_0	4	0.5658	0.99974	0.5656	1	1	1	1
232	28-29_NODE_410_length_14200_cov_3.131488	Unassigned	Unassigned	Unassigned	148_0	Clustered	2	VC_148_0	2	0.3509	0.5	0.1754	1	1	1	1
233	28-29_NODE_439_length_12752_cov_2.692860	Unassigned	Unassigned	Unassigned	11_0	Clustered	6	VC_11_0	6	0.3875	0.99998	0.3875	1	1	1	1
234	28-29_NODE_451_length_12122_cov_3.848900	Unassigned	Unassigned	Unassigned	150_0	Clustered	4	VC_150_0	4	0.2314	0.996121	0.2305	1	1	1	1
235	28-29_NODE_484_length_11120_cov_4.659603	Unassigned	Unassigned	Unassigned	148_0	Clustered	2	VC_148_0	2	0.3509	0.5	0.1754	1	1	1	1
236	28-29_NODE_544_length_9615_cov_2.261166	Unassigned	Unassigned	Unassigned	4_0	Clustered	3	VC_4_0	3	0.7843	0.729854	0.5724	1	1	1	1
237	28-29_NODE_574_length_9084_cov_3.264017	Unassigned	Unassigned	Unassigned	8_0	Clustered	15	VC_8_0	15	0.4872	1	0.4872	1	1	1	1
238	28-29_NODE_643_length_8045_cov_3.365336	Unassigned	Unassigned	Unassigned	47_0	Clustered	7	VC_47_0	7	0.6713	0.993851	0.6672	1	1	1	1
239	28-29_NODE_671_length_7679_cov_4.201394	Unassigned	Unassigned	Unassigned	80_0	Clustered	3	VC_80_0	3	0.8248	0.729854	0.602	1	1	1	1
240	28-29_NODE_681_length_7561_cov_20.145644	Unassigned	Unassigned	Unassigned	60_0	Clustered	2	VC_60_0	2	1	1	1	1	1	1	1
241	28-29_NODE_707_length_7233_cov_2.449693	Unassigned	Unassigned	Unassigned	10_0	Clustered	2	VC_10_0	2	0.4371	0.814453	0.356	1	1	1	1
242	28-29_NODE_808_length_6326_cov_1.660106	Unassigned	Unassigned	Unassigned	63_0	Clustered	2	VC_63_0	2	1	1	1	1	1	1	1
243	28-29_NODE_843_length_6030_cov_2.150344	Unassigned	Unassigned	Unassigned	2_0	Clustered	12	VC_2_0	12	0.7719	1	0.7719	1	1	1	1
244	28-29_NODE_852_length_5957_cov_3.458163	Unassigned	Unassigned	Unassigned	8_0	Clustered	15	VC_8_0	15	0.4872	1	0.4872	1	1	1	1
245	28-29_NODE_883_length_5752_cov_2.525639	Unassigned	Unassigned	Unassigned	79_0	Clustered	3	VC_79_0	3	1	1	1	1	1	1	1
246	28-29_NODE_893_length_5698_cov_4.497598	Unassigned	Unassigned	Unassigned	26_0	Clustered	5	VC_26_0	5	0.51	0.99999	0.51	1	1	1	1
247	28-29_NODE_918_length_5570_cov_3.266885	Unassigned	Unassigned	Unassigned	17_0	Clustered	4	VC_17_0	4	0.2746	0.973043	0.2672	1	1	1	1
248	28-29_NODE_932_length_5527_cov_5.987890	Unassigned	Unassigned	Unassigned	6_0	Clustered	23	VC_6_0	23	0.6297	1	0.6297	1	1	1	1
249	28-29_NODE_959_length_5347_cov_3.810816	Unassigned	Unassigned	Unassigned	2_0	Clustered	12	VC_2_0	12	0.7719	1	0.7719	1	1	1	1
250	28-29_NODE_98_length_56589_cov_192.130132	Unassigned	Unassigned	Unassigned	67_0	Clustered	2	VC_67_0	2	0.402	0.938558	0.3773	1	1	1	1
251	6985.1.58159.TTCAG_Malaspina_NODE_2987_length_5450_cov_4.376326	Unassigned	Unassigned	Unassigned	151_0	Clustered	2	VC_151_0	2	0.7844	0.5	0.3922	1	1	1	1
252	7029.1.59050.AAGGG_Malaspina_NODE_949_length_11009_cov_3.782931	Unassigned	Unassigned	Unassigned	152_0	Clustered	2	VC_152_0	2	1	1	1	1	1	1	1
253	Achromobacter~phage~83-24	Caudovirales	Siphoviridae	Jwxvirus	153_0	Clustered	2	VC_153_0	2	0.2119	0.950764	0.2015	1	1	1	1
254	Achromobacter~phage~JWAlpha	Caudovirales	Podoviridae	Jwalphavirus	154_2	Clustered	13	VC_154_2	13	0.5182	1	0.5182	5	2	2	0.8205
255	Achromobacter~phage~JWX	Caudovirales	Siphoviridae	Jwxvirus	153_0	Clustered	2	VC_153_0	2	0.2119	0.950764	0.2015	1	1	1	1
256	Achromobacter~phage~phiAxp-1	Unassigned	Unassigned	Unassigned	33_0	Clustered	10	VC_33_0	10	0.7069	1	0.7069	3	2	2	1
257	Achromobacter~phage~phiAxp-3	Caudovirales	Podoviridae	Jwalphavirus	154_2	Clustered	13	VC_154_2	13	0.5182	1	0.5182	5	2	2	0.8205
258	Acidianus~bottle-shaped~virus	Unassigned	Ampullaviridae	Ampullavirus	162_0	Clustered	3	VC_162_0	3	1	1	1	2	2	1	1
259	Acidianus~bottle-shaped~virus~2	Unassigned	Unassigned	Unassigned	162_0	Clustered	3	VC_162_0	3	1	1	1	2	2	1	1
260	Acidianus~bottle-shaped~virus~3	Unassigned	Unassigned	Unassigned	162_0	Clustered	3	VC_162_0	3	1	1	1	2	2	1	1
261	Acidianus~filamentous~virus~3	Ligamenvirales	Lipothrixviridae	Betalipothrixvirus	164_0	Clustered	6	VC_164_0	6	0.9554	0.999939	0.9554	1	1	1	1
262	Acidianus~filamentous~virus~6	Ligamenvirales	Lipothrixviridae	Betalipothrixvirus	164_0	Clustered	6	VC_164_0	6	0.9554	0.999939	0.9554	1	1	1	1
263	Acidianus~filamentous~virus~7	Ligamenvirales	Lipothrixviridae	Betalipothrixvirus	164_0	Clustered	6	VC_164_0	6	0.9554	0.999939	0.9554	1	1	1	1
264	Acidianus~filamentous~virus~8	Ligamenvirales	Lipothrixviridae	Betalipothrixvirus	164_0	Clustered	6	VC_164_0	6	0.9554	0.999939	0.9554	1	1	1	1
265	Acidianus~filamentous~virus~9	Ligamenvirales	Lipothrixviridae	Betalipothrixvirus	164_0	Clustered	6	VC_164_0	6	0.9554	0.999939	0.9554	1	1	1	1
266	Acidianus~spindle-shaped~virus~1	Unassigned	Fuselloviridae	Betafusellovirus	166_0	Clustered	9	VC_166_0	9	0.909	0.999998	0.909	2	1	1	1
267	Acinetobacter~bacteriophage~AP22	Caudovirales	Myoviridae	Ap22virus	169_0	Clustered	4	VC_169_0	4	0.7522	0.999558	0.7518	2	2	2	1
268	Acinetobacter~phage~AB3	Caudovirales	Podoviridae	Fri1virus	170_0	Clustered	10	VC_170_0	10	0.6274	1	0.6274	2	2	2	1
269	Acinetobacter~phage~Abp1	Caudovirales	Podoviridae	Fri1virus	170_0	Clustered	10	VC_170_0	10	0.6274	1	0.6274	2	2	2	1
270	Acinetobacter~phage~Acj9	Unassigned	Unassigned	Unassigned	174_18	Clustered	2	VC_174_18	2	0.0156	0.956019	0.0149	1	1	1	1
271	Acinetobacter~phage~Bphi-B1251	Unassigned	Unassigned	Unassigned	76_0	Clustered	5	VC_76_0	5	0.3088	0.996885	0.3079	1	1	1	1
272	Acinetobacter~phage~Fri1	Caudovirales	Podoviridae	Fri1virus	170_0	Clustered	10	VC_170_0	10	0.6274	1	0.6274	2	2	2	1
273	Acinetobacter~phage~IME_AB3	Unassigned	Unassigned	Unassigned	33_0	Clustered	10	VC_33_0	10	0.7069	1	0.7069	3	2	2	1
274	Acinetobacter~phage~LZ35	Unassigned	Unassigned	Unassigned	169_0	Clustered	4	VC_169_0	4	0.7522	0.999558	0.7518	2	2	2	1
275	Acinetobacter~phage~Petty	Unassigned	Unassigned	Unassigned	170_0	Clustered	10	VC_170_0	10	0.6274	1	0.6274	2	2	2	1
276	Acinetobacter~phage~YMC-13-01-C62	Caudovirales	Myoviridae	Ap22virus	169_0	Clustered	4	VC_169_0	4	0.7522	0.999558	0.7518	2	2	2	1
277	Acinetobacter~phage~YMC11/12/R2315	Unassigned	Unassigned	Unassigned	169_0	Clustered	4	VC_169_0	4	0.7522	0.999558	0.7518	2	2	2	1
278	Acinetobacter~phage~ZZ1	Unassigned	Unassigned	Unassigned	174_18	Clustered	2	VC_174_18	2	0.0156	0.956019	0.0149	1	1	1	1
279	Acinetobacter~phage~phiAB1	Caudovirales	Podoviridae	Fri1virus	170_0	Clustered	10	VC_170_0	10	0.6274	1	0.6274	2	2	2	1
280	Acinetobacter~phage~phiAB6	Unassigned	Unassigned	Unassigned	170_0	Clustered	10	VC_170_0	10	0.6274	1	0.6274	2	2	2	1
281	Acinetobacter~phage~vB_AbaM_Acibel004	Unassigned	Unassigned	Unassigned	180_0	Clustered	2	VC_180_0	2	0.1692	0.951438	0.161	1	1	1	1
282	Acinetobacter~phage~vB_AbaM_IME200	Caudovirales	Podoviridae	Fri1virus	170_0	Clustered	10	VC_170_0	10	0.6274	1	0.6274	2	2	2	1
283	Acinetobacter~phage~vB_AbaM_phiAbaA1	Unassigned	Unassigned	Unassigned	180_0	Clustered	2	VC_180_0	2	0.1692	0.951438	0.161	1	1	1	1
284	Acinetobacter~phage~vB_AbaP_Acibel007	Unassigned	Unassigned	Unassigned	170_0	Clustered	10	VC_170_0	10	0.6274	1	0.6274	2	2	2	1
285	Acinetobacter~phage~vB_AbaP_PD-6A3	Caudovirales	Podoviridae	Fri1virus	170_0	Clustered	10	VC_170_0	10	0.6274	1	0.6274	2	2	2	1
286	Acinetobacter~phage~vB_AbaP_PD-AB9	Caudovirales	Podoviridae	Fri1virus	170_0	Clustered	10	VC_170_0	10	0.6274	1	0.6274	2	2	2	1
287	Acinetobacter~phage~vB_AbaS_TRS1	Unassigned	Unassigned	Unassigned	76_0	Clustered	5	VC_76_0	5	0.3088	0.996885	0.3079	1	1	1	1
288	Actinomyces~virus~Av1	Caudovirales	Podoviridae	Unassigned	186_0	Clustered	2	VC_186_0	2	0.0837	0.894989	0.0749	2	1	1	1
289	Aeromonas~phage~Aes012	Caudovirales	Myoviridae	Secunda5virus	175_1	Clustered	5	VC_175_1	5	0.1004	1	0.1004	1	1	1	0.9
290	Aeromonas~phage~Aes508	Caudovirales	Myoviridae	Secunda5virus	175_1	Clustered	5	VC_175_1	5	0.1004	1	0.1004	1	1	1	0.9
291	Aeromonas~phage~CC2	Unassigned	Unassigned	Unassigned	176_2	Clustered	2	VC_176_2	2	0.0328	0.956814	0.0314	1	2	2	1
292	Aeromonas~phage~PX29	Unassigned	Unassigned	Unassigned	176_3	Clustered	3	VC_176_3	3	0.0587	0.998544	0.0586	1	2	2	1
293	Aeromonas~phage~pAh6-C	Unassigned	Unassigned	Unassigned	194_0	Clustered	5	VC_194_0	5	1	1	1	1	1	1	1
294	Aeromonas~phage~phiAS4	Caudovirales	Myoviridae	Secunda5virus	175_1	Clustered	5	VC_175_1	5	0.1004	1	0.1004	1	1	1	0.9
295	Aeromonas~phage~phiAS5	Unassigned	Unassigned	Unassigned	176_3	Clustered	3	VC_176_3	3	0.0587	0.998544	0.0586	1	2	2	1
296	Aeromonas~phage~phiAS7	Unassigned	Unassigned	Unassigned	196_0	Clustered	5	VC_196_0	5	0.5149	1	0.5149	1	1	1	1
297	Aeromonas~virus~25	Caudovirales	Myoviridae	Secunda5virus	175_1	Clustered	5	VC_175_1	5	0.1004	1	0.1004	1	1	1	0.9
298	Aeromonas~virus~31	Caudovirales	Myoviridae	Secunda5virus	175_0	Clustered	2	VC_175_0	2	0.0238	0.948377	0.0226	2	1	1	1
299	Aeromonas~virus~44RR2	Caudovirales	Myoviridae	Biquartavirus	175_0	Clustered	2	VC_175_0	2	0.0238	0.948377	0.0226	2	1	1	1
300	Aeromonas~virus~65	Caudovirales	Myoviridae	Unassigned	176_2	Clustered	2	VC_176_2	2	0.0328	0.956814	0.0314	1	2	2	1
301	Aeromonas~virus~Aeh1	Caudovirales	Myoviridae	Unassigned	176_3	Clustered	3	VC_176_3	3	0.0587	0.998544	0.0586	1	2	2	1
302	Aeromonas~virus~phiO18P	Caudovirales	Myoviridae	Hp1virus	125_0	Clustered	7	VC_125_0	7	0.5496	1	0.5496	2	2	2	1
303	Aggregatibacter~phage~S1249	Unassigned	Unassigned	Unassigned	37_0	Clustered	2	VC_37_0	2	0.5806	0.93598	0.5434	1	1	1	1
304	Agrobacterium~phage~7-7-1	Unassigned	Unassigned	Unassigned	95_0	Clustered	3	VC_95_0	3	0.191	0.831565	0.1589	2	2	2	1
305	Archaeal~BJ1~virus	Unassigned	Unassigned	Unassigned	200_0	Clustered	2	VC_200_0	2	0.8415	0.729854	0.6142	1	1	1	1
306	Arthrobacter~phage~BarretLemon	Caudovirales	Myoviridae	Chippewavirus	201_0	Clustered	2	VC_201_0	2	1	1	1	2	1	1	1
307	Arthrobacter~phage~KellEzio	Caudovirales	Siphoviridae	Kelleziovirus	203_0	Clustered	2	VC_203_0	2	1	1	1	1	1	1	1
308	Arthrobacter~phage~Kitkat	Caudovirales	Siphoviridae	Kelleziovirus	203_0	Clustered	2	VC_203_0	2	1	1	1	1	1	1	1
309	Arthrobacter~phage~vB_ArtM-ArV1	Caudovirales	Myoviridae	Arvunavirus	201_0	Clustered	2	VC_201_0	2	1	1	1	2	1	1	1
310	Bacillus~phage~Aurora	Unassigned	Unassigned	Unassigned	185_0	Clustered	8	VC_185_0	8	0.8919	1	0.8919	2	2	2	1
311	Bacillus~phage~AvesoBmore	Caudovirales	Myoviridae	B4virus	210_10	Clustered	5	VC_210_10	5	0.1008	1	0.1008	2	2	2	1
312	Bacillus~phage~B4	Caudovirales	Myoviridae	B4virus	210_1	Clustered	2	VC_210_1	2	0.0237	0.937616	0.0222	1	1	1	1
313	Bacillus~phage~BCP78	Caudovirales	Myoviridae	Tsarbombavirus	210_0	Clustered	2	VC_210_0	2	0.0282	0.955548	0.0269	1	1	1	1
314	Bacillus~phage~BCP8-2	Caudovirales	Myoviridae	Bc431virus	210_3	Clustered	5	VC_210_3	5	0.1199	1	0.1199	1	1	1	0.6
315	Bacillus~phage~BPS10C	Unassigned	Unassigned	Unassigned	211_1	Clustered	4	VC_211_1	4	0.0693	0.999065	0.0693	2	2	2	1
316	Bacillus~phage~BPS13	Caudovirales	Myoviridae	Wphvirus	211_1	Clustered	4	VC_211_1	4	0.0693	0.999065	0.0693	2	2	2	1
317	Bacillus~phage~Bam35c	Unassigned	Tectiviridae	Betatectivirus	233_0	Clustered	4	VC_233_0	4	1	1	1	1	1	1	1
318	Bacillus~phage~Bastille	Caudovirales	Myoviridae	Bastillevirus	210_9	Clustered	4	VC_210_9	4	0.0743	0.999985	0.0743	1	1	1	1
319	Bacillus~phage~Bcp1	Caudovirales	Myoviridae	Bc431virus	210_3	Clustered	5	VC_210_3	5	0.1199	1	0.1199	1	1	1	0.6
320	Bacillus~phage~Belinda	Unassigned	Unassigned	Unassigned	211_0	Clustered	12	VC_211_0	12	0.3092	1	0.3092	2	2	2	1
321	Bacillus~phage~BigBertha	Caudovirales	Myoviridae	B4virus	210_10	Clustered	5	VC_210_10	5	0.1008	1	0.1008	2	2	2	1
322	Bacillus~phage~Bobb	Caudovirales	Myoviridae	Agatevirus	210_4	Clustered	3	VC_210_4	3	0.0734	0.998483	0.0733	1	1	1	1
323	Bacillus~phage~Bp8p-C	Caudovirales	Myoviridae	Agatevirus	210_4	Clustered	3	VC_210_4	3	0.0734	0.998483	0.0733	1	1	1	1
324	Bacillus~phage~BtCS33	Unassigned	Unassigned	Unassigned	226_0	Clustered	6	VC_226_0	6	0.6131	1	0.6131	2	2	2	1
325	Bacillus~phage~CAM003	Caudovirales	Myoviridae	Bastillevirus	210_9	Clustered	4	VC_210_9	4	0.0743	0.999985	0.0743	1	1	1	1
326	Bacillus~phage~CP-51	Caudovirales	Myoviridae	Cp51virus	212_1	Clustered	3	VC_212_1	3	0.563	0.997174	0.5614	1	1	1	1
327	Bacillus~phage~CampHawk	Caudovirales	Myoviridae	Spo1virus	212_0	Clustered	2	VC_212_0	2	0.2593	0.953085	0.2472	1	1	1	1
328	Bacillus~phage~Claudi	Unassigned	Unassigned	Unassigned	185_0	Clustered	8	VC_185_0	8	0.8919	1	0.8919	2	2	2	1
329	Bacillus~phage~DIGNKC	Unassigned	Unassigned	Unassigned	211_0	Clustered	12	VC_211_0	12	0.3092	1	0.3092	2	2	2	1
330	Bacillus~phage~Deep~Blue	Caudovirales	Myoviridae	Bc431virus	210_3	Clustered	5	VC_210_3	5	0.1199	1	0.1199	1	1	1	0.6
331	Bacillus~phage~DirtyBetty	Unassigned	Unassigned	Unassigned	211_0	Clustered	12	VC_211_0	12	0.3092	1	0.3092	2	2	2	1
332	Bacillus~phage~Eldridge	Unassigned	Unassigned	Unassigned	210_6	Clustered	2	VC_210_6	2	0.0347	0.955908	0.0331	1	2	2	1
333	Bacillus~phage~Evoli	Caudovirales	Myoviridae	Bastillevirus	210_9	Clustered	4	VC_210_9	4	0.0743	0.999985	0.0743	1	1	1	1
334	Bacillus~phage~Eyuki	Caudovirales	Myoviridae	Wphvirus	211_0	Clustered	12	VC_211_0	12	0.3092	1	0.3092	2	2	2	1
335	Bacillus~phage~Fah	Unassigned	Unassigned	Unassigned	226_0	Clustered	6	VC_226_0	6	0.6131	1	0.6131	2	2	2	1
336	Bacillus~phage~GIL16c	Unassigned	Tectiviridae	Betatectivirus	233_0	Clustered	4	VC_233_0	4	1	1	1	1	1	1	1
337	Bacillus~phage~Gamma	Unassigned	Unassigned	Unassigned	226_0	Clustered	6	VC_226_0	6	0.6131	1	0.6131	2	2	2	1
338	Bacillus~phage~Grass	Caudovirales	Myoviridae	Nit1virus	210_5	Clustered	2	VC_210_5	2	0.0362	0.955965	0.0346	1	1	1	1
339	Bacillus~phage~Hakuna	Caudovirales	Myoviridae	Wphvirus	211_0	Clustered	12	VC_211_0	12	0.3092	1	0.3092	2	2	2	1
340	Bacillus~phage~Hoody~T	Caudovirales	Myoviridae	Bastillevirus	210_9	Clustered	4	VC_210_9	4	0.0743	0.999985	0.0743	1	1	1	1
341	Bacillus~phage~JBP901	Caudovirales	Myoviridae	Bc431virus	210_3	Clustered	5	VC_210_3	5	0.1199	1	0.1199	1	1	1	0.6
342	Bacillus~phage~JL	Caudovirales	Myoviridae	Cp51virus	212_1	Clustered	3	VC_212_1	3	0.563	0.997174	0.5614	1	1	1	1
343	Bacillus~phage~Kida	Unassigned	Unassigned	Unassigned	211_0	Clustered	12	VC_211_0	12	0.3092	1	0.3092	2	2	2	1
344	Bacillus~phage~MG-B1	Unassigned	Unassigned	Unassigned	185_0	Clustered	8	VC_185_0	8	0.8919	1	0.8919	2	2	2	1
345	Bacillus~phage~Megatron	Caudovirales	Myoviridae	Wphvirus	211_0	Clustered	12	VC_211_0	12	0.3092	1	0.3092	2	2	2	1
346	Bacillus~phage~Moonbeam	Caudovirales	Myoviridae	Unassigned	210_6	Clustered	2	VC_210_6	2	0.0347	0.955908	0.0331	1	2	2	1
347	Bacillus~phage~Nemo	Unassigned	Unassigned	Unassigned	211_0	Clustered	12	VC_211_0	12	0.3092	1	0.3092	2	2	2	1
348	Bacillus~phage~Nigalana	Unassigned	Unassigned	Unassigned	211_0	Clustered	12	VC_211_0	12	0.3092	1	0.3092	2	2	2	1
349	Bacillus~phage~NotTheCreek	Unassigned	Unassigned	Unassigned	211_0	Clustered	12	VC_211_0	12	0.3092	1	0.3092	2	2	2	1
350	Bacillus~phage~Page	Caudovirales	Podoviridae	Pagevirus	227_0	Clustered	6	VC_227_0	6	0.8756	0.999998	0.8756	2	2	2	1
351	Bacillus~phage~Palmer	Caudovirales	Podoviridae	Pagevirus	227_0	Clustered	6	VC_227_0	6	0.8756	0.999998	0.8756	2	2	2	1
352	Bacillus~phage~Pascal	Caudovirales	Podoviridae	Pagevirus	227_0	Clustered	6	VC_227_0	6	0.8756	0.999998	0.8756	2	2	2	1
353	Bacillus~phage~Pavlov	Unassigned	Unassigned	Unassigned	227_0	Clustered	6	VC_227_0	6	0.8756	0.999998	0.8756	2	2	2	1
354	Bacillus~phage~Phrodo	Unassigned	Unassigned	Unassigned	210_10	Clustered	5	VC_210_10	5	0.1008	1	0.1008	2	2	2	1
355	Bacillus~phage~Pony	Caudovirales	Podoviridae	Pagevirus	227_0	Clustered	6	VC_227_0	6	0.8756	0.999998	0.8756	2	2	2	1
356	Bacillus~phage~Pookie	Caudovirales	Podoviridae	Pagevirus	227_0	Clustered	6	VC_227_0	6	0.8756	0.999998	0.8756	2	2	2	1
357	Bacillus~phage~Riley	Caudovirales	Myoviridae	B4virus	210_10	Clustered	5	VC_210_10	5	0.1008	1	0.1008	2	2	2	1
358	Bacillus~phage~SPP1	Unassigned	Unassigned	Unassigned	244_0	Clustered	2	VC_244_0	2	0.1148	0.947151	0.1088	1	1	1	1
359	Bacillus~phage~SageFayge	Unassigned	Unassigned	Unassigned	211_0	Clustered	12	VC_211_0	12	0.3092	1	0.3092	2	2	2	1
360	Bacillus~phage~SalinJah	Unassigned	Unassigned	Unassigned	211_1	Clustered	4	VC_211_1	4	0.0693	0.999065	0.0693	2	2	2	1
361	Bacillus~phage~Shanette	Caudovirales	Myoviridae	Cp51virus	212_1	Clustered	3	VC_212_1	3	0.563	0.997174	0.5614	1	1	1	1
362	Bacillus~phage~Slash	Caudovirales	Siphoviridae	Slashvirus	240_0	Clustered	4	VC_240_0	4	0.999	0.89435	0.8935	1	1	1	1
363	Bacillus~phage~Spock	Caudovirales	Myoviridae	B4virus	210_1	Clustered	2	VC_210_1	2	0.0237	0.937616	0.0222	1	1	1	1
364	Bacillus~phage~Stahl	Caudovirales	Siphoviridae	Slashvirus	240_0	Clustered	4	VC_240_0	4	0.999	0.89435	0.8935	1	1	1	1
365	Bacillus~phage~Staley	Caudovirales	Siphoviridae	Slashvirus	240_0	Clustered	4	VC_240_0	4	0.999	0.89435	0.8935	1	1	1	1
366	Bacillus~phage~Stills	Caudovirales	Siphoviridae	Slashvirus	240_0	Clustered	4	VC_240_0	4	0.999	0.89435	0.8935	1	1	1	1
367	Bacillus~phage~Stitch	Unassigned	Unassigned	Unassigned	185_0	Clustered	8	VC_185_0	8	0.8919	1	0.8919	2	2	2	1
368	Bacillus~phage~TP21-L	Caudovirales	Siphoviridae	Tp21virus	237_0	Clustered	2	VC_237_0	2	0.7706	0.855578	0.6593	1	1	1	1
369	Bacillus~phage~Troll	Caudovirales	Myoviridae	B4virus	210_10	Clustered	5	VC_210_10	5	0.1008	1	0.1008	2	2	2	1
370	Bacillus~phage~TsarBomba	Caudovirales	Myoviridae	Tsarbombavirus	210_0	Clustered	2	VC_210_0	2	0.0282	0.955548	0.0269	1	1	1	1
371	Bacillus~phage~VMY22	Unassigned	Unassigned	Unassigned	185_0	Clustered	8	VC_185_0	8	0.8919	1	0.8919	2	2	2	1
372	Bacillus~phage~W.Ph.	Caudovirales	Myoviridae	Wphvirus	211_1	Clustered	4	VC_211_1	4	0.0693	0.999065	0.0693	2	2	2	1
373	Bacillus~phage~Waukesha92	Unassigned	Unassigned	Unassigned	228_0	Clustered	4	VC_228_0	4	0.5768	0.999918	0.5767	1	1	1	1
374	Bacillus~phage~Wip1	Unassigned	Tectiviridae	Betatectivirus	233_0	Clustered	4	VC_233_0	4	1	1	1	1	1	1	1
375	Bacillus~phage~Zuko	Unassigned	Unassigned	Unassigned	211_0	Clustered	12	VC_211_0	12	0.3092	1	0.3092	2	2	2	1
376	Bacillus~phage~phIS3501	Unassigned	Unassigned	Unassigned	226_0	Clustered	6	VC_226_0	6	0.6131	1	0.6131	2	2	2	1
377	Bacillus~phage~phi4J1	Unassigned	Unassigned	Unassigned	228_0	Clustered	4	VC_228_0	4	0.5768	0.999918	0.5767	1	1	1	1
378	Bacillus~phage~phiAGATE	Caudovirales	Myoviridae	Agatevirus	210_4	Clustered	3	VC_210_4	3	0.0734	0.998483	0.0733	1	1	1	1
379	Bacillus~phage~phiCM3	Unassigned	Unassigned	Unassigned	226_0	Clustered	6	VC_226_0	6	0.6131	1	0.6131	2	2	2	1
380	Bacillus~phage~phiNIT1	Caudovirales	Myoviridae	Nit1virus	210_5	Clustered	2	VC_210_5	2	0.0362	0.955965	0.0346	1	1	1	1
381	Bacillus~phage~vB_BceM_Bc431v3	Caudovirales	Myoviridae	Bc431virus	210_3	Clustered	5	VC_210_3	5	0.1199	1	0.1199	1	1	1	0.6
382	Bacillus~phage~vB_BtS_BMBtp3	Unassigned	Unassigned	Unassigned	228_0	Clustered	4	VC_228_0	4	0.5768	0.999918	0.5767	1	1	1	1
383	Bacillus~virus~1	Caudovirales	Myoviridae	Svunavirus	229_0	Clustered	2	VC_229_0	2	0.4186	0.943282	0.3948	1	1	1	1
384	Bacillus~virus~250	Caudovirales	Siphoviridae	Cecivirus	216_0	Clustered	2	VC_216_0	2	0.4234	0.945764	0.4005	1	1	1	1
385	Bacillus~virus~AP50	Unassigned	Tectiviridae	Betatectivirus	233_0	Clustered	4	VC_233_0	4	1	1	1	1	1	1	1
386	Bacillus~virus~Andromeda	Caudovirales	Siphoviridae	Andromedavirus	257_0	Clustered	7	VC_257_0	7	1	1	1	1	1	1	1
387	Bacillus~virus~B103	Caudovirales	Podoviridae	Phi29virus	185_0	Clustered	8	VC_185_0	8	0.8919	1	0.8919	2	2	2	1
388	Bacillus~virus~BMBtp2	Caudovirales	Siphoviridae	Tp21virus	237_0	Clustered	2	VC_237_0	2	0.7706	0.855578	0.6593	1	1	1	1
389	Bacillus~virus~Blastoid	Caudovirales	Siphoviridae	Andromedavirus	257_0	Clustered	7	VC_257_0	7	1	1	1	1	1	1	1
390	Bacillus~virus~Curly	Caudovirales	Siphoviridae	Andromedavirus	257_0	Clustered	7	VC_257_0	7	1	1	1	1	1	1	1
391	Bacillus~virus~Eoghan	Caudovirales	Siphoviridae	Andromedavirus	257_0	Clustered	7	VC_257_0	7	1	1	1	1	1	1	1
392	Bacillus~virus~Finn	Caudovirales	Siphoviridae	Andromedavirus	257_0	Clustered	7	VC_257_0	7	1	1	1	1	1	1	1
393	Bacillus~virus~GA1	Caudovirales	Podoviridae	Phi29virus	185_0	Clustered	8	VC_185_0	8	0.8919	1	0.8919	2	2	2	1
394	Bacillus~virus~Glittering	Caudovirales	Siphoviridae	Andromedavirus	257_0	Clustered	7	VC_257_0	7	1	1	1	1	1	1	1
395	Bacillus~virus~IEBH	Caudovirales	Siphoviridae	Cecivirus	216_0	Clustered	2	VC_216_0	2	0.4234	0.945764	0.4005	1	1	1	1
396	Bacillus~virus~Riggi	Caudovirales	Siphoviridae	Andromedavirus	257_0	Clustered	7	VC_257_0	7	1	1	1	1	1	1	1
397	Bacillus~virus~SPO1	Caudovirales	Myoviridae	Spo1virus	212_0	Clustered	2	VC_212_0	2	0.2593	0.953085	0.2472	1	1	1	1
398	Bacillus~virus~Wbeta	Caudovirales	Siphoviridae	Wbetavirus	226_0	Clustered	6	VC_226_0	6	0.6131	1	0.6131	2	2	2	1
399	Bacillus~virus~phi29	Caudovirales	Podoviridae	Phi29virus	185_0	Clustered	8	VC_185_0	8	0.8919	1	0.8919	2	2	2	1
400	Bacteriophage~APSE-2	Unassigned	Unassigned	Unassigned	117_0	Clustered	2	VC_117_0	2	0.1423	0.950928	0.1354	1	2	2	1
401	Bacteriophage~Lily	Unassigned	Unassigned	Unassigned	43_0	Clustered	2	VC_43_0	2	0.0699	0.613971	0.0429	1	1	1	1
402	Bacteroides~phage~B124-14	Unassigned	Unassigned	Unassigned	242_0	Clustered	2	VC_242_0	2	0.5048	0.945328	0.4772	1	1	1	1
403	Bacteroides~phage~B40-8	Unassigned	Unassigned	Unassigned	242_0	Clustered	2	VC_242_0	2	0.5048	0.945328	0.4772	1	1	1	1
404	Bdellovibrio~phage~phiMH2K	Unassigned	Microviridae	Bdellomicrovirus	260_0	Clustered	11	VC_260_0	11	0.8288	1	0.8288	3	2	1	1
405	Brevibacillus~phage~Abouo	Caudovirales	Myoviridae	Abouovirus	263_0	Clustered	4	VC_263_0	4	0.7475	0.999947	0.7475	2	1	1	1
406	Brevibacillus~phage~Davies	Caudovirales	Myoviridae	Abouovirus	263_0	Clustered	4	VC_263_0	4	0.7475	0.999947	0.7475	2	1	1	1
407	Brevibacillus~phage~Jimmer1	Caudovirales	Myoviridae	Jimmervirus	263_0	Clustered	4	VC_263_0	4	0.7475	0.999947	0.7475	2	1	1	1
408	Brevibacillus~phage~Osiris	Caudovirales	Myoviridae	Jimmervirus	263_0	Clustered	4	VC_263_0	4	0.7475	0.999947	0.7475	2	1	1	1
409	Brochothrix~phage~NF5	Unassigned	Unassigned	Unassigned	230_0	Clustered	4	VC_230_0	4	0.1758	0.999751	0.1758	1	1	1	1
410	Brucella~phage~BiPBO1	Unassigned	Unassigned	Unassigned	269_0	Clustered	2	VC_269_0	2	0.8543	0.729854	0.6235	1	1	1	1
411	Brucella~phage~Pr	Caudovirales	Podoviridae	Prtbvirus	88_0	Clustered	2	VC_88_0	2	0.8057	0.939655	0.757	1	1	1	1
412	Brucella~phage~Tb	Caudovirales	Podoviridae	Prtbvirus	88_0	Clustered	2	VC_88_0	2	0.8057	0.939655	0.757	1	1	1	1
413	Burkholderia~phage~Bcep176	Unassigned	Unassigned	Unassigned	68_0	Clustered	5	VC_68_0	5	0.4276	1	0.4276	2	2	2	1
414	Burkholderia~phage~BcepB1A	Unassigned	Unassigned	Unassigned	273_0	Clustered	2	VC_273_0	2	0.0593	0.949282	0.0563	1	1	1	1
415	Burkholderia~phage~JG068	Unassigned	Unassigned	Unassigned	195_0	Clustered	10	VC_195_0	10	0.6025	1	0.6025	2	2	2	1
416	Burkholderia~phage~KL1	Caudovirales	Siphoviridae	Septima3virus	33_0	Clustered	10	VC_33_0	10	0.7069	1	0.7069	3	2	2	1
417	Burkholderia~phage~KL3	Unassigned	Unassigned	Unassigned	124_0	Clustered	30	VC_124_0	30	0.8513	1	0.8513	2	2	2	1
418	Burkholderia~phage~KS14	Unassigned	Unassigned	Unassigned	124_0	Clustered	30	VC_124_0	30	0.8513	1	0.8513	2	2	2	1
419	Burkholderia~phage~KS5	Unassigned	Unassigned	Unassigned	124_0	Clustered	30	VC_124_0	30	0.8513	1	0.8513	2	2	2	1
420	Burkholderia~phage~KS9	Unassigned	Unassigned	Unassigned	68_0	Clustered	5	VC_68_0	5	0.4276	1	0.4276	2	2	2	1
421	Burkholderia~phage~ST79	Unassigned	Unassigned	Unassigned	124_0	Clustered	30	VC_124_0	30	0.8513	1	0.8513	2	2	2	1
422	Burkholderia~virus~Bcep1	Caudovirales	Myoviridae	Bcep78virus	198_0	Clustered	4	VC_198_0	4	0.7601	0.999558	0.7598	1	1	1	1
423	Burkholderia~virus~Bcep22	Caudovirales	Podoviridae	Bcep22virus	40_0	Clustered	4	VC_40_0	4	0.6977	0.999968	0.6977	1	1	1	1
424	Burkholderia~virus~Bcep43	Caudovirales	Myoviridae	Bcep78virus	198_0	Clustered	4	VC_198_0	4	0.7601	0.999558	0.7598	1	1	1	1
425	Burkholderia~virus~Bcep781	Caudovirales	Myoviridae	Bcep78virus	198_0	Clustered	4	VC_198_0	4	0.7601	0.999558	0.7598	1	1	1	1
426	Burkholderia~virus~BcepMu	Caudovirales	Myoviridae	Bcepmuvirus	91_0	Clustered	2	VC_91_0	2	0.3763	0.937107	0.3526	1	1	1	1
427	Burkholderia~virus~BcepNY3	Caudovirales	Myoviridae	Bcep78virus	198_0	Clustered	4	VC_198_0	4	0.7601	0.999558	0.7598	1	1	1	1
428	Burkholderia~virus~Bcepil02	Caudovirales	Podoviridae	Bcep22virus	40_0	Clustered	4	VC_40_0	4	0.6977	0.999968	0.6977	1	1	1	1
429	Burkholderia~virus~Bcepmigl	Caudovirales	Podoviridae	Bcep22virus	40_0	Clustered	4	VC_40_0	4	0.6977	0.999968	0.6977	1	1	1	1
430	Burkholderia~virus~DC1	Caudovirales	Podoviridae	Bcep22virus	40_0	Clustered	4	VC_40_0	4	0.6977	0.999968	0.6977	1	1	1	1
431	Burkholderia~virus~phi1026b	Caudovirales	Siphoviridae	E125virus	68_0	Clustered	5	VC_68_0	5	0.4276	1	0.4276	2	2	2	1
432	Burkholderia~virus~phi52237	Caudovirales	Myoviridae	P2virus	124_0	Clustered	30	VC_124_0	30	0.8513	1	0.8513	2	2	2	1
433	Burkholderia~virus~phi6442	Caudovirales	Siphoviridae	E125virus	68_0	Clustered	5	VC_68_0	5	0.4276	1	0.4276	2	2	2	1
434	Burkholderia~virus~phiE122	Caudovirales	Myoviridae	P2virus	124_0	Clustered	30	VC_124_0	30	0.8513	1	0.8513	2	2	2	1
435	Burkholderia~virus~phiE125	Caudovirales	Siphoviridae	E125virus	68_0	Clustered	5	VC_68_0	5	0.4276	1	0.4276	2	2	2	1
436	Burkholderia~virus~phiE202	Caudovirales	Myoviridae	P2virus	124_0	Clustered	30	VC_124_0	30	0.8513	1	0.8513	2	2	2	1
437	Burkholderia~virus~phiE255	Caudovirales	Myoviridae	Bcepmuvirus	91_0	Clustered	2	VC_91_0	2	0.3763	0.937107	0.3526	1	1	1	1
438	Campylobacter~phage~CP30A	Caudovirales	Myoviridae	Cp8virus	274_0	Clustered	4	VC_274_0	4	0.8407	0.999907	0.8406	2	2	2	1
439	Campylobacter~phage~PC14	Unassigned	Unassigned	Unassigned	274_0	Clustered	4	VC_274_0	4	0.8407	0.999907	0.8406	2	2	2	1
440	Campylobacter~virus~CP21	Caudovirales	Myoviridae	Cp220virus	275_0	Clustered	3	VC_275_0	3	0.7356	0.996339	0.7329	1	1	1	1
441	Campylobacter~virus~CP220	Caudovirales	Myoviridae	Cp220virus	275_0	Clustered	3	VC_275_0	3	0.7356	0.996339	0.7329	1	1	1	1
442	Campylobacter~virus~CPX	Caudovirales	Myoviridae	Cp8virus	274_0	Clustered	4	VC_274_0	4	0.8407	0.999907	0.8406	2	2	2	1
443	Campylobacter~virus~CPt10	Caudovirales	Myoviridae	Cp220virus	275_0	Clustered	3	VC_275_0	3	0.7356	0.996339	0.7329	1	1	1	1
444	Campylobacter~virus~NCTC12673	Caudovirales	Myoviridae	Cp8virus	274_0	Clustered	4	VC_274_0	4	0.8407	0.999907	0.8406	2	2	2	1
445	Caulobacter~phage~Percy	Unassigned	Unassigned	Unassigned	195_0	Clustered	10	VC_195_0	10	0.6025	1	0.6025	2	2	2	1
446	Caulobacter~phage~phiCb5	Unassigned	Unassigned	Unassigned	279_0	Clustered	2	VC_279_0	2	0.0769	0	0	1	1	1	1
447	Caulobacter~virus~Karma	Caudovirales	Siphoviridae	Phicbkvirus	276_0	Clustered	4	VC_276_0	4	0.5017	0.968532	0.4859	1	1	1	1
448	Caulobacter~virus~Magneto	Caudovirales	Siphoviridae	Phicbkvirus	276_0	Clustered	4	VC_276_0	4	0.5017	0.968532	0.4859	1	1	1	1
449	Caulobacter~virus~Swift	Caudovirales	Siphoviridae	Phicbkvirus	276_0	Clustered	4	VC_276_0	4	0.5017	0.968532	0.4859	1	1	1	1
450	Caulobacter~virus~phiCbK	Caudovirales	Siphoviridae	Phicbkvirus	276_0	Clustered	4	VC_276_0	4	0.5017	0.968532	0.4859	1	1	1	1
451	Celeribacter~phage~P12053L	Unassigned	Unassigned	Unassigned	48_0	Clustered	2	VC_48_0	2	0.3751	0.942513	0.3535	1	1	1	1
452	Cellulophaga~phage~phi10:1	Unassigned	Unassigned	Unassigned	280_0	Clustered	2	VC_280_0	2	0.4594	0.922636	0.4238	1	1	1	1
453	Cellulophaga~phage~phi12:1	Caudovirales	Siphoviridae	Cba181virus	283_0	Clustered	3	VC_283_0	3	1	1	1	1	1	1	1
454	Cellulophaga~phage~phi12:2	Unassigned	Unassigned	Unassigned	284_0	Clustered	2	VC_284_0	2	1	1	1	1	1	1	1
455	Cellulophaga~phage~phi12a:1	Unassigned	Unassigned	Unassigned	284_0	Clustered	2	VC_284_0	2	1	1	1	1	1	1	1
456	Cellulophaga~phage~phi13:2	Unassigned	Unassigned	Unassigned	147_0	Clustered	4	VC_147_0	4	0.9043	0.999895	0.9042	1	1	1	1
457	Cellulophaga~phage~phi14:2	Unassigned	Unassigned	Unassigned	113_0	Clustered	2	VC_113_0	2	0.1042	0.61436	0.064	1	1	1	1
458	Cellulophaga~phage~phi17:1	Caudovirales	Siphoviridae	Cba181virus	283_0	Clustered	3	VC_283_0	3	1	1	1	1	1	1	1
459	Cellulophaga~phage~phi17:2	Caudovirales	Podoviridae	Cba41virus	281_0	Clustered	2	VC_281_0	2	0.921	0.922636	0.8498	1	1	1	1
460	Cellulophaga~phage~phi18:1	Caudovirales	Siphoviridae	Cba181virus	283_0	Clustered	3	VC_283_0	3	1	1	1	1	1	1	1
461	Cellulophaga~phage~phi18:3	Unassigned	Unassigned	Unassigned	147_0	Clustered	4	VC_147_0	4	0.9043	0.999895	0.9042	1	1	1	1
462	Cellulophaga~phage~phi19:1	Unassigned	Unassigned	Unassigned	280_0	Clustered	2	VC_280_0	2	0.4594	0.922636	0.4238	1	1	1	1
463	Cellulophaga~phage~phi19:3	Unassigned	Unassigned	Unassigned	147_0	Clustered	4	VC_147_0	4	0.9043	0.999895	0.9042	1	1	1	1
464	Cellulophaga~phage~phi38:1	Unassigned	Unassigned	Unassigned	146_0	Clustered	4	VC_146_0	4	0.549	0.999385	0.5487	1	1	1	1
465	Cellulophaga~phage~phi46:3	Unassigned	Unassigned	Unassigned	147_0	Clustered	4	VC_147_0	4	0.9043	0.999895	0.9042	1	1	1	1
466	Cellulophaga~phage~phi48:2	Unassigned	Unassigned	Unassigned	142_0	Clustered	2	VC_142_0	2	1	1	1	1	1	1	1
467	Cellulophaga~phage~phi4:1	Caudovirales	Podoviridae	Cba41virus	281_0	Clustered	2	VC_281_0	2	0.921	0.922636	0.8498	1	1	1	1
468	Cellulophaga~phage~phiSM	Unassigned	Unassigned	Unassigned	285_0	Clustered	2	VC_285_0	2	0.8782	0.814453	0.7153	1	1	1	1
469	Chimpanzee~faeces~associated~microphage~1	Unassigned	Unassigned	Unassigned	259_0	Clustered	2	VC_259_0	2	0.3038	0.923479	0.2806	1	1	1	1
470	Chimpanzee~faeces~associated~microphage~3	Unassigned	Unassigned	Unassigned	259_0	Clustered	2	VC_259_0	2	0.3038	0.923479	0.2806	1	1	1	1
471	Chlamydia~phage~2	Unassigned	Microviridae	Chlamydiamicrovirus	260_0	Clustered	11	VC_260_0	11	0.8288	1	0.8288	3	2	1	1
472	Chlamydia~phage~4	Unassigned	Unassigned	Unassigned	260_0	Clustered	11	VC_260_0	11	0.8288	1	0.8288	3	2	1	1
473	Chlamydia~virus~CPAR39	Unassigned	Microviridae	Chlamydiamicrovirus	260_0	Clustered	11	VC_260_0	11	0.8288	1	0.8288	3	2	1	1
474	Citrobacter~phage~CR44b	Unassigned	Unassigned	Unassigned	53_0	Clustered	60	VC_53_0	60	0.9819	1	0.9819	3	2	2	1
475	Citrobacter~phage~CR8	Unassigned	Unassigned	Unassigned	53_0	Clustered	60	VC_53_0	60	0.9819	1	0.9819	3	2	2	1
476	Citrobacter~phage~CVT22	Unassigned	Unassigned	Unassigned	144_0	Clustered	5	VC_144_0	5	0.7218	1	0.7218	1	1	1	1
477	Citrobacter~phage~IME-CF2	Unassigned	Unassigned	Unassigned	177_1	Clustered	8	VC_177_1	8	0.2314	1	0.2314	1	1	1	1
478	Citrobacter~phage~Margaery	Unassigned	Unassigned	Unassigned	177_1	Clustered	8	VC_177_1	8	0.2314	1	0.2314	1	1	1	1
479	Citrobacter~phage~Merlin	Caudovirales	Myoviridae	Moonvirus	174_14	Clustered	2	VC_174_14	2	0.0101	0.946546	0.0095	1	1	1	1
480	Citrobacter~phage~Michonne	Unassigned	Unassigned	Unassigned	130_0	Clustered	16	VC_130_0	16	0.8858	1	0.8858	4	2	2	1
481	Citrobacter~phage~Miller	Unassigned	Unassigned	Unassigned	177_1	Clustered	8	VC_177_1	8	0.2314	1	0.2314	1	1	1	1
482	Citrobacter~phage~Moogle	Caudovirales	Myoviridae	Mooglevirus	130_0	Clustered	16	VC_130_0	16	0.8858	1	0.8858	4	2	2	1
483	Citrobacter~phage~Moon	Caudovirales	Myoviridae	Moonvirus	174_14	Clustered	2	VC_174_14	2	0.0101	0.946546	0.0095	1	1	1	1
484	Citrobacter~phage~SH1	Unassigned	Unassigned	Unassigned	53_0	Clustered	60	VC_53_0	60	0.9819	1	0.9819	3	2	2	1
485	Citrobacter~phage~SH2	Unassigned	Unassigned	Unassigned	53_0	Clustered	60	VC_53_0	60	0.9819	1	0.9819	3	2	2	1
486	Citrobacter~phage~SH3	Unassigned	Unassigned	Unassigned	53_0	Clustered	60	VC_53_0	60	0.9819	1	0.9819	3	2	2	1
487	Citrobacter~phage~SH4	Unassigned	Unassigned	Unassigned	53_0	Clustered	60	VC_53_0	60	0.9819	1	0.9819	3	2	2	1
488	Citrobacter~phage~phiCFP-1	Unassigned	Unassigned	Unassigned	53_0	Clustered	60	VC_53_0	60	0.9819	1	0.9819	3	2	2	1
489	Citrobacter~phage~vB_CfrM_CfP1	Unassigned	Unassigned	Unassigned	177_1	Clustered	8	VC_177_1	8	0.2314	1	0.2314	1	1	1	1
490	Citrobacter~virus~Stevie	Caudovirales	Siphoviridae	Tlsvirus	288_0	Clustered	25	VC_288_0	25	0.9731	1	0.9731	6	2	2	0.9667
491	Clavibacter~phage~CMP1	Unassigned	Unassigned	Unassigned	290_0	Clustered	3	VC_290_0	3	1	1	1	1	1	1	1
492	Clavibacter~phage~CN1A	Unassigned	Unassigned	Unassigned	290_0	Clustered	3	VC_290_0	3	1	1	1	1	1	1	1
493	Clostridium~phage~CDMH1	Unassigned	Unassigned	Unassigned	232_0	Clustered	4	VC_232_0	4	0.3497	0.999979	0.3497	2	2	2	1
494	Clostridium~phage~PhiS63	Unassigned	Unassigned	Unassigned	238_0	Clustered	3	VC_238_0	3	0.3194	0.996709	0.3183	1	1	1	1
495	Clostridium~phage~phi3626	Unassigned	Unassigned	Unassigned	238_0	Clustered	3	VC_238_0	3	0.3194	0.996709	0.3183	1	1	1	1
496	Clostridium~phage~phiCD111	Unassigned	Unassigned	Unassigned	291_0	Clustered	3	VC_291_0	3	0.5538	0.997639	0.5525	1	1	1	1
497	Clostridium~phage~phiCD146	Unassigned	Unassigned	Unassigned	291_0	Clustered	3	VC_291_0	3	0.5538	0.997639	0.5525	1	1	1	1
498	Clostridium~phage~phiCD38-2	Unassigned	Unassigned	Unassigned	291_0	Clustered	3	VC_291_0	3	0.5538	0.997639	0.5525	1	1	1	1
499	Clostridium~phage~phiCD481-1	Unassigned	Unassigned	Unassigned	292_0	Clustered	5	VC_292_0	5	0.572	1	0.572	1	1	1	1
500	Clostridium~phage~phiCD505	Unassigned	Unassigned	Unassigned	232_2	Clustered	3	VC_232_2	3	0.2476	0.997917	0.2471	2	2	2	1
501	Clostridium~phage~phiCD506	Unassigned	Unassigned	Unassigned	292_0	Clustered	5	VC_292_0	5	0.572	1	0.572	1	1	1	1
502	Clostridium~phage~phiCDHM11	Unassigned	Unassigned	Unassigned	292_0	Clustered	5	VC_292_0	5	0.572	1	0.572	1	1	1	1
503	Clostridium~phage~phiCDHM13	Unassigned	Unassigned	Unassigned	292_0	Clustered	5	VC_292_0	5	0.572	1	0.572	1	1	1	1
504	Clostridium~phage~phiCDHM19	Unassigned	Unassigned	Unassigned	232_1	Clustered	2	VC_232_1	2	0.1149	0.95056	0.1092	2	2	2	1
505	Clostridium~phage~phiCP13O	Unassigned	Unassigned	Unassigned	296_0	Clustered	4	VC_296_0	4	1	1	1	1	1	1	1
506	Clostridium~phage~phiCP26F	Unassigned	Unassigned	Unassigned	296_0	Clustered	4	VC_296_0	4	1	1	1	1	1	1	1
507	Clostridium~phage~phiCP34O	Unassigned	Unassigned	Unassigned	296_0	Clustered	4	VC_296_0	4	1	1	1	1	1	1	1
508	Clostridium~phage~phiCP39-O	Unassigned	Unassigned	Unassigned	296_0	Clustered	4	VC_296_0	4	1	1	1	1	1	1	1
509	Clostridium~phage~phiCP7R	Unassigned	Unassigned	Unassigned	293_0	Clustered	3	VC_293_0	3	0.8049	0.959572	0.7723	1	1	1	1
510	Clostridium~phage~phiCPV4	Unassigned	Unassigned	Unassigned	293_0	Clustered	3	VC_293_0	3	0.8049	0.959572	0.7723	1	1	1	1
511	Clostridium~phage~phiCT19406A	Unassigned	Unassigned	Unassigned	241_0	Clustered	2	VC_241_0	2	0.4446	0.941042	0.4184	1	1	1	1
512	Clostridium~phage~phiCT19406B	Unassigned	Unassigned	Unassigned	239_0	Clustered	3	VC_239_0	3	0.4579	0.997933	0.457	1	1	1	1
513	Clostridium~phage~phiCT453B	Unassigned	Unassigned	Unassigned	239_0	Clustered	3	VC_239_0	3	0.4579	0.997933	0.457	1	1	1	1
514	Clostridium~phage~phiCTC2A	Unassigned	Unassigned	Unassigned	241_0	Clustered	2	VC_241_0	2	0.4446	0.941042	0.4184	1	1	1	1
515	Clostridium~phage~phiCTC2B	Unassigned	Unassigned	Unassigned	239_0	Clustered	3	VC_239_0	3	0.4579	0.997933	0.457	1	1	1	1
516	Clostridium~phage~phiCTP1	Unassigned	Unassigned	Unassigned	215_0	Clustered	2	VC_215_0	2	0.3657	0.914185	0.3343	1	1	1	1
517	Clostridium~phage~phiMMP01	Unassigned	Unassigned	Unassigned	232_0	Clustered	4	VC_232_0	4	0.3497	0.999979	0.3497	2	2	2	1
518	Clostridium~phage~phiMMP02	Unassigned	Unassigned	Unassigned	232_2	Clustered	3	VC_232_2	3	0.2476	0.997917	0.2471	2	2	2	1
519	Clostridium~phage~phiMMP03	Unassigned	Unassigned	Unassigned	232_0	Clustered	4	VC_232_0	4	0.3497	0.999979	0.3497	2	2	2	1
520	Clostridium~phage~phiMMP04	Unassigned	Unassigned	Unassigned	292_0	Clustered	5	VC_292_0	5	0.572	1	0.572	1	1	1	1
521	Clostridium~phage~phiSM101	Unassigned	Unassigned	Unassigned	238_0	Clustered	3	VC_238_0	3	0.3194	0.996709	0.3183	1	1	1	1
522	Clostridium~phage~phiZP2	Unassigned	Unassigned	Unassigned	293_0	Clustered	3	VC_293_0	3	0.8049	0.959572	0.7723	1	1	1	1
523	Clostridium~virus~phiC2	Caudovirales	Myoviridae	Cd119virus	232_0	Clustered	4	VC_232_0	4	0.3497	0.999979	0.3497	2	2	2	1
524	Clostridium~virus~phiCD119	Caudovirales	Myoviridae	Cd119virus	232_1	Clustered	2	VC_232_1	2	0.1149	0.95056	0.1092	2	2	2	1
525	Clostridium~virus~phiCD27	Caudovirales	Myoviridae	Cd119virus	232_2	Clustered	3	VC_232_2	3	0.2476	0.997917	0.2471	2	2	2	1
526	Cronobacter~phage~CR3	Caudovirales	Myoviridae	Cr3virus	135_0	Clustered	4	VC_135_0	4	0.2822	0.999932	0.2822	1	1	1	1
527	Cronobacter~phage~CR5	Unassigned	Unassigned	Unassigned	304_0	Clustered	3	VC_304_0	3	0.1201	0.997949	0.1199	1	1	1	1
528	Cronobacter~phage~CR8	Caudovirales	Myoviridae	Cr3virus	135_0	Clustered	4	VC_135_0	4	0.2822	0.999932	0.2822	1	1	1	1
529	Cronobacter~phage~CR9	Caudovirales	Myoviridae	Cr3virus	135_0	Clustered	4	VC_135_0	4	0.2822	0.999932	0.2822	1	1	1	1
530	Cronobacter~phage~Dev-CD-23823	Unassigned	Unassigned	Unassigned	196_0	Clustered	5	VC_196_0	5	0.5149	1	0.5149	1	1	1	1
531	Cronobacter~phage~Dev2	Unassigned	Unassigned	Unassigned	53_0	Clustered	60	VC_53_0	60	0.9819	1	0.9819	3	2	2	1
532	Cronobacter~phage~PBES~02	Caudovirales	Myoviridae	Cr3virus	135_0	Clustered	4	VC_135_0	4	0.2822	0.999932	0.2822	1	1	1	1
533	Cronobacter~phage~vB_CsaM_GAP161	Unassigned	Unassigned	Unassigned	177_1	Clustered	8	VC_177_1	8	0.2314	1	0.2314	1	1	1	1
534	Cronobacter~phage~vB_CsaM_GAP31	Caudovirales	Myoviridae	Se1virus	133_2	Clustered	2	VC_133_2	2	0.0625	0.929562	0.0581	1	1	1	1
535	Cronobacter~phage~vB_CsaP_GAP52	Unassigned	Unassigned	Unassigned	310_0	Clustered	2	VC_310_0	2	0.1699	0.951731	0.1617	1	1	1	1
536	Cronobacter~phage~vB_CskP_GAP227	Unassigned	Unassigned	Unassigned	196_0	Clustered	5	VC_196_0	5	0.5149	1	0.5149	1	1	1	1
537	Cronobacter~virus~ESP29491	Unassigned	Unassigned	Unassigned	288_0	Clustered	25	VC_288_0	25	0.9731	1	0.9731	6	2	2	0.9667
538	Cyanophage~9515-10a	Unassigned	Unassigned	Unassigned	52_0	Clustered	19	VC_52_0	19	0.9002	1	0.9002	1	1	1	1
539	Cyanophage~KBS-P-1A	Unassigned	Unassigned	Unassigned	52_0	Clustered	19	VC_52_0	19	0.9002	1	0.9002	1	1	1	1
540	Cyanophage~MED4-117	Unassigned	Unassigned	Unassigned	312_0	Clustered	2	VC_312_0	2	0.7666	0.729854	0.5595	1	1	1	1
541	Cyanophage~NATL1A-7	Unassigned	Unassigned	Unassigned	52_0	Clustered	19	VC_52_0	19	0.9002	1	0.9002	1	1	1	1
542	Cyanophage~NATL2A-133	Unassigned	Unassigned	Unassigned	52_0	Clustered	19	VC_52_0	19	0.9002	1	0.9002	1	1	1	1
543	Cyanophage~P-RSM1	Unassigned	Unassigned	Unassigned	66_29	Clustered	2	VC_66_29	2	0.0154	0.9394	0.0145	1	1	1	1
544	Cyanophage~P-SSP2	Unassigned	Unassigned	Unassigned	52_0	Clustered	19	VC_52_0	19	0.9002	1	0.9002	1	1	1	1
545	Cyanophage~PP	Unassigned	Unassigned	Unassigned	199_0	Clustered	2	VC_199_0	2	0.5592	0.868224	0.4855	1	1	1	1
546	Cyanophage~PSS2	Unassigned	Unassigned	Unassigned	314_0	Clustered	2	VC_314_0	2	0.8313	0.879217	0.7309	1	1	1	1
547	Cyanophage~S-RIM50	Unassigned	Unassigned	Unassigned	66_3	Clustered	2	VC_66_3	2	0.0141	0.893752	0.0126	1	1	1	1
548	Cyanophage~SS120-1	Unassigned	Unassigned	Unassigned	52_0	Clustered	19	VC_52_0	19	0.9002	1	0.9002	1	1	1	1
549	Deep-sea~thermophilic~phage~D6E	Unassigned	Unassigned	Unassigned	218_0	Clustered	2	VC_218_0	2	0.3107	0.944097	0.2933	1	1	1	1
550	Delftia~phage~IME-DE1	Unassigned	Unassigned	Unassigned	53_0	Clustered	60	VC_53_0	60	0.9819	1	0.9819	3	2	2	1
551	Delftia~phage~RG-2014	Unassigned	Unassigned	Unassigned	154_2	Clustered	13	VC_154_2	13	0.5182	1	0.5182	5	2	2	0.8205
552	Dickeya~phage~RC-2014	Caudovirales	Ackermannviridae	Limestonevirus	193_1	Clustered	19	VC_193_1	19	0.802	1	0.802	5	1	1	0.8012
553	Dickeya~virus~Limestone	Caudovirales	Ackermannviridae	Limestonevirus	193_1	Clustered	19	VC_193_1	19	0.802	1	0.802	5	1	1	0.8012
554	Dinoroseobacter~phage~DFL12phi1	Caudovirales	Podoviridae	Dfl12virus	154_1	Clustered	4	VC_154_1	4	0.1834	0.999982	0.1834	2	2	2	1
555	Edwardsiella~phage~KF-1	Caudovirales	Podoviridae	Kf1virus	316_0	Clustered	3	VC_316_0	3	1	1	1	2	2	2	1
556	Edwardsiella~phage~MSW-3	Caudovirales	Myoviridae	Msw3virus	105_0	Clustered	7	VC_105_0	7	0.8697	1	0.8697	2	2	2	1
557	Edwardsiella~phage~PEi21	Caudovirales	Myoviridae	Msw3virus	105_0	Clustered	7	VC_105_0	7	0.8697	1	0.8697	2	2	2	1
558	Enterobacter~phage~Arya	Unassigned	Unassigned	Unassigned	123_0	Clustered	4	VC_123_0	4	0.2759	0.999983	0.2759	2	2	2	1
559	Enterobacter~phage~CC31	Caudovirales	Myoviridae	Cc31virus	174_12	Clustered	2	VC_174_12	2	0.0102	0.941666	0.0096	1	1	1	1
560	Enterobacter~phage~E-2	Unassigned	Unassigned	Unassigned	53_0	Clustered	60	VC_53_0	60	0.9819	1	0.9819	3	2	2	1
561	Enterobacter~phage~E-3	Unassigned	Unassigned	Unassigned	53_0	Clustered	60	VC_53_0	60	0.9819	1	0.9819	3	2	2	1
562	Enterobacter~phage~Enc34	Unassigned	Unassigned	Unassigned	161_0	Clustered	11	VC_161_0	11	0.7963	1	0.7963	2	2	2	1
563	Enterobacter~phage~PG7	Caudovirales	Myoviridae	Cc31virus	174_12	Clustered	2	VC_174_12	2	0.0102	0.941666	0.0096	1	1	1	1
564	Enterobacter~phage~Tyrion	Unassigned	Unassigned	Unassigned	58_0	Clustered	5	VC_58_0	5	0.6575	1	0.6575	2	2	2	1
565	Enterobacter~phage~phiEap-1	Unassigned	Unassigned	Unassigned	53_0	Clustered	60	VC_53_0	60	0.9819	1	0.9819	3	2	2	1
566	Enterobacter~phage~phiEap-2	Unassigned	Unassigned	Unassigned	106_0	Clustered	17	VC_106_0	17	0.7927	1	0.7927	4	2	2	1
567	Enterobacteria~phage~13a	Unassigned	Unassigned	Unassigned	53_0	Clustered	60	VC_53_0	60	0.9819	1	0.9819	3	2	2	1
568	Enterobacteria~phage~285P	Unassigned	Unassigned	Unassigned	53_0	Clustered	60	VC_53_0	60	0.9819	1	0.9819	3	2	2	1
569	Enterobacteria~phage~933W	Caudovirales	Podoviridae	Nona33virus	41_1	Clustered	13	VC_41_1	13	0.5641	1	0.5641	4	2	2	0.9103
570	Enterobacteria~phage~9g	Caudovirales	Siphoviridae	Nonagvirus	32_1	Clustered	4	VC_32_1	4	0.4342	0.999975	0.4342	1	1	1	1
571	Enterobacteria~phage~BA14	Unassigned	Unassigned	Unassigned	53_0	Clustered	60	VC_53_0	60	0.9819	1	0.9819	3	2	2	1
572	Enterobacteria~phage~Bp7	Caudovirales	Myoviridae	Js98virus	174_8	Clustered	8	VC_174_8	8	0.07	1	0.07	2	2	2	1
573	Enterobacteria~phage~C-1~INW-2012	Unassigned	Unassigned	Unassigned	278_0	Clustered	6	VC_278_0	6	0.7839	0.996162	0.7809	2	2	1	1
574	Enterobacteria~phage~EcoDS1	Unassigned	Unassigned	Unassigned	53_0	Clustered	60	VC_53_0	60	0.9819	1	0.9819	3	2	2	1
575	Enterobacteria~phage~FI~sensu~lato	Unassigned	Unassigned	Unassigned	173_0	Clustered	3	VC_173_0	3	0.8354	0.976573	0.8158	2	2	1	1
576	Enterobacteria~phage~G4~sensu~lato	Unassigned	Microviridae	G4microvirus	62_0	Clustered	9	VC_62_0	9	0.9604	0.999998	0.9604	4	2	1	1
577	Enterobacteria~phage~GEC-3S	Unassigned	Unassigned	Unassigned	178_0	Clustered	4	VC_178_0	4	0.0698	0.999987	0.0698	2	2	2	1
578	Enterobacteria~phage~HK106	Caudovirales	Siphoviridae	Hk97virus	69_0	Clustered	15	VC_69_0	15	0.4633	1	0.4633	2	2	2	0.9048
579	Enterobacteria~phage~HK140	Unassigned	Unassigned	Unassigned	69_0	Clustered	15	VC_69_0	15	0.4633	1	0.4633	2	2	2	0.9048
580	Enterobacteria~phage~HK225	Unassigned	Unassigned	Unassigned	54_2	Clustered	4	VC_54_2	4	0.1703	0.999982	0.1703	2	2	2	1
581	Enterobacteria~phage~HK446	Caudovirales	Siphoviridae	Hk97virus	69_0	Clustered	15	VC_69_0	15	0.4633	1	0.4633	2	2	2	0.9048
582	Enterobacteria~phage~HK542	Caudovirales	Siphoviridae	Hk97virus	69_0	Clustered	15	VC_69_0	15	0.4633	1	0.4633	2	2	2	0.9048
583	Enterobacteria~phage~HK544	Caudovirales	Siphoviridae	Hk97virus	69_0	Clustered	15	VC_69_0	15	0.4633	1	0.4633	2	2	2	0.9048
584	Enterobacteria~phage~HK629	Caudovirales	Siphoviridae	Lambdavirus	54_0	Clustered	3	VC_54_0	3	0.1055	0.998486	0.1053	1	1	1	1
585	Enterobacteria~phage~HK630	Caudovirales	Siphoviridae	Lambdavirus	54_0	Clustered	3	VC_54_0	3	0.1055	0.998486	0.1053	1	1	1	1
586	Enterobacteria~phage~HK633	Caudovirales	Siphoviridae	Hk97virus	69_0	Clustered	15	VC_69_0	15	0.4633	1	0.4633	2	2	2	0.9048
587	Enterobacteria~phage~Hgal1	Unassigned	Unassigned	Unassigned	278_0	Clustered	6	VC_278_0	6	0.7839	0.996162	0.7809	2	2	1	1
588	Enterobacteria~phage~ID18~sensu~lato	Unassigned	Unassigned	Unassigned	62_0	Clustered	9	VC_62_0	9	0.9604	0.999998	0.9604	4	2	1	1
589	Enterobacteria~phage~ID2~Moscow/ID/2001	Unassigned	Microviridae	G4microvirus	62_0	Clustered	9	VC_62_0	9	0.9604	0.999998	0.9604	4	2	1	1
590	Enterobacteria~phage~IME08	Caudovirales	Myoviridae	Js98virus	174_8	Clustered	8	VC_174_8	8	0.07	1	0.07	2	2	2	1
591	Enterobacteria~phage~If1	Unassigned	Inoviridae	Unassigned	319_0	Clustered	3	VC_319_0	3	0.7201	0.963901	0.6941	2	1	1	1
592	Enterobacteria~phage~Ike	Unassigned	Inoviridae	Lineavirus	318_0	Clustered	2	VC_318_0	2	0.3891	0.827111	0.3218	1	1	1	1
593	Enterobacteria~phage~JS10	Caudovirales	Myoviridae	Js98virus	174_8	Clustered	8	VC_174_8	8	0.07	1	0.07	2	2	2	1
594	Enterobacteria~phage~JenK1	Caudovirales	Siphoviridae	Nonagvirus	32_1	Clustered	4	VC_32_1	4	0.4342	0.999975	0.4342	1	1	1	1
595	Enterobacteria~phage~JenP1	Caudovirales	Siphoviridae	Nonagvirus	32_1	Clustered	4	VC_32_1	4	0.4342	0.999975	0.4342	1	1	1	1
596	Enterobacteria~phage~JenP2	Caudovirales	Siphoviridae	Nonagvirus	32_1	Clustered	4	VC_32_1	4	0.4342	0.999975	0.4342	1	1	1	1
597	Enterobacteria~phage~K1F	Unassigned	Unassigned	Unassigned	53_0	Clustered	60	VC_53_0	60	0.9819	1	0.9819	3	2	2	1
598	Enterobacteria~phage~M	Unassigned	Unassigned	Unassigned	278_0	Clustered	6	VC_278_0	6	0.7839	0.996162	0.7809	2	2	1	1
599	Enterobacteria~phage~P88	Unassigned	Unassigned	Unassigned	124_0	Clustered	30	VC_124_0	30	0.8513	1	0.8513	2	2	2	1
600	Enterobacteria~phage~Phi1	Caudovirales	Myoviridae	Rb49virus	178_0	Clustered	4	VC_178_0	4	0.0698	0.999987	0.0698	2	2	2	1
601	Enterobacteria~phage~RB14	Caudovirales	Myoviridae	T4virus	174_6	Clustered	27	VC_174_6	27	0.3053	1	0.3053	2	2	2	1
602	Enterobacteria~phage~RB16	Unassigned	Unassigned	Unassigned	177_1	Clustered	8	VC_177_1	8	0.2314	1	0.2314	1	1	1	1
603	Enterobacteria~phage~RB27	Unassigned	Unassigned	Unassigned	174_6	Clustered	27	VC_174_6	27	0.3053	1	0.3053	2	2	2	1
604	Enterobacteria~phage~RB3	Caudovirales	Myoviridae	T4virus	174_6	Clustered	27	VC_174_6	27	0.3053	1	0.3053	2	2	2	1
605	Enterobacteria~phage~RB32	Unassigned	Unassigned	Unassigned	174_6	Clustered	27	VC_174_6	27	0.3053	1	0.3053	2	2	2	1
606	Enterobacteria~phage~RB43	Unassigned	Unassigned	Unassigned	177_1	Clustered	8	VC_177_1	8	0.2314	1	0.2314	1	1	1	1
607	Enterobacteria~phage~RB49	Caudovirales	Myoviridae	Rb49virus	178_0	Clustered	4	VC_178_0	4	0.0698	0.999987	0.0698	2	2	2	1
608	Enterobacteria~phage~RB51	Unassigned	Unassigned	Unassigned	174_6	Clustered	27	VC_174_6	27	0.3053	1	0.3053	2	2	2	1
609	Enterobacteria~phage~RB68	Unassigned	Unassigned	Unassigned	174_6	Clustered	27	VC_174_6	27	0.3053	1	0.3053	2	2	2	1
610	Enterobacteria~phage~RB69	Caudovirales	Myoviridae	Rb69virus	174_5	Clustered	7	VC_174_5	7	0.0546	1	0.0546	2	2	2	1
611	Enterobacteria~phage~ST104	Unassigned	Unassigned	Unassigned	119_0	Clustered	15	VC_119_0	15	0.5018	1	0.5018	2	2	2	0.8571
612	Enterobacteria~phage~Sf101	Unassigned	Unassigned	Unassigned	119_0	Clustered	15	VC_119_0	15	0.5018	1	0.5018	2	2	2	0.8571
613	Enterobacteria~phage~SfV	Unassigned	Unassigned	Unassigned	19_0	Clustered	6	VC_19_0	6	0.6077	1	0.6077	1	1	1	1
614	Enterobacteria~phage~St-1	Unassigned	Microviridae	Alpha3microvirus	62_0	Clustered	9	VC_62_0	9	0.9604	0.999998	0.9604	4	2	1	1
615	Enterobacteria~phage~T3	Unassigned	Unassigned	Unassigned	53_0	Clustered	60	VC_53_0	60	0.9819	1	0.9819	3	2	2	1
616	Enterobacteria~phage~T4	Caudovirales	Myoviridae	T4virus	174_6	Clustered	27	VC_174_6	27	0.3053	1	0.3053	2	2	2	1
617	Enterobacteria~phage~T7	Caudovirales	Podoviridae	T7virus	53_0	Clustered	60	VC_53_0	60	0.9819	1	0.9819	3	2	2	1
618	Enterobacteria~phage~UAB_Phi20	Unassigned	Unassigned	Unassigned	119_0	Clustered	15	VC_119_0	15	0.5018	1	0.5018	2	2	2	0.8571
619	Enterobacteria~phage~UAB_Phi78	Unassigned	Unassigned	Unassigned	197_0	Clustered	15	VC_197_0	15	0.9852	1	0.9852	2	2	2	1
620	Enterobacteria~phage~VT2-Sakai	Caudovirales	Podoviridae	Nona33virus	41_1	Clustered	13	VC_41_1	13	0.5641	1	0.5641	4	2	2	0.9103
621	Enterobacteria~phage~VT2phi_272	Unassigned	Unassigned	Unassigned	41_1	Clustered	13	VC_41_1	13	0.5641	1	0.5641	4	2	2	0.9103
622	Enterobacteria~phage~WA13~sensu~lato	Unassigned	Unassigned	Unassigned	62_0	Clustered	9	VC_62_0	9	0.9604	0.999998	0.9604	4	2	1	1
623	Enterobacteria~phage~WPhi	Caudovirales	Myoviridae	P2virus	124_0	Clustered	30	VC_124_0	30	0.8513	1	0.8513	2	2	2	1
624	Enterobacteria~phage~alpha3	Unassigned	Microviridae	Alpha3microvirus	62_0	Clustered	9	VC_62_0	9	0.9604	0.999998	0.9604	4	2	1	1
625	Enterobacteria~phage~cdtI	Unassigned	Unassigned	Unassigned	54_1	Clustered	5	VC_54_1	5	0.248	0.999999	0.248	1	1	1	0.9
626	Enterobacteria~phage~epsilon15	Caudovirales	Podoviridae	Epsilon15virus	58_0	Clustered	5	VC_58_0	5	0.6575	1	0.6575	2	2	2	1
627	Enterobacteria~phage~fd	Unassigned	Inoviridae	Inovirus	319_0	Clustered	3	VC_319_0	3	0.7201	0.963901	0.6941	2	1	1	1
628	Enterobacteria~phage~fiAA91-ss	Unassigned	Unassigned	Unassigned	124_0	Clustered	30	VC_124_0	30	0.8513	1	0.8513	2	2	2	1
629	Enterobacteria~phage~mEp043~c-1	Unassigned	Unassigned	Unassigned	69_0	Clustered	15	VC_69_0	15	0.4633	1	0.4633	2	2	2	0.9048
630	Enterobacteria~phage~mEp235	Unassigned	Unassigned	Unassigned	69_0	Clustered	15	VC_69_0	15	0.4633	1	0.4633	2	2	2	0.9048
631	Enterobacteria~phage~mEp237	Unassigned	Unassigned	Unassigned	54_2	Clustered	4	VC_54_2	4	0.1703	0.999982	0.1703	2	2	2	1
632	Enterobacteria~phage~mEp460	Unassigned	Unassigned	Unassigned	54_1	Clustered	5	VC_54_1	5	0.248	0.999999	0.248	1	1	1	0.9
633	Enterobacteria~phage~mEpX1	Caudovirales	Siphoviridae	Hk97virus	69_0	Clustered	15	VC_69_0	15	0.4633	1	0.4633	2	2	2	0.9048
634	Enterobacteria~phage~mEpX2	Caudovirales	Siphoviridae	Hk97virus	69_0	Clustered	15	VC_69_0	15	0.4633	1	0.4633	2	2	2	0.9048
635	Enterobacteria~phage~phi80	Unassigned	Unassigned	Unassigned	54_2	Clustered	4	VC_54_2	4	0.1703	0.999982	0.1703	2	2	2	1
636	Enterobacteria~phage~phi92	Unassigned	Unassigned	Unassigned	184_0	Clustered	2	VC_184_0	2	0.1868	0.954118	0.1783	1	1	1	1
637	Enterobacteria~phage~phiEcoM-GJ1	Unassigned	Unassigned	Unassigned	194_0	Clustered	5	VC_194_0	5	1	1	1	1	1	1	1
638	Enterobacteria~phage~phiP27	Unassigned	Unassigned	Unassigned	19_0	Clustered	6	VC_19_0	6	0.6077	1	0.6077	1	1	1	1
639	Enterobacteria~phage~phiX174~sensu~lato	Unassigned	Microviridae	Phix174microvirus	62_0	Clustered	9	VC_62_0	9	0.9604	0.999998	0.9604	4	2	1	1
640	Enterobacteria~phage~vB_EcoM_VR5	Caudovirales	Myoviridae	Js98virus	174_8	Clustered	8	VC_174_8	8	0.07	1	0.07	2	2	2	1
641	Enterobacteria~phage~vB_EcoP_ACG-C91	Unassigned	Unassigned	Unassigned	197_0	Clustered	15	VC_197_0	15	0.9852	1	0.9852	2	2	2	1
642	Enterobacteria~phage~vB_EcoS_NBD2	Unassigned	Unassigned	Unassigned	288_0	Clustered	25	VC_288_0	25	0.9731	1	0.9731	6	2	2	0.9667
643	Enterobacteria~phage~vB_EcoS_Rogue1	Caudovirales	Siphoviridae	Rogue1virus	288_0	Clustered	25	VC_288_0	25	0.9731	1	0.9731	6	2	2	0.9667
644	Enterobacterial~phage~mEp213	Unassigned	Unassigned	Unassigned	69_0	Clustered	15	VC_69_0	15	0.4633	1	0.4633	2	2	2	0.9048
645	Enterobacterial~phage~mEp234	Unassigned	Unassigned	Unassigned	69_0	Clustered	15	VC_69_0	15	0.4633	1	0.4633	2	2	2	0.9048
646	Enterobacteriaphage~UAB_Phi87	Caudovirales	Myoviridae	Felixo1virus	130_0	Clustered	16	VC_130_0	16	0.8858	1	0.8858	4	2	2	1
647	Enterococcus~phage~BC611	Caudovirales	Siphoviridae	Sap6virus	294_0	Clustered	4	VC_294_0	4	0.9157	0.999878	0.9156	2	2	2	1
648	Enterococcus~phage~ECP3	Caudovirales	Myoviridae	Ef24cvirus	214_0	Clustered	3	VC_214_0	3	0.1292	0.998501	0.129	1	1	1	1
649	Enterococcus~phage~EFAP-1	Unassigned	Unassigned	Unassigned	320_0	Clustered	9	VC_320_0	9	0.8462	1	0.8462	1	1	1	1
650	Enterococcus~phage~EFC-1	Unassigned	Unassigned	Unassigned	219_0	Clustered	3	VC_219_0	3	0.3714	0.997993	0.3706	1	1	1	1
651	Enterococcus~phage~EFLK1	Caudovirales	Myoviridae	Ef24cvirus	214_0	Clustered	3	VC_214_0	3	0.1292	0.998501	0.129	1	1	1	1
652	Enterococcus~phage~Ec-ZZ2	Unassigned	Unassigned	Unassigned	320_0	Clustered	9	VC_320_0	9	0.8462	1	0.8462	1	1	1	1
653	Enterococcus~phage~EfaCPT1	Unassigned	Unassigned	Unassigned	320_0	Clustered	9	VC_320_0	9	0.8462	1	0.8462	1	1	1	1
654	Enterococcus~phage~IME-EF4	Unassigned	Unassigned	Unassigned	320_0	Clustered	9	VC_320_0	9	0.8462	1	0.8462	1	1	1	1
655	Enterococcus~phage~IME-EFm1	Unassigned	Unassigned	Unassigned	320_0	Clustered	9	VC_320_0	9	0.8462	1	0.8462	1	1	1	1
656	Enterococcus~phage~IME-EFm5	Unassigned	Unassigned	Unassigned	320_0	Clustered	9	VC_320_0	9	0.8462	1	0.8462	1	1	1	1
657	Enterococcus~phage~IME_EF3	Unassigned	Unassigned	Unassigned	320_0	Clustered	9	VC_320_0	9	0.8462	1	0.8462	1	1	1	1
658	Enterococcus~phage~SANTOR1	Unassigned	Unassigned	Unassigned	320_0	Clustered	9	VC_320_0	9	0.8462	1	0.8462	1	1	1	1
659	Enterococcus~phage~VD13	Caudovirales	Siphoviridae	Sap6virus	294_0	Clustered	4	VC_294_0	4	0.9157	0.999878	0.9156	2	2	2	1
660	Enterococcus~phage~phiEF24C	Caudovirales	Myoviridae	Ef24cvirus	214_0	Clustered	3	VC_214_0	3	0.1292	0.998501	0.129	1	1	1	1
661	Enterococcus~phage~phiEf11	Unassigned	Unassigned	Unassigned	219_0	Clustered	3	VC_219_0	3	0.3714	0.997993	0.3706	1	1	1	1
662	Enterococcus~phage~phiFL1A	Caudovirales	Siphoviridae	Phifelvirus	265_0	Clustered	3	VC_265_0	3	0.4713	0.997391	0.4701	1	1	1	1
663	Enterococcus~phage~phiFL2A	Caudovirales	Siphoviridae	Phifelvirus	265_0	Clustered	3	VC_265_0	3	0.4713	0.997391	0.4701	1	1	1	1
664	Enterococcus~phage~phiFL3A	Caudovirales	Siphoviridae	Phifelvirus	265_0	Clustered	3	VC_265_0	3	0.4713	0.997391	0.4701	1	1	1	1
665	Enterococcus~phage~vB_EfaP_IME195	Unassigned	Unassigned	Unassigned	324_0	Clustered	4	VC_324_0	4	0.3025	0.999936	0.3025	2	2	2	1
666	Enterococcus~phage~vB_EfaS_IME196	Unassigned	Unassigned	Unassigned	320_0	Clustered	9	VC_320_0	9	0.8462	1	0.8462	1	1	1	1
667	Enterococcus~phage~vB_EfaS_IME197	Unassigned	Unassigned	Unassigned	219_0	Clustered	3	VC_219_0	3	0.3714	0.997993	0.3706	1	1	1	1
668	Enterococcus~phage~vB_EfaS_IME198	Unassigned	Unassigned	Unassigned	294_0	Clustered	4	VC_294_0	4	0.9157	0.999878	0.9156	2	2	2	1
669	Enterococcus~phage~vB_Efae230P-4	Unassigned	Unassigned	Unassigned	324_0	Clustered	4	VC_324_0	4	0.3025	0.999936	0.3025	2	2	2	1
670	Erwinia~amylovora~phage~Era103	Caudovirales	Podoviridae	Sp6virus	197_0	Clustered	15	VC_197_0	15	0.9852	1	0.9852	2	2	2	1
671	Erwinia~phage~ENT90	Unassigned	Unassigned	Unassigned	124_0	Clustered	30	VC_124_0	30	0.8513	1	0.8513	2	2	2	1
672	Erwinia~phage~Ea9-2	Caudovirales	Podoviridae	Ea92virus	154_2	Clustered	13	VC_154_2	13	0.5182	1	0.5182	5	2	2	0.8205
673	Erwinia~phage~FE44	Unassigned	Unassigned	Unassigned	53_0	Clustered	60	VC_53_0	60	0.9819	1	0.9819	3	2	2	1
674	Erwinia~phage~PhiEaH1	Unassigned	Unassigned	Unassigned	303_3	Clustered	2	VC_303_3	2	0.0313	0.859305	0.0269	1	1	1	1
675	Erwinia~phage~phiEa100	Unassigned	Unassigned	Unassigned	197_0	Clustered	15	VC_197_0	15	0.9852	1	0.9852	2	2	2	1
676	Erwinia~phage~phiEa104	Caudovirales	Myoviridae	Ea214virus	132_0	Clustered	2	VC_132_0	2	0.0718	0.950484	0.0682	1	1	1	1
677	Erwinia~phage~phiEa21-4	Caudovirales	Myoviridae	Ea214virus	132_0	Clustered	2	VC_132_0	2	0.0718	0.950484	0.0682	1	1	1	1
678	Erwinia~phage~phiEa2809	Caudovirales	Ackermannviridae	Unassigned	193_0	Clustered	2	VC_193_0	2	0.0267	0.941957	0.0251	1	1	1	1
679	Erwinia~phage~phiEaH2	Caudovirales	Myoviridae	Eah2virus	304_1	Clustered	3	VC_304_1	3	0.1131	0.986585	0.1115	2	1	1	1
680	Erwinia~phage~phiEt88	Unassigned	Unassigned	Unassigned	289_0	Clustered	2	VC_289_0	2	0.0536	0.954552	0.0512	1	1	1	1
681	Erwinia~phage~vB_EamM-Y2	Unassigned	Unassigned	Unassigned	194_0	Clustered	5	VC_194_0	5	1	1	1	1	1	1	1
682	Erwinia~phage~vB_EamM_Asesino	Caudovirales	Myoviridae	Eah2virus	304_1	Clustered	3	VC_304_1	3	0.1131	0.986585	0.1115	2	1	1	1
683	Erwinia~phage~vB_EamM_Caitlin	Unassigned	Unassigned	Unassigned	304_2	Clustered	4	VC_304_2	4	0.1791	0.9995	0.179	1	1	1	0.6667
684	Erwinia~phage~vB_EamM_ChrisDB	Unassigned	Unassigned	Unassigned	304_2	Clustered	4	VC_304_2	4	0.1791	0.9995	0.179	1	1	1	0.6667
685	Erwinia~phage~vB_EamM_EarlPhillipIV	Unassigned	Unassigned	Unassigned	304_0	Clustered	3	VC_304_0	3	0.1201	0.997949	0.1199	1	1	1	1
686	Erwinia~phage~vB_EamM_Huxley	Unassigned	Unassigned	Unassigned	304_2	Clustered	4	VC_304_2	4	0.1791	0.9995	0.179	1	1	1	0.6667
687	Erwinia~phage~vB_EamM_Kwan	Unassigned	Unassigned	Unassigned	304_2	Clustered	4	VC_304_2	4	0.1791	0.9995	0.179	1	1	1	0.6667
688	Erwinia~phage~vB_EamM_Phobos	Unassigned	Unassigned	Unassigned	304_0	Clustered	3	VC_304_0	3	0.1201	0.997949	0.1199	1	1	1	1
689	Erwinia~phage~vB_EamP-L1	Unassigned	Unassigned	Unassigned	53_0	Clustered	60	VC_53_0	60	0.9819	1	0.9819	3	2	2	1
690	Erwinia~phage~vB_EamP_Frozen	Caudovirales	Podoviridae	Ea92virus	154_2	Clustered	13	VC_154_2	13	0.5182	1	0.5182	5	2	2	0.8205
691	Escherichia~Stx1~converting~phage	Caudovirales	Podoviridae	Nona33virus	41_0	Clustered	2	VC_41_0	2	0.0768	0.954877	0.0734	1	1	1	1
692	Escherichia~phage~121Q	Unassigned	Unassigned	Unassigned	309_0	Clustered	2	VC_309_0	2	0.1861	0.878379	0.1635	1	1	1	1
693	Escherichia~phage~172-1	Caudovirales	Podoviridae	Phieco32virus	311_0	Clustered	6	VC_311_0	6	0.8577	1	0.8577	1	1	1	1
694	Escherichia~phage~4MG	Caudovirales	Myoviridae	Se1virus	133_2	Clustered	2	VC_133_2	2	0.0625	0.929562	0.0581	1	1	1	1
695	Escherichia~phage~64795_ec1	Unassigned	Unassigned	Unassigned	53_0	Clustered	60	VC_53_0	60	0.9819	1	0.9819	3	2	2	1
696	Escherichia~phage~ADB-2	Caudovirales	Siphoviridae	T1virus	288_0	Clustered	25	VC_288_0	25	0.9731	1	0.9731	6	2	2	0.9667
697	Escherichia~phage~APCEc01	Unassigned	Unassigned	Unassigned	174_5	Clustered	7	VC_174_5	7	0.0546	1	0.0546	2	2	2	1
698	Escherichia~phage~AR1	Caudovirales	Myoviridae	T4virus	174_6	Clustered	27	VC_174_6	27	0.3053	1	0.3053	2	2	2	1
699	Escherichia~phage~Bp4	Caudovirales	Podoviridae	G7cvirus	154_2	Clustered	13	VC_154_2	13	0.5182	1	0.5182	5	2	2	0.8205
700	Escherichia~phage~CAjan	Caudovirales	Siphoviridae	Seuratvirus	32_0	Clustered	3	VC_32_0	3	0.3107	0.998056	0.3101	2	2	2	1
701	Escherichia~phage~CICC~80001	Unassigned	Unassigned	Unassigned	53_0	Clustered	60	VC_53_0	60	0.9819	1	0.9819	3	2	2	1
702	Escherichia~phage~D108	Unassigned	Unassigned	Unassigned	90_0	Clustered	3	VC_90_0	3	0.6145	0.997357	0.6129	2	2	2	1
703	Escherichia~phage~EB49	Caudovirales	Siphoviridae	Rogue1virus	288_0	Clustered	25	VC_288_0	25	0.9731	1	0.9731	6	2	2	0.9667
704	Escherichia~phage~EC6	Caudovirales	Myoviridae	Felixo1virus	130_0	Clustered	16	VC_130_0	16	0.8858	1	0.8858	4	2	2	1
705	Escherichia~phage~ECBP1	Caudovirales	Podoviridae	G7cvirus	154_2	Clustered	13	VC_154_2	13	0.5182	1	0.5182	5	2	2	0.8205
706	Escherichia~phage~ECBP2	Caudovirales	Podoviridae	Phieco32virus	311_0	Clustered	6	VC_311_0	6	0.8577	1	0.8577	1	1	1	1
707	Escherichia~phage~ECBP5	Unassigned	Unassigned	Unassigned	197_0	Clustered	15	VC_197_0	15	0.9852	1	0.9852	2	2	2	1
708	Escherichia~phage~ECML-134	Caudovirales	Myoviridae	T4virus	174_6	Clustered	27	VC_174_6	27	0.3053	1	0.3053	2	2	2	1
709	Escherichia~phage~ECML-4	Caudovirales	Ackermannviridae	Vi1virus	193_1	Clustered	19	VC_193_1	19	0.802	1	0.802	5	1	1	0.8012
710	Escherichia~phage~EK99P-1	Caudovirales	Siphoviridae	Hk578virus	96_0	Clustered	10	VC_96_0	10	0.7328	1	0.7328	2	2	2	1
711	Escherichia~phage~Envy	Unassigned	Unassigned	Unassigned	96_0	Clustered	10	VC_96_0	10	0.7328	1	0.7328	2	2	2	1
712	Escherichia~phage~FFH2	Caudovirales	Myoviridae	V5virus	133_0	Clustered	5	VC_133_0	5	0.3651	1	0.3651	2	2	2	1
713	Escherichia~phage~FV3	Caudovirales	Myoviridae	V5virus	133_0	Clustered	5	VC_133_0	5	0.3651	1	0.3651	2	2	2	1
714	Escherichia~phage~Gluttony	Unassigned	Unassigned	Unassigned	96_0	Clustered	10	VC_96_0	10	0.7328	1	0.7328	2	2	2	1
715	Escherichia~phage~HK578	Caudovirales	Siphoviridae	Hk578virus	96_0	Clustered	10	VC_96_0	10	0.7328	1	0.7328	2	2	2	1
716	Escherichia~phage~HK75	Caudovirales	Siphoviridae	Hk97virus	69_0	Clustered	15	VC_69_0	15	0.4633	1	0.4633	2	2	2	0.9048
717	Escherichia~phage~HX01	Caudovirales	Myoviridae	Rb69virus	174_5	Clustered	7	VC_174_5	7	0.0546	1	0.0546	2	2	2	1
718	Escherichia~phage~HY01	Caudovirales	Myoviridae	T4virus	174_6	Clustered	27	VC_174_6	27	0.3053	1	0.3053	2	2	2	1
719	Escherichia~phage~HY02	Caudovirales	Myoviridae	Felixo1virus	130_0	Clustered	16	VC_130_0	16	0.8858	1	0.8858	4	2	2	1
720	Escherichia~phage~HY03	Unassigned	Unassigned	Unassigned	174_6	Clustered	27	VC_174_6	27	0.3053	1	0.3053	2	2	2	1
721	Escherichia~phage~IME11	Caudovirales	Podoviridae	G7cvirus	154_2	Clustered	13	VC_154_2	13	0.5182	1	0.5182	5	2	2	0.8205
722	Escherichia~phage~JES2013	Caudovirales	Myoviridae	V5virus	133_0	Clustered	5	VC_133_0	5	0.3651	1	0.3651	2	2	2	1
723	Escherichia~phage~JH2	Caudovirales	Myoviridae	Felixo1virus	130_0	Clustered	16	VC_130_0	16	0.8858	1	0.8858	4	2	2	1
724	Escherichia~phage~JS98	Caudovirales	Myoviridae	Js98virus	174_8	Clustered	8	VC_174_8	8	0.07	1	0.07	2	2	2	1
725	Escherichia~phage~JSE	Caudovirales	Myoviridae	Rb49virus	178_0	Clustered	4	VC_178_0	4	0.0698	0.999987	0.0698	2	2	2	1
726	Escherichia~phage~K30	Caudovirales	Podoviridae	Kp32virus	53_0	Clustered	60	VC_53_0	60	0.9819	1	0.9819	3	2	2	1
727	Escherichia~phage~KBNP1711	Caudovirales	Podoviridae	Phieco32virus	311_0	Clustered	6	VC_311_0	6	0.8577	1	0.8577	1	1	1	1
728	Escherichia~phage~LM33_P1	Unassigned	Unassigned	Unassigned	53_0	Clustered	60	VC_53_0	60	0.9819	1	0.9819	3	2	2	1
729	Escherichia~phage~Lw1	Unassigned	Unassigned	Unassigned	177_1	Clustered	8	VC_177_1	8	0.2314	1	0.2314	1	1	1	1
730	Escherichia~phage~MX01	Unassigned	Unassigned	Unassigned	174_8	Clustered	8	VC_174_8	8	0.07	1	0.07	2	2	2	1
731	Escherichia~phage~Min27	Caudovirales	Podoviridae	Nona33virus	41_1	Clustered	13	VC_41_1	13	0.5641	1	0.5641	4	2	2	0.9103
732	Escherichia~phage~N4	Caudovirales	Podoviridae	N4virus	154_2	Clustered	13	VC_154_2	13	0.5182	1	0.5182	5	2	2	0.8205
733	Escherichia~phage~NJ01	Caudovirales	Podoviridae	Phieco32virus	311_0	Clustered	6	VC_311_0	6	0.8577	1	0.8577	1	1	1	1
734	Escherichia~phage~P13374	Unassigned	Unassigned	Unassigned	41_1	Clustered	13	VC_41_1	13	0.5641	1	0.5641	4	2	2	0.9103
735	Escherichia~phage~P483	Unassigned	Unassigned	Unassigned	53_0	Clustered	60	VC_53_0	60	0.9819	1	0.9819	3	2	2	1
736	Escherichia~phage~P694	Unassigned	Unassigned	Unassigned	53_0	Clustered	60	VC_53_0	60	0.9819	1	0.9819	3	2	2	1
737	Escherichia~phage~PA2	Caudovirales	Podoviridae	Tl2011virus	41_1	Clustered	13	VC_41_1	13	0.5641	1	0.5641	4	2	2	0.9103
738	Escherichia~phage~PBECO~4	Unassigned	Unassigned	Unassigned	309_0	Clustered	2	VC_309_0	2	0.1861	0.878379	0.1635	1	1	1	1
739	Escherichia~phage~PE3-1	Unassigned	Unassigned	Unassigned	53_0	Clustered	60	VC_53_0	60	0.9819	1	0.9819	3	2	2	1
740	Escherichia~phage~PhaxI	Caudovirales	Ackermannviridae	Cba120virus	193_1	Clustered	19	VC_193_1	19	0.802	1	0.802	5	1	1	0.8012
741	Escherichia~phage~Pollock	Caudovirales	Podoviridae	Sp58virus	154_0	Clustered	3	VC_154_0	3	0.1688	0.998343	0.1685	1	1	1	1
742	Escherichia~phage~QL01	Caudovirales	Myoviridae	Js98virus	174_8	Clustered	8	VC_174_8	8	0.07	1	0.07	2	2	2	1
743	Escherichia~phage~SUSP1	Caudovirales	Myoviridae	Suspvirus	130_0	Clustered	16	VC_130_0	16	0.8858	1	0.8858	4	2	2	1
744	Escherichia~phage~SUSP2	Caudovirales	Myoviridae	Suspvirus	130_0	Clustered	16	VC_130_0	16	0.8858	1	0.8858	4	2	2	1
745	Escherichia~phage~Seurat	Caudovirales	Siphoviridae	Seuratvirus	32_0	Clustered	3	VC_32_0	3	0.3107	0.998056	0.3101	2	2	2	1
746	Escherichia~phage~Stx2~II	Caudovirales	Podoviridae	Nona33virus	41_0	Clustered	2	VC_41_0	2	0.0768	0.954877	0.0734	1	1	1	1
747	Escherichia~phage~TL-2011b	Unassigned	Unassigned	Unassigned	58_0	Clustered	5	VC_58_0	5	0.6575	1	0.6575	2	2	2	1
748	Escherichia~phage~TL-2011c	Caudovirales	Podoviridae	Tl2011virus	41_1	Clustered	13	VC_41_1	13	0.5641	1	0.5641	4	2	2	0.9103
749	Escherichia~phage~UFV-AREG1	Unassigned	Unassigned	Unassigned	174_6	Clustered	27	VC_174_6	27	0.3053	1	0.3053	2	2	2	1
750	Escherichia~phage~V5	Caudovirales	Myoviridae	V5virus	133_0	Clustered	5	VC_133_0	5	0.3651	1	0.3651	2	2	2	1
751	Escherichia~phage~WG01	Unassigned	Unassigned	Unassigned	174_8	Clustered	8	VC_174_8	8	0.07	1	0.07	2	2	2	1
752	Escherichia~phage~YD-2008.s	Caudovirales	Siphoviridae	Hk578virus	96_0	Clustered	10	VC_96_0	10	0.7328	1	0.7328	2	2	2	1
753	Escherichia~phage~e4/1c	Caudovirales	Siphoviridae	Rogue1virus	288_0	Clustered	25	VC_288_0	25	0.9731	1	0.9731	6	2	2	0.9667
754	Escherichia~phage~ime09	Caudovirales	Myoviridae	T4virus	174_6	Clustered	27	VC_174_6	27	0.3053	1	0.3053	2	2	2	1
755	Escherichia~phage~phAPEC8	Unassigned	Unassigned	Unassigned	184_0	Clustered	2	VC_184_0	2	0.1868	0.954118	0.1783	1	1	1	1
756	Escherichia~phage~phi191	Caudovirales	Podoviridae	Tl2011virus	41_1	Clustered	13	VC_41_1	13	0.5641	1	0.5641	4	2	2	0.9103
757	Escherichia~phage~phiKT	Unassigned	Unassigned	Unassigned	195_0	Clustered	10	VC_195_0	10	0.6025	1	0.6025	2	2	2	1
758	Escherichia~phage~phiV10	Caudovirales	Podoviridae	Epsilon15virus	58_0	Clustered	5	VC_58_0	5	0.6575	1	0.6575	2	2	2	1
759	Escherichia~phage~pro147	Unassigned	Unassigned	Unassigned	124_0	Clustered	30	VC_124_0	30	0.8513	1	0.8513	2	2	2	1
760	Escherichia~phage~pro483	Unassigned	Unassigned	Unassigned	124_0	Clustered	30	VC_124_0	30	0.8513	1	0.8513	2	2	2	1
761	Escherichia~phage~slur01	Unassigned	Unassigned	Unassigned	32_0	Clustered	3	VC_32_0	3	0.3107	0.998056	0.3101	2	2	2	1
762	Escherichia~phage~slur02	Unassigned	Unassigned	Unassigned	174_6	Clustered	27	VC_174_6	27	0.3053	1	0.3053	2	2	2	1
763	Escherichia~phage~slur05	Unassigned	Unassigned	Unassigned	96_0	Clustered	10	VC_96_0	10	0.7328	1	0.7328	2	2	2	1
764	Escherichia~phage~slur07	Unassigned	Unassigned	Unassigned	174_6	Clustered	27	VC_174_6	27	0.3053	1	0.3053	2	2	2	1
765	Escherichia~phage~slur09	Caudovirales	Siphoviridae	T5virus	326_0	Clustered	14	VC_326_0	14	0.8546	1	0.8546	2	2	2	1
766	Escherichia~phage~slur14	Unassigned	Unassigned	Unassigned	174_6	Clustered	27	VC_174_6	27	0.3053	1	0.3053	2	2	2	1
767	Escherichia~phage~slur16	Unassigned	Unassigned	Unassigned	133_0	Clustered	5	VC_133_0	5	0.3651	1	0.3651	2	2	2	1
768	Escherichia~phage~vB_EcoM-UFV13	Unassigned	Unassigned	Unassigned	174_6	Clustered	27	VC_174_6	27	0.3053	1	0.3053	2	2	2	1
769	Escherichia~phage~vB_EcoM-VpaE1	Caudovirales	Myoviridae	Felixo1virus	130_0	Clustered	16	VC_130_0	16	0.8858	1	0.8858	4	2	2	1
770	Escherichia~phage~vB_EcoM-ep3	Caudovirales	Myoviridae	Cvm10virus	123_0	Clustered	4	VC_123_0	4	0.2759	0.999983	0.2759	2	2	2	1
771	Escherichia~phage~vB_EcoM_112	Caudovirales	Myoviridae	T4virus	174_6	Clustered	27	VC_174_6	27	0.3053	1	0.3053	2	2	2	1
772	Escherichia~phage~vB_EcoM_ACG-C40	Caudovirales	Myoviridae	T4virus	174_6	Clustered	27	VC_174_6	27	0.3053	1	0.3053	2	2	2	1
773	Escherichia~phage~vB_EcoM_AYO145A	Caudovirales	Myoviridae	Felixo1virus	130_0	Clustered	16	VC_130_0	16	0.8858	1	0.8858	4	2	2	1
774	Escherichia~phage~vB_EcoM_Alf5	Unassigned	Unassigned	Unassigned	130_0	Clustered	16	VC_130_0	16	0.8858	1	0.8858	4	2	2	1
775	Escherichia~phage~vB_EcoM_ECO1230-10	Caudovirales	Myoviridae	Cvm10virus	123_0	Clustered	4	VC_123_0	4	0.2759	0.999983	0.2759	2	2	2	1
776	Escherichia~phage~vB_EcoM_JS09	Caudovirales	Myoviridae	Rb69virus	174_5	Clustered	7	VC_174_5	7	0.0546	1	0.0546	2	2	2	1
777	Escherichia~phage~vB_EcoM_PhAPEC2	Unassigned	Unassigned	Unassigned	174_5	Clustered	7	VC_174_5	7	0.0546	1	0.0546	2	2	2	1
778	Escherichia~phage~vB_EcoM_VR20	Caudovirales	Myoviridae	Sp18virus	174_7	Clustered	5	VC_174_7	5	0.0396	1	0.0396	1	1	1	1
779	Escherichia~phage~vB_EcoM_VR25	Caudovirales	Myoviridae	Sp18virus	174_7	Clustered	5	VC_174_7	5	0.0396	1	0.0396	1	1	1	1
780	Escherichia~phage~vB_EcoM_VR26	Caudovirales	Myoviridae	Sp18virus	174_7	Clustered	5	VC_174_7	5	0.0396	1	0.0396	1	1	1	1
781	Escherichia~phage~vB_EcoM_VR7	Caudovirales	Myoviridae	Sp18virus	174_7	Clustered	5	VC_174_7	5	0.0396	1	0.0396	1	1	1	1
782	Escherichia~phage~vB_EcoP_24B	Caudovirales	Podoviridae	Nona33virus	41_1	Clustered	13	VC_41_1	13	0.5641	1	0.5641	4	2	2	0.9103
783	Escherichia~phage~vB_EcoP_G7C	Caudovirales	Podoviridae	G7cvirus	154_2	Clustered	13	VC_154_2	13	0.5182	1	0.5182	5	2	2	0.8205
784	Escherichia~phage~vB_EcoP_GA2A	Unassigned	Unassigned	Unassigned	53_0	Clustered	60	VC_53_0	60	0.9819	1	0.9819	3	2	2	1
785	Escherichia~phage~vB_EcoP_PhAPEC5	Caudovirales	Podoviridae	G7cvirus	154_2	Clustered	13	VC_154_2	13	0.5182	1	0.5182	5	2	2	0.8205
786	Escherichia~phage~vB_EcoP_PhAPEC7	Caudovirales	Podoviridae	G7cvirus	154_2	Clustered	13	VC_154_2	13	0.5182	1	0.5182	5	2	2	0.8205
787	Escherichia~phage~vB_EcoP_SU10	Caudovirales	Podoviridae	Phieco32virus	311_0	Clustered	6	VC_311_0	6	0.8577	1	0.8577	1	1	1	1
788	Escherichia~phage~vB_EcoS_AHP42	Caudovirales	Siphoviridae	Rogue1virus	288_0	Clustered	25	VC_288_0	25	0.9731	1	0.9731	6	2	2	0.9667
789	Escherichia~phage~vB_EcoS_AHS24	Caudovirales	Siphoviridae	Rogue1virus	288_0	Clustered	25	VC_288_0	25	0.9731	1	0.9731	6	2	2	0.9667
790	Escherichia~phage~vB_EcoS_AKS96	Caudovirales	Siphoviridae	Rogue1virus	288_0	Clustered	25	VC_288_0	25	0.9731	1	0.9731	6	2	2	0.9667
791	Escherichia~phage~vB_EcoS_FFH1	Caudovirales	Siphoviridae	T5virus	326_0	Clustered	14	VC_326_0	14	0.8546	1	0.8546	2	2	2	1
792	Escherichia~phage~vB_Eco_ACG-M12	Caudovirales	Siphoviridae	Rtpvirus	288_0	Clustered	25	VC_288_0	25	0.9731	1	0.9731	6	2	2	0.9667
793	Escherichia~phage~wV7	Unassigned	Unassigned	Unassigned	174_6	Clustered	27	VC_174_6	27	0.3053	1	0.3053	2	2	2	1
794	Escherichia~phage~wV8	Caudovirales	Myoviridae	Felixo1virus	130_0	Clustered	16	VC_130_0	16	0.8858	1	0.8858	4	2	2	1
795	Escherichia~virus~186	Caudovirales	Myoviridae	P2virus	124_0	Clustered	30	VC_124_0	30	0.8513	1	0.8513	2	2	2	1
796	Escherichia~virus~AKFV33	Caudovirales	Siphoviridae	T5virus	326_0	Clustered	14	VC_326_0	14	0.8546	1	0.8546	2	2	2	1
797	Escherichia~virus~BZ13	Unassigned	Leviviridae	Levivirus	278_0	Clustered	6	VC_278_0	6	0.7839	0.996162	0.7809	2	2	1	1
798	Escherichia~virus~CBA120	Caudovirales	Ackermannviridae	Cba120virus	193_1	Clustered	19	VC_193_1	19	0.802	1	0.802	5	1	1	0.8012
799	Escherichia~virus~DT57C	Caudovirales	Siphoviridae	T5virus	326_0	Clustered	14	VC_326_0	14	0.8546	1	0.8546	2	2	2	1
800	Escherichia~virus~EPS7	Caudovirales	Siphoviridae	T5virus	326_0	Clustered	14	VC_326_0	14	0.8546	1	0.8546	2	2	2	1
801	Escherichia~virus~FI	Unassigned	Leviviridae	Allolevivirus	173_0	Clustered	3	VC_173_0	3	0.8354	0.976573	0.8158	2	2	1	1
802	Escherichia~virus~HK022	Caudovirales	Siphoviridae	Hk97virus	69_0	Clustered	15	VC_69_0	15	0.4633	1	0.4633	2	2	2	0.9048
803	Escherichia~virus~HK97	Caudovirales	Siphoviridae	Hk97virus	69_0	Clustered	15	VC_69_0	15	0.4633	1	0.4633	2	2	2	0.9048
804	Escherichia~virus~I22	Unassigned	Inoviridae	Lineavirus	318_0	Clustered	2	VC_318_0	2	0.3891	0.827111	0.3218	1	1	1	1
805	Escherichia~virus~JL1	Caudovirales	Siphoviridae	Hk578virus	96_0	Clustered	10	VC_96_0	10	0.7328	1	0.7328	2	2	2	1
806	Escherichia~virus~K1-5	Caudovirales	Podoviridae	Sp6virus	197_0	Clustered	15	VC_197_0	15	0.9852	1	0.9852	2	2	2	1
807	Escherichia~virus~K1E	Caudovirales	Podoviridae	Sp6virus	197_0	Clustered	15	VC_197_0	15	0.9852	1	0.9852	2	2	2	1
808	Escherichia~virus~KP26	Caudovirales	Siphoviridae	Rogue1virus	288_0	Clustered	25	VC_288_0	25	0.9731	1	0.9731	6	2	2	0.9667
809	Escherichia~virus~Lambda	Caudovirales	Siphoviridae	Lambdavirus	54_0	Clustered	3	VC_54_0	3	0.1055	0.998486	0.1053	1	1	1	1
810	Escherichia~virus~M13	Unassigned	Inoviridae	Inovirus	319_0	Clustered	3	VC_319_0	3	0.7201	0.963901	0.6941	2	1	1	1
811	Escherichia~virus~MS2	Unassigned	Leviviridae	Levivirus	278_0	Clustered	6	VC_278_0	6	0.7839	0.996162	0.7809	2	2	1	1
812	Escherichia~virus~Mu	Caudovirales	Myoviridae	Muvirus	90_0	Clustered	3	VC_90_0	3	0.6145	0.997357	0.6129	2	2	2	1
813	Escherichia~virus~N15	Caudovirales	Siphoviridae	N15virus	54_2	Clustered	4	VC_54_2	4	0.1703	0.999982	0.1703	2	2	2	1
814	Escherichia~virus~P1	Caudovirales	Myoviridae	P1virus	328_0	Clustered	2	VC_328_0	2	1	1	1	2	2	2	1
815	Escherichia~virus~P2	Caudovirales	Myoviridae	P2virus	124_0	Clustered	30	VC_124_0	30	0.8513	1	0.8513	2	2	2	1
816	Escherichia~virus~Qbeta	Unassigned	Leviviridae	Allolevivirus	173_0	Clustered	3	VC_173_0	3	0.8354	0.976573	0.8158	2	2	1	1
817	Escherichia~virus~Rtp	Caudovirales	Siphoviridae	Rtpvirus	288_0	Clustered	25	VC_288_0	25	0.9731	1	0.9731	6	2	2	0.9667
818	Escherichia~virus~SSL2009a	Caudovirales	Siphoviridae	Hk578virus	96_0	Clustered	10	VC_96_0	10	0.7328	1	0.7328	2	2	2	1
819	Escherichia~virus~T1	Caudovirales	Siphoviridae	T1virus	288_0	Clustered	25	VC_288_0	25	0.9731	1	0.9731	6	2	2	0.9667
820	Escherichia~virus~T5	Caudovirales	Siphoviridae	T5virus	326_0	Clustered	14	VC_326_0	14	0.8546	1	0.8546	2	2	2	1
821	Escherichia~virus~TLS	Caudovirales	Siphoviridae	Tlsvirus	288_0	Clustered	25	VC_288_0	25	0.9731	1	0.9731	6	2	2	0.9667
822	Escherichia~virus~phiEco32	Caudovirales	Podoviridae	Phieco32virus	311_0	Clustered	6	VC_311_0	6	0.8577	1	0.8577	1	1	1	1
823	Escherichia~virus~phiK	Unassigned	Microviridae	Alpha3microvirus	62_0	Clustered	9	VC_62_0	9	0.9604	0.999998	0.9604	4	2	1	1
824	Flavobacterium~phage~11b	Unassigned	Unassigned	Unassigned	282_0	Clustered	2	VC_282_0	2	0.3769	0.729854	0.2751	1	1	1	1
825	Flavobacterium~phage~1H	Unassigned	Unassigned	Unassigned	329_0	Clustered	3	VC_329_0	3	0.9885	0.959572	0.9486	1	1	1	1
826	Flavobacterium~phage~2A	Unassigned	Unassigned	Unassigned	329_0	Clustered	3	VC_329_0	3	0.9885	0.959572	0.9486	1	1	1	1
827	Flavobacterium~phage~6H	Unassigned	Unassigned	Unassigned	329_0	Clustered	3	VC_329_0	3	0.9885	0.959572	0.9486	1	1	1	1
828	Flavobacterium~phage~FCL-2	Unassigned	Unassigned	Unassigned	285_0	Clustered	2	VC_285_0	2	0.8782	0.814453	0.7153	1	1	1	1
829	Flavobacterium~phage~Fpv1	Unassigned	Unassigned	Unassigned	114_0	Clustered	4	VC_114_0	4	0.9733	0.998845	0.9722	1	1	1	1
830	Flavobacterium~phage~Fpv10	Unassigned	Unassigned	Unassigned	258_0	Clustered	6	VC_258_0	6	0.9611	1	0.9611	1	1	1	1
831	Flavobacterium~phage~Fpv11	Unassigned	Unassigned	Unassigned	258_0	Clustered	6	VC_258_0	6	0.9611	1	0.9611	1	1	1	1
832	Flavobacterium~phage~Fpv2	Unassigned	Unassigned	Unassigned	114_0	Clustered	4	VC_114_0	4	0.9733	0.998845	0.9722	1	1	1	1
833	Flavobacterium~phage~Fpv20	Unassigned	Unassigned	Unassigned	114_0	Clustered	4	VC_114_0	4	0.9733	0.998845	0.9722	1	1	1	1
834	Flavobacterium~phage~Fpv3	Unassigned	Unassigned	Unassigned	114_0	Clustered	4	VC_114_0	4	0.9733	0.998845	0.9722	1	1	1	1
835	Flavobacterium~phage~Fpv5	Unassigned	Unassigned	Unassigned	258_0	Clustered	6	VC_258_0	6	0.9611	1	0.9611	1	1	1	1
836	Flavobacterium~phage~Fpv6	Unassigned	Unassigned	Unassigned	258_0	Clustered	6	VC_258_0	6	0.9611	1	0.9611	1	1	1	1
837	Flavobacterium~phage~Fpv7	Unassigned	Unassigned	Unassigned	258_0	Clustered	6	VC_258_0	6	0.9611	1	0.9611	1	1	1	1
838	Flavobacterium~phage~Fpv8	Unassigned	Unassigned	Unassigned	258_0	Clustered	6	VC_258_0	6	0.9611	1	0.9611	1	1	1	1
839	Geobacillus~phage~GBK2	Unassigned	Unassigned	Unassigned	244_0	Clustered	2	VC_244_0	2	0.1148	0.947151	0.1088	1	1	1	1
840	Geobacillus~phage~GBSV1	Caudovirales	Myoviridae	Svunavirus	229_0	Clustered	2	VC_229_0	2	0.4186	0.943282	0.3948	1	1	1	1
841	Geobacillus~virus~E2	Unassigned	Unassigned	Unassigned	218_0	Clustered	2	VC_218_0	2	0.3107	0.944097	0.2933	1	1	1	1
842	Gokushovirinae~Bog1183_53	Unassigned	Unassigned	Unassigned	260_0	Clustered	11	VC_260_0	11	0.8288	1	0.8288	3	2	1	1
843	Gokushovirinae~Bog5712_52	Unassigned	Unassigned	Unassigned	260_0	Clustered	11	VC_260_0	11	0.8288	1	0.8288	3	2	1	1
844	Gokushovirinae~Bog8989_22	Unassigned	Unassigned	Unassigned	260_0	Clustered	11	VC_260_0	11	0.8288	1	0.8288	3	2	1	1
845	Gokushovirinae~Fen672_31	Unassigned	Unassigned	Unassigned	260_0	Clustered	11	VC_260_0	11	0.8288	1	0.8288	3	2	1	1
846	Gokushovirinae~Fen7875_21	Unassigned	Unassigned	Unassigned	260_0	Clustered	11	VC_260_0	11	0.8288	1	0.8288	3	2	1	1
847	Gordonia~phage~Bachita	Caudovirales	Siphoviridae	Smoothievirus	330_0	Clustered	4	VC_330_0	4	0.5215	0.999649	0.5214	2	2	2	1
848	Gordonia~phage~BaxterFox	Caudovirales	Siphoviridae	Baxtervirus	332_0	Clustered	5	VC_332_0	5	0.5269	1	0.5269	2	1	1	0.9
849	Gordonia~phage~BetterKatz	Unassigned	Unassigned	Unassigned	331_0	Clustered	3	VC_331_0	3	0.1005	0.996983	0.1002	3	2	2	1
850	Gordonia~phage~Blueberry	Unassigned	Unassigned	Unassigned	333_0	Clustered	7	VC_333_0	7	0.7377	1	0.7377	1	1	1	1
851	Gordonia~phage~Bowser	Unassigned	Unassigned	Unassigned	334_0	Clustered	3	VC_334_0	3	0.2806	0.998166	0.2801	1	1	1	1
852	Gordonia~phage~BritBrat	Unassigned	Unassigned	Unassigned	206_0	Clustered	2	VC_206_0	2	0.2406	0.948219	0.2281	1	1	1	1
853	Gordonia~phage~CaptainKirk2	Unassigned	Unassigned	Unassigned	333_0	Clustered	7	VC_333_0	7	0.7377	1	0.7377	1	1	1	1
854	Gordonia~phage~CarolAnn	Unassigned	Unassigned	Unassigned	333_0	Clustered	7	VC_333_0	7	0.7377	1	0.7377	1	1	1	1
855	Gordonia~phage~ClubL	Caudovirales	Siphoviridae	Smoothievirus	330_0	Clustered	4	VC_330_0	4	0.5215	0.999649	0.5214	2	2	2	1
856	Gordonia~phage~Cozz	Unassigned	Unassigned	Unassigned	338_1	Clustered	3	VC_338_1	3	0.6519	0.991885	0.6466	1	1	1	1
857	Gordonia~phage~Cucurbita	Unassigned	Unassigned	Unassigned	330_0	Clustered	4	VC_330_0	4	0.5215	0.999649	0.5214	2	2	2	1
858	Gordonia~phage~Demosthenes	Caudovirales	Siphoviridae	Demosthenesvirus	344_0	Clustered	2	VC_344_0	2	0.1222	0.946688	0.1157	1	1	1	1
859	Gordonia~phage~Emalyn	Unassigned	Unassigned	Unassigned	338_1	Clustered	3	VC_338_1	3	0.6519	0.991885	0.6466	1	1	1	1
860	Gordonia~phage~GAL1	Unassigned	Unassigned	Unassigned	206_0	Clustered	2	VC_206_0	2	0.2406	0.948219	0.2281	1	1	1	1
861	Gordonia~phage~GMA1	Unassigned	Unassigned	Unassigned	299_0	Clustered	3	VC_299_0	3	0.2639	0.860492	0.2271	1	1	1	1
862	Gordonia~phage~GMA3	Unassigned	Unassigned	Unassigned	343_0	Clustered	5	VC_343_0	5	0.4956	1	0.4956	2	2	2	1
863	Gordonia~phage~GMA5	Unassigned	Unassigned	Unassigned	202_0	Clustered	4	VC_202_0	4	0.7912	0.992893	0.7855	1	1	1	1
864	Gordonia~phage~GMA7	Unassigned	Unassigned	Unassigned	344_1	Clustered	7	VC_344_1	7	0.5349	1	0.5349	3	2	2	0.6667
865	Gordonia~phage~GRU1	Unassigned	Unassigned	Unassigned	297_0	Clustered	3	VC_297_0	3	0.8263	0.996945	0.8237	1	1	1	1
866	Gordonia~phage~GRU3	Unassigned	Unassigned	Unassigned	202_0	Clustered	4	VC_202_0	4	0.7912	0.992893	0.7855	1	1	1	1
867	Gordonia~phage~GTE2	Unassigned	Unassigned	Unassigned	338_1	Clustered	3	VC_338_1	3	0.6519	0.991885	0.6466	1	1	1	1
868	Gordonia~phage~GTE5	Unassigned	Unassigned	Unassigned	297_0	Clustered	3	VC_297_0	3	0.8263	0.996945	0.8237	1	1	1	1
869	Gordonia~phage~GTE6	Unassigned	Unassigned	Unassigned	188_0	Clustered	3	VC_188_0	3	0.4183	0.998181	0.4175	1	1	1	1
870	Gordonia~phage~GTE7	Unassigned	Unassigned	Unassigned	344_1	Clustered	7	VC_344_1	7	0.5349	1	0.5349	3	2	2	0.6667
871	Gordonia~phage~GTE8	Unassigned	Unassigned	Unassigned	297_0	Clustered	3	VC_297_0	3	0.8263	0.996945	0.8237	1	1	1	1
872	Gordonia~phage~Gmala1	Unassigned	Unassigned	Unassigned	343_0	Clustered	5	VC_343_0	5	0.4956	1	0.4956	2	2	2	1
873	Gordonia~phage~GordDuk1	Unassigned	Unassigned	Unassigned	343_0	Clustered	5	VC_343_0	5	0.4956	1	0.4956	2	2	2	1
874	Gordonia~phage~GordTnk2	Caudovirales	Siphoviridae	Gordtnkvirus	343_0	Clustered	5	VC_343_0	5	0.4956	1	0.4956	2	2	2	1
875	Gordonia~phage~Gsput1	Unassigned	Unassigned	Unassigned	298_0	Clustered	3	VC_298_0	3	0.8873	0.993829	0.8818	2	2	2	1
876	Gordonia~phage~Guacamole	Unassigned	Unassigned	Unassigned	333_0	Clustered	7	VC_333_0	7	0.7377	1	0.7377	1	1	1	1
877	Gordonia~phage~Hedwig	Unassigned	Unassigned	Unassigned	334_0	Clustered	3	VC_334_0	3	0.2806	0.998166	0.2801	1	1	1	1
878	Gordonia~phage~Hotorobo	Caudovirales	Siphoviridae	Woesvirus	344_1	Clustered	7	VC_344_1	7	0.5349	1	0.5349	3	2	2	0.6667
879	Gordonia~phage~JSwag	Unassigned	Unassigned	Unassigned	346_0	Clustered	5	VC_346_0	5	0.1661	1	0.1661	2	2	2	1
880	Gordonia~phage~Jumbo	Unassigned	Unassigned	Unassigned	343_0	Clustered	5	VC_343_0	5	0.4956	1	0.4956	2	2	2	1
881	Gordonia~phage~KatherineG	Unassigned	Unassigned	Unassigned	346_0	Clustered	5	VC_346_0	5	0.1661	1	0.1661	2	2	2	1
882	Gordonia~phage~Kita	Caudovirales	Siphoviridae	Nymphadoravirus	332_0	Clustered	5	VC_332_0	5	0.5269	1	0.5269	2	1	1	0.9
883	Gordonia~phage~Kvothe	Caudovirales	Siphoviridae	Demosthenesvirus	344_0	Clustered	2	VC_344_0	2	0.1222	0.946688	0.1157	1	1	1	1
884	Gordonia~phage~McGonagall	Unassigned	Unassigned	Unassigned	202_0	Clustered	4	VC_202_0	4	0.7912	0.992893	0.7855	1	1	1	1
885	Gordonia~phage~Monty	Caudovirales	Siphoviridae	Woesvirus	344_1	Clustered	7	VC_344_1	7	0.5349	1	0.5349	3	2	2	0.6667
886	Gordonia~phage~Nymphadora	Caudovirales	Siphoviridae	Nymphadoravirus	332_0	Clustered	5	VC_332_0	5	0.5269	1	0.5269	2	1	1	0.9
887	Gordonia~phage~Obliviate	Unassigned	Unassigned	Unassigned	333_0	Clustered	7	VC_333_0	7	0.7377	1	0.7377	1	1	1	1
888	Gordonia~phage~Phinally	Unassigned	Unassigned	Unassigned	188_0	Clustered	3	VC_188_0	3	0.4183	0.998181	0.4175	1	1	1	1
889	Gordonia~phage~Remus	Unassigned	Unassigned	Unassigned	346_0	Clustered	5	VC_346_0	5	0.1661	1	0.1661	2	2	2	1
890	Gordonia~phage~Rosalind	Unassigned	Unassigned	Unassigned	346_0	Clustered	5	VC_346_0	5	0.1661	1	0.1661	2	2	2	1
891	Gordonia~phage~Schwabeltier	Unassigned	Unassigned	Unassigned	334_0	Clustered	3	VC_334_0	3	0.2806	0.998166	0.2801	1	1	1	1
892	Gordonia~phage~Smoothie	Caudovirales	Siphoviridae	Smoothievirus	330_0	Clustered	4	VC_330_0	4	0.5215	0.999649	0.5214	2	2	2	1
893	Gordonia~phage~Soups	Caudovirales	Siphoviridae	Soupsvirus	346_0	Clustered	5	VC_346_0	5	0.1661	1	0.1661	2	2	2	1
894	Gordonia~phage~Splinter	Caudovirales	Siphoviridae	Vendettavirus	298_0	Clustered	3	VC_298_0	3	0.8873	0.993829	0.8818	2	2	2	1
895	Gordonia~phage~Twister6	Caudovirales	Siphoviridae	Wizardvirus	189_0	Clustered	2	VC_189_0	2	0.4328	0.947507	0.4101	1	1	1	1
896	Gordonia~phage~UmaThurman	Unassigned	Unassigned	Unassigned	333_0	Clustered	7	VC_333_0	7	0.7377	1	0.7377	1	1	1	1
897	Gordonia~phage~Utz	Unassigned	Unassigned	Unassigned	333_0	Clustered	7	VC_333_0	7	0.7377	1	0.7377	1	1	1	1
898	Gordonia~phage~Vendetta	Caudovirales	Siphoviridae	Vendettavirus	298_0	Clustered	3	VC_298_0	3	0.8873	0.993829	0.8818	2	2	2	1
899	Gordonia~phage~Vivi2	Unassigned	Unassigned	Unassigned	188_0	Clustered	3	VC_188_0	3	0.4183	0.998181	0.4175	1	1	1	1
900	Gordonia~phage~Wizard	Caudovirales	Siphoviridae	Wizardvirus	189_0	Clustered	2	VC_189_0	2	0.4328	0.947507	0.4101	1	1	1	1
901	Gordonia~phage~Woes	Caudovirales	Siphoviridae	Woesvirus	344_1	Clustered	7	VC_344_1	7	0.5349	1	0.5349	3	2	2	0.6667
902	Gordonia~phage~Yeezy	Caudovirales	Siphoviridae	Baxtervirus	332_0	Clustered	5	VC_332_0	5	0.5269	1	0.5269	2	1	1	0.9
903	Gordonia~phage~Zirinka	Caudovirales	Siphoviridae	Nymphadoravirus	332_0	Clustered	5	VC_332_0	5	0.5269	1	0.5269	2	1	1	0.9
904	Guinea~pig~Chlamydia~phage	Unassigned	Microviridae	Chlamydiamicrovirus	260_0	Clustered	11	VC_260_0	11	0.8288	1	0.8288	3	2	1	1
905	Haemophilus~phage~Aaphi23	Unassigned	Unassigned	Unassigned	37_0	Clustered	2	VC_37_0	2	0.5806	0.93598	0.5434	1	1	1	1
906	Haemophilus~phage~HP1	Caudovirales	Myoviridae	Hp1virus	125_0	Clustered	7	VC_125_0	7	0.5496	1	0.5496	2	2	2	1
907	Haemophilus~phage~HP2	Caudovirales	Myoviridae	Hp1virus	125_0	Clustered	7	VC_125_0	7	0.5496	1	0.5496	2	2	2	1
908	Haloarcula~californiae~icosahedral~virus~1	Unassigned	Sphaerolipoviridae	Alphasphaerolipovirus	352_0	Clustered	4	VC_352_0	4	1	1	1	1	1	1	1
909	Haloarcula~hispanica~icosahedral~virus~2	Unassigned	Sphaerolipoviridae	Alphasphaerolipovirus	352_0	Clustered	4	VC_352_0	4	1	1	1	1	1	1	1
910	Haloarcula~hispanica~pleomorphic~virus~1	Unassigned	Pleolipoviridae	Alphapleolipovirus	353_0	Clustered	5	VC_353_0	5	1	1	1	1	1	1	1
911	Haloarcula~hispanica~pleomorphic~virus~2	Unassigned	Pleolipoviridae	Alphapleolipovirus	353_0	Clustered	5	VC_353_0	5	1	1	1	1	1	1	1
912	Haloarcula~hispanica~virus~PH1	Unassigned	Sphaerolipoviridae	Alphasphaerolipovirus	352_0	Clustered	4	VC_352_0	4	1	1	1	1	1	1	1
913	Haloarcula~hispanica~virus~SH1	Unassigned	Sphaerolipoviridae	Alphasphaerolipovirus	352_0	Clustered	4	VC_352_0	4	1	1	1	1	1	1	1
914	Halocynthia~phage~JM-2012	Unassigned	Unassigned	Unassigned	303_3	Clustered	2	VC_303_3	2	0.0313	0.859305	0.0269	1	1	1	1
915	Halomonas~phage~phiHAP-1	Caudovirales	Myoviridae	Hapunavirus	127_0	Clustered	2	VC_127_0	2	0.2282	0.945979	0.2159	1	1	1	1
916	Halorubrum~phage~CGphi46	Unassigned	Unassigned	Unassigned	200_0	Clustered	2	VC_200_0	2	0.8415	0.729854	0.6142	1	1	1	1
917	Halorubrum~phage~HF2	Unassigned	Unassigned	Unassigned	356_1	Clustered	4	VC_356_1	4	0.7439	0.999769	0.7438	1	1	1	1
918	Halorubrum~pleomorphic~virus~1	Unassigned	Pleolipoviridae	Alphapleolipovirus	353_0	Clustered	5	VC_353_0	5	1	1	1	1	1	1	1
919	Halorubrum~pleomorphic~virus~2	Unassigned	Pleolipoviridae	Alphapleolipovirus	353_0	Clustered	5	VC_353_0	5	1	1	1	1	1	1	1
920	Halorubrum~pleomorphic~virus~6	Unassigned	Pleolipoviridae	Alphapleolipovirus	353_0	Clustered	5	VC_353_0	5	1	1	1	1	1	1	1
921	Halovirus~HCTV-1	Unassigned	Unassigned	Unassigned	355_0	Clustered	3	VC_355_0	3	0.8877	0.991885	0.8805	1	1	1	1
922	Halovirus~HCTV-2	Unassigned	Unassigned	Unassigned	358_0	Clustered	2	VC_358_0	2	0.477	0.855578	0.4081	1	1	1	1
923	Halovirus~HCTV-5	Unassigned	Unassigned	Unassigned	355_0	Clustered	3	VC_355_0	3	0.8877	0.991885	0.8805	1	1	1	1
924	Halovirus~HF1	Unassigned	Unassigned	Unassigned	356_1	Clustered	4	VC_356_1	4	0.7439	0.999769	0.7438	1	1	1	1
925	Halovirus~HHTV-2	Unassigned	Unassigned	Unassigned	358_0	Clustered	2	VC_358_0	2	0.477	0.855578	0.4081	1	1	1	1
926	Halovirus~HRTV-5	Unassigned	Unassigned	Unassigned	356_1	Clustered	4	VC_356_1	4	0.7439	0.999769	0.7438	1	1	1	1
927	Halovirus~HRTV-7	Unassigned	Unassigned	Unassigned	356_0	Clustered	2	VC_356_0	2	0.3411	0.922636	0.3147	1	1	1	1
928	Halovirus~HRTV-8	Unassigned	Unassigned	Unassigned	356_1	Clustered	4	VC_356_1	4	0.7439	0.999769	0.7438	1	1	1	1
929	Halovirus~HSTV-2	Unassigned	Unassigned	Unassigned	356_0	Clustered	2	VC_356_0	2	0.3411	0.922636	0.3147	1	1	1	1
930	Halovirus~HVTV-1	Unassigned	Unassigned	Unassigned	355_0	Clustered	3	VC_355_0	3	0.8877	0.991885	0.8805	1	1	1	1
931	Hamiltonella~virus~APSE1	Caudovirales	Podoviridae	Unassigned	117_0	Clustered	2	VC_117_0	2	0.1423	0.950928	0.1354	1	2	2	1
932	Helicobacter~phage~1961P	Caudovirales	Podoviridae	Una961virus	359_0	Clustered	4	VC_359_0	4	1	1	1	2	2	2	1
933	Helicobacter~phage~KHP30	Caudovirales	Podoviridae	Una961virus	359_0	Clustered	4	VC_359_0	4	1	1	1	2	2	2	1
934	Helicobacter~phage~KHP40	Caudovirales	Podoviridae	Una961virus	359_0	Clustered	4	VC_359_0	4	1	1	1	2	2	2	1
935	Helicobacter~phage~phiHP33	Unassigned	Unassigned	Unassigned	359_0	Clustered	4	VC_359_0	4	1	1	1	2	2	2	1
936	Idiomarinaceae~phage~1N2-2	Unassigned	Unassigned	Unassigned	22_0	Clustered	3	VC_22_0	3	0.4875	0.95472	0.4655	1	1	1	1
937	Idiomarinaceae~phage~Phi1M2-2	Unassigned	Unassigned	Unassigned	150_0	Clustered	4	VC_150_0	4	0.2314	0.996121	0.2305	1	1	1	1
938	Iodobacteriophage~phiPLPE	Unassigned	Unassigned	Unassigned	105_0	Clustered	7	VC_105_0	7	0.8697	1	0.8697	2	2	2	1
939	Klebsiella~phage~0507-KN2-1	Caudovirales	Ackermannviridae	Unassigned	193_1	Clustered	19	VC_193_1	19	0.802	1	0.802	5	1	1	0.8012
940	Klebsiella~phage~1513	Caudovirales	Siphoviridae	Kp36virus	288_0	Clustered	25	VC_288_0	25	0.9731	1	0.9731	6	2	2	0.9667
941	Klebsiella~phage~F19	Caudovirales	Podoviridae	Kp34virus	172_0	Clustered	17	VC_172_0	17	0.6349	1	0.6349	3	2	2	1
942	Klebsiella~phage~JD001	Unassigned	Unassigned	Unassigned	105_0	Clustered	7	VC_105_0	7	0.8697	1	0.8697	2	2	2	1
943	Klebsiella~phage~JD18	Caudovirales	Myoviridae	Jd18virus	174_0	Clustered	2	VC_174_0	2	0.0104	0.952716	0.0099	2	2	2	1
944	Klebsiella~phage~K11	Caudovirales	Podoviridae	Kp32virus	53_0	Clustered	60	VC_53_0	60	0.9819	1	0.9819	3	2	2	1
945	Klebsiella~phage~K5	Caudovirales	Podoviridae	Kp32virus	53_0	Clustered	60	VC_53_0	60	0.9819	1	0.9819	3	2	2	1
946	Klebsiella~phage~KLPN1	Caudovirales	Siphoviridae	Kp36virus	288_0	Clustered	25	VC_288_0	25	0.9731	1	0.9731	6	2	2	0.9667
947	Klebsiella~phage~KP15	Caudovirales	Myoviridae	Kp15virus	177_0	Clustered	3	VC_177_0	3	0.0544	0.996898	0.0542	1	1	1	1
948	Klebsiella~phage~KP27	Caudovirales	Myoviridae	Kp15virus	177_0	Clustered	3	VC_177_0	3	0.0544	0.996898	0.0542	1	1	1	1
949	Klebsiella~phage~KP32	Caudovirales	Podoviridae	Kp32virus	53_0	Clustered	60	VC_53_0	60	0.9819	1	0.9819	3	2	2	1
950	Klebsiella~phage~KP34	Caudovirales	Podoviridae	Kp34virus	172_0	Clustered	17	VC_172_0	17	0.6349	1	0.6349	3	2	2	1
951	Klebsiella~phage~KP36	Caudovirales	Siphoviridae	Kp36virus	288_0	Clustered	25	VC_288_0	25	0.9731	1	0.9731	6	2	2	0.9667
952	Klebsiella~phage~Kp2	Caudovirales	Podoviridae	Kp34virus	172_0	Clustered	17	VC_172_0	17	0.6349	1	0.6349	3	2	2	1
953	Klebsiella~phage~KpV41	Caudovirales	Podoviridae	Kp34virus	172_0	Clustered	17	VC_172_0	17	0.6349	1	0.6349	3	2	2	1
954	Klebsiella~phage~KpV475	Caudovirales	Podoviridae	Kp34virus	172_0	Clustered	17	VC_172_0	17	0.6349	1	0.6349	3	2	2	1
955	Klebsiella~phage~KpV71	Caudovirales	Podoviridae	Kp34virus	172_0	Clustered	17	VC_172_0	17	0.6349	1	0.6349	3	2	2	1
956	Klebsiella~phage~Matisse	Caudovirales	Myoviridae	Kp15virus	177_0	Clustered	3	VC_177_0	3	0.0544	0.996898	0.0542	1	1	1	1
957	Klebsiella~phage~NTUH-K2044-K1-1	Caudovirales	Podoviridae	Kp34virus	172_0	Clustered	17	VC_172_0	17	0.6349	1	0.6349	3	2	2	1
958	Klebsiella~phage~PKP126	Caudovirales	Siphoviridae	Kp36virus	288_0	Clustered	25	VC_288_0	25	0.9731	1	0.9731	6	2	2	0.9667
959	Klebsiella~phage~Sushi	Caudovirales	Siphoviridae	Kp36virus	288_0	Clustered	25	VC_288_0	25	0.9731	1	0.9731	6	2	2	0.9667
960	Klebsiella~phage~phiKO2	Unassigned	Unassigned	Unassigned	98_0	Clustered	2	VC_98_0	2	0.2054	0.941991	0.1935	1	1	1	1
961	Klebsiella~phage~vB_Kp1	Caudovirales	Podoviridae	Kp32virus	53_0	Clustered	60	VC_53_0	60	0.9819	1	0.9819	3	2	2	1
962	Klebsiella~phage~vB_KpnM_KpV477	Unassigned	Unassigned	Unassigned	174_0	Clustered	2	VC_174_0	2	0.0104	0.952716	0.0099	2	2	2	1
963	Klebsiella~phage~vB_KpnP_KpV289	Caudovirales	Podoviridae	Kp32virus	53_0	Clustered	60	VC_53_0	60	0.9819	1	0.9819	3	2	2	1
964	Klebsiella~phage~vB_KpnP_SU503	Caudovirales	Podoviridae	Kp34virus	172_0	Clustered	17	VC_172_0	17	0.6349	1	0.6349	3	2	2	1
965	Klebsiella~phage~vB_KpnP_SU552A	Caudovirales	Podoviridae	Kp34virus	172_0	Clustered	17	VC_172_0	17	0.6349	1	0.6349	3	2	2	1
966	Kluyvera~phage~Kvp1	Caudovirales	Podoviridae	T7virus	53_0	Clustered	60	VC_53_0	60	0.9819	1	0.9819	3	2	2	1
967	Lactobacillus~phage~A2	Unassigned	Unassigned	Unassigned	249_0	Clustered	11	VC_249_0	11	0.6709	1	0.6709	1	1	1	0.6909
968	Lactobacillus~phage~CL1	Unassigned	Unassigned	Unassigned	249_0	Clustered	11	VC_249_0	11	0.6709	1	0.6709	1	1	1	0.6909
969	Lactobacillus~phage~CL2	Unassigned	Unassigned	Unassigned	249_0	Clustered	11	VC_249_0	11	0.6709	1	0.6709	1	1	1	0.6909
970	Lactobacillus~phage~J-1	Unassigned	Unassigned	Unassigned	249_0	Clustered	11	VC_249_0	11	0.6709	1	0.6709	1	1	1	0.6909
971	Lactobacillus~phage~JCL1032	Unassigned	Unassigned	Unassigned	217_0	Clustered	3	VC_217_0	3	0.2506	0.998144	0.2502	1	1	1	1
972	Lactobacillus~phage~KC5a	Unassigned	Unassigned	Unassigned	264_0	Clustered	4	VC_264_0	4	0.7507	0.99995	0.7506	1	1	1	1
973	Lactobacillus~phage~LBR48	Unassigned	Unassigned	Unassigned	315_0	Clustered	2	VC_315_0	2	0.4998	0.89435	0.447	1	1	1	1
974	Lactobacillus~phage~LF1	Unassigned	Unassigned	Unassigned	321_0	Clustered	2	VC_321_0	2	0.166	0.943282	0.1566	1	1	1	1
975	Lactobacillus~phage~LL-H	Unassigned	Unassigned	Unassigned	217_0	Clustered	3	VC_217_0	3	0.2506	0.998144	0.2502	1	1	1	1
976	Lactobacillus~phage~Lc-Nu	Unassigned	Unassigned	Unassigned	249_0	Clustered	11	VC_249_0	11	0.6709	1	0.6709	1	1	1	0.6909
977	Lactobacillus~phage~Ld17	Caudovirales	Siphoviridae	C5virus	364_0	Clustered	6	VC_364_0	6	0.9904	0.999739	0.9901	1	1	1	1
978	Lactobacillus~phage~Ld25A	Caudovirales	Siphoviridae	C5virus	364_0	Clustered	6	VC_364_0	6	0.9904	0.999739	0.9901	1	1	1	1
979	Lactobacillus~phage~Ld3	Caudovirales	Siphoviridae	C5virus	364_0	Clustered	6	VC_364_0	6	0.9904	0.999739	0.9901	1	1	1	1
980	Lactobacillus~phage~Lrm1	Unassigned	Unassigned	Unassigned	249_0	Clustered	11	VC_249_0	11	0.6709	1	0.6709	1	1	1	0.6909
981	Lactobacillus~phage~PL-1	Unassigned	Unassigned	Unassigned	249_0	Clustered	11	VC_249_0	11	0.6709	1	0.6709	1	1	1	0.6909
982	Lactobacillus~phage~PLE2	Unassigned	Unassigned	Unassigned	236_0	Clustered	2	VC_236_0	2	0.3977	0.937107	0.3727	1	1	1	1
983	Lactobacillus~phage~PLE3	Unassigned	Unassigned	Unassigned	249_0	Clustered	11	VC_249_0	11	0.6709	1	0.6709	1	1	1	0.6909
984	Lactobacillus~phage~iA2	Unassigned	Unassigned	Unassigned	236_0	Clustered	2	VC_236_0	2	0.3977	0.937107	0.3727	1	1	1	1
985	Lactobacillus~phage~iLp1308	Unassigned	Unassigned	Unassigned	249_0	Clustered	11	VC_249_0	11	0.6709	1	0.6709	1	1	1	0.6909
986	Lactobacillus~phage~iLp84	Unassigned	Unassigned	Unassigned	249_0	Clustered	11	VC_249_0	11	0.6709	1	0.6709	1	1	1	0.6909
987	Lactobacillus~phage~phi~jlb1	Unassigned	Unassigned	Unassigned	264_0	Clustered	4	VC_264_0	4	0.7507	0.99995	0.7506	1	1	1	1
988	Lactobacillus~phage~phiAQ113	Unassigned	Unassigned	Unassigned	264_0	Clustered	4	VC_264_0	4	0.7507	0.99995	0.7506	1	1	1	1
989	Lactobacillus~phage~phiAT3	Unassigned	Unassigned	Unassigned	249_0	Clustered	11	VC_249_0	11	0.6709	1	0.6709	1	1	1	0.6909
990	Lactobacillus~phage~phiJB	Unassigned	Unassigned	Unassigned	217_0	Clustered	3	VC_217_0	3	0.2506	0.998144	0.2502	1	1	1	1
991	Lactobacillus~phage~phiLdb	Caudovirales	Siphoviridae	C5virus	364_0	Clustered	6	VC_364_0	6	0.9904	0.999739	0.9901	1	1	1	1
992	Lactobacillus~phage~phiPYB5	Unassigned	Unassigned	Unassigned	321_0	Clustered	2	VC_321_0	2	0.166	0.943282	0.1566	1	1	1	1
993	Lactobacillus~prophage~Lj771	Unassigned	Unassigned	Unassigned	264_0	Clustered	4	VC_264_0	4	0.7507	0.99995	0.7506	1	1	1	1
994	Lactobacillus~virus~ATCC8014	Caudovirales	Siphoviridae	Phijl1virus	322_0	Clustered	3	VC_322_0	3	0.8723	0.992876	0.8661	1	1	1	1
995	Lactobacillus~virus~LLKu	Caudovirales	Siphoviridae	C5virus	364_0	Clustered	6	VC_364_0	6	0.9904	0.999739	0.9901	1	1	1	1
996	Lactobacillus~virus~c5	Caudovirales	Siphoviridae	C5virus	364_0	Clustered	6	VC_364_0	6	0.9904	0.999739	0.9901	1	1	1	1
997	Lactobacillus~virus~phiJL1	Caudovirales	Siphoviridae	Phijl1virus	322_0	Clustered	3	VC_322_0	3	0.8723	0.992876	0.8661	1	1	1	1
998	Lactoccocus~phage~WP-2	Unassigned	Unassigned	Unassigned	324_0	Clustered	4	VC_324_0	4	0.3025	0.999936	0.3025	2	2	2	1
999	Lactococcus~phage~1358	Unassigned	Unassigned	Unassigned	243_0	Clustered	3	VC_243_0	3	0.4875	0.995186	0.4852	1	1	1	1
1000	Lactococcus~phage~28201	Unassigned	Unassigned	Unassigned	360_0	Clustered	2	VC_360_0	2	0.1391	0.95129	0.1323	1	1	1	1
1001	Lactococcus~phage~340	Unassigned	Unassigned	Unassigned	365_0	Clustered	15	VC_365_0	15	0.9983	1	0.9983	2	2	2	1
1002	Lactococcus~phage~50101	Unassigned	Unassigned	Unassigned	323_0	Clustered	7	VC_323_0	7	0.4975	1	0.4975	1	1	1	1
1003	Lactococcus~phage~63301	Unassigned	Unassigned	Unassigned	323_0	Clustered	7	VC_323_0	7	0.4975	1	0.4975	1	1	1	1
1004	Lactococcus~phage~949	Unassigned	Unassigned	Unassigned	254_0	Clustered	3	VC_254_0	3	0.7025	0.996466	0.7001	1	1	1	1
1005	Lactococcus~phage~98201	Unassigned	Unassigned	Unassigned	360_0	Clustered	2	VC_360_0	2	0.1391	0.95129	0.1323	1	1	1	1
1006	Lactococcus~phage~BK5-T	Unassigned	Unassigned	Unassigned	361_0	Clustered	6	VC_361_0	6	0.2973	0.99351	0.2954	1	1	1	1
1007	Lactococcus~phage~BM13	Unassigned	Unassigned	Unassigned	362_0	Clustered	3	VC_362_0	3	0.0642	0.953714	0.0612	1	1	1	0.6667
1008	Lactococcus~phage~D4410	Unassigned	Unassigned	Unassigned	366_0	Clustered	7	VC_366_0	7	0.9613	0.999999	0.9613	2	2	2	1
1009	Lactococcus~phage~D4412	Unassigned	Unassigned	Unassigned	366_0	Clustered	7	VC_366_0	7	0.9613	0.999999	0.9613	2	2	2	1
1010	Lactococcus~phage~GE1	Unassigned	Unassigned	Unassigned	367_0	Clustered	2	VC_367_0	2	0.0238	0.701445	0.0167	1	1	1	1
1011	Lactococcus~phage~M5938	Unassigned	Unassigned	Unassigned	366_0	Clustered	7	VC_366_0	7	0.9613	0.999999	0.9613	2	2	2	1
1012	Lactococcus~phage~M6162	Unassigned	Unassigned	Unassigned	366_0	Clustered	7	VC_366_0	7	0.9613	0.999999	0.9613	2	2	2	1
1013	Lactococcus~phage~M6165	Unassigned	Unassigned	Unassigned	366_0	Clustered	7	VC_366_0	7	0.9613	0.999999	0.9613	2	2	2	1
1014	Lactococcus~phage~P078	Unassigned	Unassigned	Unassigned	204_0	Clustered	4	VC_204_0	4	0.7449	0.999772	0.7448	1	1	1	1
1015	Lactococcus~phage~P092	Unassigned	Unassigned	Unassigned	204_0	Clustered	4	VC_204_0	4	0.7449	0.999772	0.7448	1	1	1	1
1016	Lactococcus~phage~P118	Unassigned	Unassigned	Unassigned	204_0	Clustered	4	VC_204_0	4	0.7449	0.999772	0.7448	1	1	1	1
1017	Lactococcus~phage~P162	Unassigned	Unassigned	Unassigned	204_0	Clustered	4	VC_204_0	4	0.7449	0.999772	0.7448	1	1	1	1
1018	Lactococcus~phage~P335~sensu~lato	Unassigned	Unassigned	Unassigned	361_0	Clustered	6	VC_361_0	6	0.2973	0.99351	0.2954	1	1	1	1
1019	Lactococcus~phage~P680	Unassigned	Unassigned	Unassigned	365_0	Clustered	15	VC_365_0	15	0.9983	1	0.9983	2	2	2	1
1020	Lactococcus~phage~Q54	Unassigned	Unassigned	Unassigned	367_0	Clustered	2	VC_367_0	2	0.0238	0.701445	0.0167	1	1	1	1
1021	Lactococcus~phage~TP901-1	Unassigned	Unassigned	Unassigned	230_0	Clustered	4	VC_230_0	4	0.1758	0.999751	0.1758	1	1	1	1
1022	Lactococcus~phage~Tuc2009	Unassigned	Unassigned	Unassigned	230_0	Clustered	4	VC_230_0	4	0.1758	0.999751	0.1758	1	1	1	1
1023	Lactococcus~phage~WRP3	Unassigned	Unassigned	Unassigned	254_0	Clustered	3	VC_254_0	3	0.7025	0.996466	0.7001	1	1	1	1
1024	Lactococcus~phage~bIL285	Unassigned	Unassigned	Unassigned	362_0	Clustered	3	VC_362_0	3	0.0642	0.953714	0.0612	1	1	1	0.6667
1025	Lactococcus~phage~bIL286	Unassigned	Unassigned	Unassigned	361_0	Clustered	6	VC_361_0	6	0.2973	0.99351	0.2954	1	1	1	1
1026	Lactococcus~phage~bIL309	Unassigned	Unassigned	Unassigned	362_0	Clustered	3	VC_362_0	3	0.0642	0.953714	0.0612	1	1	1	0.6667
1027	Lactococcus~phage~bIL310	Unassigned	Unassigned	Unassigned	368_0	Clustered	2	VC_368_0	2	0.9125	0.5	0.4562	1	1	1	1
1028	Lactococcus~phage~bIL312	Unassigned	Unassigned	Unassigned	368_0	Clustered	2	VC_368_0	2	0.9125	0.5	0.4562	1	1	1	1
1029	Lactococcus~phage~jm2	Unassigned	Unassigned	Unassigned	365_0	Clustered	15	VC_365_0	15	0.9983	1	0.9983	2	2	2	1
1030	Lactococcus~phage~jm3	Unassigned	Unassigned	Unassigned	365_0	Clustered	15	VC_365_0	15	0.9983	1	0.9983	2	2	2	1
1031	Lactococcus~phage~phi7	Unassigned	Unassigned	Unassigned	365_0	Clustered	15	VC_365_0	15	0.9983	1	0.9983	2	2	2	1
1032	Lactococcus~phage~phiL47	Unassigned	Unassigned	Unassigned	254_0	Clustered	3	VC_254_0	3	0.7025	0.996466	0.7001	1	1	1	1
1033	Lactococcus~phage~phiLC3	Unassigned	Unassigned	Unassigned	323_0	Clustered	7	VC_323_0	7	0.4975	1	0.4975	1	1	1	1
1034	Lactococcus~phage~r1t	Unassigned	Unassigned	Unassigned	323_0	Clustered	7	VC_323_0	7	0.4975	1	0.4975	1	1	1	1
1035	Lactococcus~phage~ul36	Unassigned	Unassigned	Unassigned	230_0	Clustered	4	VC_230_0	4	0.1758	0.999751	0.1758	1	1	1	1
1036	Lactococcus~virus~712	Caudovirales	Siphoviridae	Sk1virus	365_0	Clustered	15	VC_365_0	15	0.9983	1	0.9983	2	2	2	1
1037	Lactococcus~virus~ASCC191	Caudovirales	Siphoviridae	Sk1virus	365_0	Clustered	15	VC_365_0	15	0.9983	1	0.9983	2	2	2	1
1038	Lactococcus~virus~Bibb29	Caudovirales	Siphoviridae	Sk1virus	365_0	Clustered	15	VC_365_0	15	0.9983	1	0.9983	2	2	2	1
1039	Lactococcus~virus~CB13	Caudovirales	Siphoviridae	Sk1virus	365_0	Clustered	15	VC_365_0	15	0.9983	1	0.9983	2	2	2	1
1040	Lactococcus~virus~CB14	Caudovirales	Siphoviridae	Sk1virus	365_0	Clustered	15	VC_365_0	15	0.9983	1	0.9983	2	2	2	1
1041	Lactococcus~virus~P008	Caudovirales	Siphoviridae	Sk1virus	365_0	Clustered	15	VC_365_0	15	0.9983	1	0.9983	2	2	2	1
1042	Lactococcus~virus~Sl4	Caudovirales	Siphoviridae	Sk1virus	365_0	Clustered	15	VC_365_0	15	0.9983	1	0.9983	2	2	2	1
1043	Lactococcus~virus~bIL170	Caudovirales	Siphoviridae	Sk1virus	365_0	Clustered	15	VC_365_0	15	0.9983	1	0.9983	2	2	2	1
1044	Lactococcus~virus~bIL67	Caudovirales	Siphoviridae	C2virus	366_0	Clustered	7	VC_366_0	7	0.9613	0.999999	0.9613	2	2	2	1
1045	Lactococcus~virus~c2	Caudovirales	Siphoviridae	C2virus	366_0	Clustered	7	VC_366_0	7	0.9613	0.999999	0.9613	2	2	2	1
1046	Lactococcus~virus~jj50	Caudovirales	Siphoviridae	Sk1virus	365_0	Clustered	15	VC_365_0	15	0.9983	1	0.9983	2	2	2	1
1047	Lactococcus~virus~sk1	Caudovirales	Siphoviridae	Sk1virus	365_0	Clustered	15	VC_365_0	15	0.9983	1	0.9983	2	2	2	1
1048	Lelliottia~phage~phD2B	Unassigned	Unassigned	Unassigned	197_0	Clustered	15	VC_197_0	15	0.9852	1	0.9852	2	2	2	1
1049	Leuconostoc~phage~1-A4	Caudovirales	Siphoviridae	Una4virus	370_0	Clustered	7	VC_370_0	7	0.6273	1	0.6273	2	2	2	1
1050	Leuconostoc~phage~Lmd1	Caudovirales	Siphoviridae	Lmd1virus	369_0	Clustered	6	VC_369_0	6	0.5721	1	0.5721	1	1	1	1
1051	Leuconostoc~phage~Ln-8	Caudovirales	Siphoviridae	Una4virus	370_0	Clustered	7	VC_370_0	7	0.6273	1	0.6273	2	2	2	1
1052	Leuconostoc~phage~Ln-9	Caudovirales	Siphoviridae	Una4virus	370_0	Clustered	7	VC_370_0	7	0.6273	1	0.6273	2	2	2	1
1053	Leuconostoc~phage~P793	Caudovirales	Siphoviridae	Lmd1virus	369_0	Clustered	6	VC_369_0	6	0.5721	1	0.5721	1	1	1	1
1054	Leuconostoc~phage~phiLN03	Caudovirales	Siphoviridae	Lmd1virus	369_0	Clustered	6	VC_369_0	6	0.5721	1	0.5721	1	1	1	1
1055	Leuconostoc~phage~phiLN04	Caudovirales	Siphoviridae	Lmd1virus	369_0	Clustered	6	VC_369_0	6	0.5721	1	0.5721	1	1	1	1
1056	Leuconostoc~phage~phiLN12	Caudovirales	Siphoviridae	Lmd1virus	369_0	Clustered	6	VC_369_0	6	0.5721	1	0.5721	1	1	1	1
1057	Leuconostoc~phage~phiLN25	Caudovirales	Siphoviridae	Una4virus	370_0	Clustered	7	VC_370_0	7	0.6273	1	0.6273	2	2	2	1
1058	Leuconostoc~phage~phiLN34	Caudovirales	Siphoviridae	Una4virus	370_0	Clustered	7	VC_370_0	7	0.6273	1	0.6273	2	2	2	1
1059	Leuconostoc~phage~phiLN6B	Caudovirales	Siphoviridae	Lmd1virus	369_0	Clustered	6	VC_369_0	6	0.5721	1	0.5721	1	1	1	1
1060	Leuconostoc~phage~phiLNTR2	Unassigned	Unassigned	Unassigned	370_0	Clustered	7	VC_370_0	7	0.6273	1	0.6273	2	2	2	1
1061	Leuconostoc~phage~phiLNTR3	Caudovirales	Siphoviridae	Una4virus	370_0	Clustered	7	VC_370_0	7	0.6273	1	0.6273	2	2	2	1
1062	Liberibacter~phage~SC1	Unassigned	Unassigned	Unassigned	262_0	Clustered	2	VC_262_0	2	0.6441	0.934114	0.6017	1	1	1	1
1063	Liberibacter~phage~SC2	Unassigned	Unassigned	Unassigned	262_0	Clustered	2	VC_262_0	2	0.6441	0.934114	0.6017	1	1	1	1
1064	Listeria~phage~2389	Unassigned	Unassigned	Unassigned	255_0	Clustered	4	VC_255_0	4	0.4976	0.999979	0.4976	2	2	2	1
1065	Listeria~phage~A006	Unassigned	Unassigned	Unassigned	220_0	Clustered	6	VC_220_0	6	0.7464	1	0.7464	1	1	1	0.6667
1066	Listeria~phage~A118	Unassigned	Unassigned	Unassigned	220_0	Clustered	6	VC_220_0	6	0.7464	1	0.7464	1	1	1	0.6667
1067	Listeria~phage~A500	Unassigned	Unassigned	Unassigned	220_0	Clustered	6	VC_220_0	6	0.7464	1	0.7464	1	1	1	0.6667
1068	Listeria~phage~B025	Unassigned	Unassigned	Unassigned	255_0	Clustered	4	VC_255_0	4	0.4976	0.999979	0.4976	2	2	2	1
1069	Listeria~phage~B054	Unassigned	Unassigned	Unassigned	315_0	Clustered	2	VC_315_0	2	0.4998	0.89435	0.447	1	1	1	1
1070	Listeria~phage~LMSP-25	Caudovirales	Myoviridae	P100virus	225_0	Clustered	8	VC_225_0	8	0.4009	1	0.4009	1	1	1	1
1071	Listeria~phage~LMTA-148	Caudovirales	Myoviridae	P100virus	225_0	Clustered	8	VC_225_0	8	0.4009	1	0.4009	1	1	1	1
1072	Listeria~phage~LP-026	Caudovirales	Siphoviridae	P70virus	295_0	Clustered	5	VC_295_0	5	0.958	0.999999	0.958	1	1	1	1
1073	Listeria~phage~LP-030-2	Caudovirales	Siphoviridae	Psavirus	255_0	Clustered	4	VC_255_0	4	0.4976	0.999979	0.4976	2	2	2	1
1074	Listeria~phage~LP-030-3	Unassigned	Unassigned	Unassigned	220_0	Clustered	6	VC_220_0	6	0.7464	1	0.7464	1	1	1	0.6667
1075	Listeria~phage~LP-037	Caudovirales	Siphoviridae	P70virus	295_0	Clustered	5	VC_295_0	5	0.958	0.999999	0.958	1	1	1	1
1076	Listeria~phage~LP-048	Caudovirales	Myoviridae	P100virus	225_0	Clustered	8	VC_225_0	8	0.4009	1	0.4009	1	1	1	1
1077	Listeria~phage~LP-083-2	Caudovirales	Myoviridae	P100virus	225_0	Clustered	8	VC_225_0	8	0.4009	1	0.4009	1	1	1	1
1078	Listeria~phage~LP-101	Unassigned	Unassigned	Unassigned	255_0	Clustered	4	VC_255_0	4	0.4976	0.999979	0.4976	2	2	2	1
1079	Listeria~phage~LP-110	Caudovirales	Siphoviridae	P70virus	295_0	Clustered	5	VC_295_0	5	0.958	0.999999	0.958	1	1	1	1
1080	Listeria~phage~LP-114	Caudovirales	Siphoviridae	P70virus	295_0	Clustered	5	VC_295_0	5	0.958	0.999999	0.958	1	1	1	1
1081	Listeria~phage~LP-125	Caudovirales	Myoviridae	P100virus	225_0	Clustered	8	VC_225_0	8	0.4009	1	0.4009	1	1	1	1
1082	Listeria~phage~List-36	Caudovirales	Myoviridae	P100virus	225_0	Clustered	8	VC_225_0	8	0.4009	1	0.4009	1	1	1	1
1083	Listeria~phage~P35	Unassigned	Unassigned	Unassigned	243_0	Clustered	3	VC_243_0	3	0.4875	0.995186	0.4852	1	1	1	1
1084	Listeria~phage~P40	Unassigned	Unassigned	Unassigned	243_0	Clustered	3	VC_243_0	3	0.4875	0.995186	0.4852	1	1	1	1
1085	Listeria~phage~P70	Caudovirales	Siphoviridae	P70virus	295_0	Clustered	5	VC_295_0	5	0.958	0.999999	0.958	1	1	1	1
1086	Listeria~phage~vB_LmoM_AG20	Caudovirales	Myoviridae	P100virus	225_0	Clustered	8	VC_225_0	8	0.4009	1	0.4009	1	1	1	1
1087	Listeria~phage~vB_LmoS_188	Unassigned	Unassigned	Unassigned	220_0	Clustered	6	VC_220_0	6	0.7464	1	0.7464	1	1	1	0.6667
1088	Listeria~phage~vB_LmoS_293	Unassigned	Unassigned	Unassigned	220_0	Clustered	6	VC_220_0	6	0.7464	1	0.7464	1	1	1	0.6667
1089	Listeria~virus~A511	Caudovirales	Myoviridae	P100virus	225_0	Clustered	8	VC_225_0	8	0.4009	1	0.4009	1	1	1	1
1090	Listonella~phage~phiHSIC	Unassigned	Unassigned	Unassigned	149_0	Clustered	2	VC_149_0	2	0.4979	0.912378	0.4543	1	1	1	1
1091	Mannheimia~phage~phiMHaA1	Caudovirales	Myoviridae	P2virus	124_0	Clustered	30	VC_124_0	30	0.8513	1	0.8513	2	2	2	1
1092	Mannheimia~phage~vB_MhM_587AP1	Unassigned	Unassigned	Unassigned	124_0	Clustered	30	VC_124_0	30	0.8513	1	0.8513	2	2	2	1
1093	Mannheimia~phage~vB_MhS_1152AP2	Unassigned	Unassigned	Unassigned	100_0	Clustered	3	VC_100_0	3	0.4971	0.998136	0.4961	1	1	1	0.6667
1094	Mannheimia~phage~vB_MhS_535AP2	Unassigned	Unassigned	Unassigned	100_0	Clustered	3	VC_100_0	3	0.4971	0.998136	0.4961	1	1	1	0.6667
1095	Mannheimia~phage~vB_MhS_587AP2	Unassigned	Unassigned	Unassigned	100_0	Clustered	3	VC_100_0	3	0.4971	0.998136	0.4961	1	1	1	0.6667
1096	Marine~gokushovirus	Unassigned	Unassigned	Unassigned	260_0	Clustered	11	VC_260_0	11	0.8288	1	0.8288	3	2	1	1
1097	Marinomonas~phage~P12026	Unassigned	Unassigned	Unassigned	22_0	Clustered	3	VC_22_0	3	0.4875	0.95472	0.4655	1	1	1	1
1098	Methanobacterium~phage~psiM2	Unassigned	Unassigned	Unassigned	371_0	Clustered	2	VC_371_0	2	1	1	1	1	1	1	1
1099	Methanothermobacter~phage~psiM100	Unassigned	Unassigned	Unassigned	371_0	Clustered	2	VC_371_0	2	1	1	1	1	1	1	1
1100	Microbacterium~phage~vB_MoxS-ISF9	Unassigned	Unassigned	Unassigned	290_0	Clustered	3	VC_290_0	3	1	1	1	1	1	1	1
1101	Microcystis~aeruginosa~phage~Ma-LMM01	Caudovirales	Myoviridae	Unassigned	372_0	Clustered	2	VC_372_0	2	1	1	1	1	2	2	1
1102	Microcystis~phage~MaMV-DC	Unassigned	Unassigned	Unassigned	372_0	Clustered	2	VC_372_0	2	1	1	1	1	2	2	1
1103	Microviridae~Bog1249_12	Unassigned	Unassigned	Unassigned	287_0	Clustered	3	VC_287_0	3	0.6087	0.95457	0.581	1	1	1	1
1104	Microviridae~Bog5275_51	Unassigned	Unassigned	Unassigned	286_0	Clustered	9	VC_286_0	9	0.9546	0.999775	0.9544	1	1	1	1
1105	Microviridae~Bog9017_22	Unassigned	Unassigned	Unassigned	286_0	Clustered	9	VC_286_0	9	0.9546	0.999775	0.9544	1	1	1	1
1106	Microviridae~Fen2266_11	Unassigned	Unassigned	Unassigned	286_0	Clustered	9	VC_286_0	9	0.9546	0.999775	0.9544	1	1	1	1
1107	Microviridae~Fen418_41	Unassigned	Unassigned	Unassigned	286_0	Clustered	9	VC_286_0	9	0.9546	0.999775	0.9544	1	1	1	1
1108	Microviridae~Fen4707_41	Unassigned	Unassigned	Unassigned	286_0	Clustered	9	VC_286_0	9	0.9546	0.999775	0.9544	1	1	1	1
1109	Microviridae~Fen685_11	Unassigned	Unassigned	Unassigned	286_0	Clustered	9	VC_286_0	9	0.9546	0.999775	0.9544	1	1	1	1
1110	Microviridae~Fen7786_21	Unassigned	Unassigned	Unassigned	286_0	Clustered	9	VC_286_0	9	0.9546	0.999775	0.9544	1	1	1	1
1111	Microviridae~Fen7895_21	Unassigned	Unassigned	Unassigned	286_0	Clustered	9	VC_286_0	9	0.9546	0.999775	0.9544	1	1	1	1
1112	Microviridae~Fen7918_21	Unassigned	Unassigned	Unassigned	286_0	Clustered	9	VC_286_0	9	0.9546	0.999775	0.9544	1	1	1	1
1113	Morganella~phage~MmP1	Unassigned	Unassigned	Unassigned	53_0	Clustered	60	VC_53_0	60	0.9819	1	0.9819	3	2	2	1
1114	Morganella~phage~vB_MmoP_MP2	Unassigned	Unassigned	Unassigned	53_0	Clustered	60	VC_53_0	60	0.9819	1	0.9819	3	2	2	1
1115	Mycobacterium~phage~20ES	Unassigned	Unassigned	Unassigned	347_2	Clustered	31	VC_347_2	31	0.536	1	0.536	2	2	2	0.8839
1116	Mycobacterium~phage~32HC	Caudovirales	Siphoviridae	Trigintaduovirus	331_0	Clustered	3	VC_331_0	3	0.1005	0.996983	0.1002	3	2	2	1
1117	Mycobacterium~phage~39HC	Unassigned	Unassigned	Unassigned	190_0	Clustered	4	VC_190_0	4	0.1008	0.999984	0.1008	1	1	1	1
1118	Mycobacterium~phage~40AC	Unassigned	Unassigned	Unassigned	347_2	Clustered	31	VC_347_2	31	0.536	1	0.536	2	2	2	0.8839
1119	Mycobacterium~phage~Abrogate	Unassigned	Unassigned	Unassigned	351_0	Clustered	46	VC_351_0	46	0.9957	1	0.9957	2	2	2	1
1120	Mycobacterium~phage~Adawi	Caudovirales	Siphoviridae	Coopervirus	190_1	Clustered	11	VC_190_1	11	0.2458	1	0.2458	3	2	2	1
1121	Mycobacterium~phage~Adzzy	Unassigned	Unassigned	Unassigned	347_2	Clustered	31	VC_347_2	31	0.536	1	0.536	2	2	2	0.8839
1122	Mycobacterium~phage~Aeneas	Unassigned	Unassigned	Unassigned	351_0	Clustered	46	VC_351_0	46	0.9957	1	0.9957	2	2	2	1
1123	Mycobacterium~phage~Akoma	Unassigned	Unassigned	Unassigned	190_3	Clustered	6	VC_190_3	6	0.2187	1	0.2187	2	2	2	1
1124	Mycobacterium~phage~Alice	Caudovirales	Myoviridae	Bxz1virus	374_0	Clustered	19	VC_374_0	19	0.9213	1	0.9213	2	2	2	1
1125	Mycobacterium~phage~Alsfro	Unassigned	Unassigned	Unassigned	351_0	Clustered	46	VC_351_0	46	0.9957	1	0.9957	2	2	2	1
1126	Mycobacterium~phage~Alvin	Unassigned	Unassigned	Unassigned	351_0	Clustered	46	VC_351_0	46	0.9957	1	0.9957	2	2	2	1
1127	Mycobacterium~phage~Angel	Unassigned	Unassigned	Unassigned	207_0	Clustered	9	VC_207_0	9	0.5438	1	0.5438	2	2	2	1
1128	Mycobacterium~phage~AnnaL29	Unassigned	Unassigned	Unassigned	347_2	Clustered	31	VC_347_2	31	0.536	1	0.536	2	2	2	0.8839
1129	Mycobacterium~phage~Anubis	Unassigned	Unassigned	Unassigned	348_1	Clustered	7	VC_348_1	7	0.1742	1	0.1742	2	2	2	1
1130	Mycobacterium~phage~Apizium	Caudovirales	Siphoviridae	Pg1virus	192_0	Clustered	20	VC_192_0	20	0.566	1	0.566	2	2	2	1
1131	Mycobacterium~phage~ArcherNM	Unassigned	Unassigned	Unassigned	347_2	Clustered	31	VC_347_2	31	0.536	1	0.536	2	2	2	0.8839
1132	Mycobacterium~phage~ArcherS7	Caudovirales	Myoviridae	Bxz1virus	374_0	Clustered	19	VC_374_0	19	0.9213	1	0.9213	2	2	2	1
1133	Mycobacterium~phage~Archie	Unassigned	Unassigned	Unassigned	375_0	Clustered	9	VC_375_0	9	0.7029	1	0.7029	2	2	2	1
1134	Mycobacterium~phage~Ariel	Unassigned	Unassigned	Unassigned	339_0	Clustered	3	VC_339_0	3	0.1193	0.997584	0.1191	2	2	2	1
1135	Mycobacterium~phage~Artemis2UCLA	Unassigned	Unassigned	Unassigned	347_0	Clustered	5	VC_347_0	5	0.1075	1	0.1075	1	1	1	1
1136	Mycobacterium~phage~Astraea	Caudovirales	Myoviridae	Bxz1virus	374_0	Clustered	19	VC_374_0	19	0.9213	1	0.9213	2	2	2	1
1137	Mycobacterium~phage~BTCU-1	Unassigned	Unassigned	Unassigned	348_1	Clustered	7	VC_348_1	7	0.1742	1	0.1742	2	2	2	1
1138	Mycobacterium~phage~Bactobuster	Unassigned	Unassigned	Unassigned	347_2	Clustered	31	VC_347_2	31	0.536	1	0.536	2	2	2	0.8839
1139	Mycobacterium~phage~Badfish	Caudovirales	Siphoviridae	Pg1virus	192_0	Clustered	20	VC_192_0	20	0.566	1	0.566	2	2	2	1
1140	Mycobacterium~phage~Baee	Caudovirales	Siphoviridae	Acadianvirus	190_1	Clustered	11	VC_190_1	11	0.2458	1	0.2458	3	2	2	1
1141	Mycobacterium~phage~Bane1	Caudovirales	Siphoviridae	Coopervirus	190_1	Clustered	11	VC_190_1	11	0.2458	1	0.2458	3	2	2	1
1142	Mycobacterium~phage~Barnyard	Caudovirales	Siphoviridae	Barnyardvirus	301_0	Clustered	6	VC_301_0	6	0.6855	1	0.6855	3	2	2	1
1143	Mycobacterium~phage~BarrelRoll	Unassigned	Unassigned	Unassigned	208_2	Clustered	12	VC_208_2	12	0.5055	1	0.5055	2	2	2	0.6667
1144	Mycobacterium~phage~Barriga	Unassigned	Unassigned	Unassigned	351_0	Clustered	46	VC_351_0	46	0.9957	1	0.9957	2	2	2	1
1145	Mycobacterium~phage~BellusTerra	Unassigned	Unassigned	Unassigned	348_2	Clustered	12	VC_348_2	12	0.2615	1	0.2615	2	2	2	1
1146	Mycobacterium~phage~Bernal13	Caudovirales	Siphoviridae	Bernal13virus	336_0	Clustered	2	VC_336_0	2	0.0113	0.718281	0.0081	2	1	1	1
1147	Mycobacterium~phage~Bernardo	Caudovirales	Siphoviridae	Pipefishvirus	190_3	Clustered	6	VC_190_3	6	0.2187	1	0.2187	2	2	2	1
1148	Mycobacterium~phage~BigNuz	Caudovirales	Siphoviridae	Bignuzvirus	335_0	Clustered	7	VC_335_0	7	0.504	1	0.504	4	2	2	1
1149	Mycobacterium~phage~Bipolar	Unassigned	Unassigned	Unassigned	341_2	Clustered	35	VC_341_2	35	0.6534	1	0.6534	2	2	2	0.8134
1150	Mycobacterium~phage~Blue7	Unassigned	Unassigned	Unassigned	347_0	Clustered	5	VC_347_0	5	0.1075	1	0.1075	1	1	1	1
1151	Mycobacterium~phage~Bobi	Unassigned	Unassigned	Unassigned	341_0	Clustered	2	VC_341_0	2	0.011	0.821086	0.0091	1	1	1	1
1152	Mycobacterium~phage~Breeniome	Caudovirales	Myoviridae	Bxz1virus	374_0	Clustered	19	VC_374_0	19	0.9213	1	0.9213	2	2	2	1
1153	Mycobacterium~phage~Brocalys	Unassigned	Unassigned	Unassigned	341_2	Clustered	35	VC_341_2	35	0.6534	1	0.6534	2	2	2	0.8134
1154	Mycobacterium~phage~BrownCNA	Caudovirales	Siphoviridae	Coopervirus	190_1	Clustered	11	VC_190_1	11	0.2458	1	0.2458	3	2	2	1
1155	Mycobacterium~phage~Bruin	Unassigned	Unassigned	Unassigned	376_0	Clustered	21	VC_376_0	21	0.9115	1	0.9115	2	2	2	1
1156	Mycobacterium~phage~Brusacoram	Caudovirales	Siphoviridae	Fishburnevirus	335_0	Clustered	7	VC_335_0	7	0.504	1	0.504	4	2	2	1
1157	Mycobacterium~phage~Butters	Caudovirales	Siphoviridae	Buttersvirus	345_0	Clustered	8	VC_345_0	8	0.399	1	0.399	4	2	2	1
1158	Mycobacterium~phage~BuzzLyseyear	Unassigned	Unassigned	Unassigned	341_1	Clustered	5	VC_341_1	5	0.0598	0.999984	0.0598	2	2	2	0.7
1159	Mycobacterium~phage~Bxz1	Caudovirales	Myoviridae	Bxz1virus	374_0	Clustered	19	VC_374_0	19	0.9213	1	0.9213	2	2	2	1
1160	Mycobacterium~phage~CASbig	Unassigned	Unassigned	Unassigned	351_0	Clustered	46	VC_351_0	46	0.9957	1	0.9957	2	2	2	1
1161	Mycobacterium~phage~CRB1	Unassigned	Unassigned	Unassigned	347_2	Clustered	31	VC_347_2	31	0.536	1	0.536	2	2	2	0.8839
1162	Mycobacterium~phage~Cabrinians	Unassigned	Unassigned	Unassigned	341_2	Clustered	35	VC_341_2	35	0.6534	1	0.6534	2	2	2	0.8134
1163	Mycobacterium~phage~Cali	Caudovirales	Myoviridae	Bxz1virus	374_0	Clustered	19	VC_374_0	19	0.9213	1	0.9213	2	2	2	1
1164	Mycobacterium~phage~Cambiare	Unassigned	Unassigned	Unassigned	207_0	Clustered	9	VC_207_0	9	0.5438	1	0.5438	2	2	2	1
1165	Mycobacterium~phage~CaptainTrips	Unassigned	Unassigned	Unassigned	341_2	Clustered	35	VC_341_2	35	0.6534	1	0.6534	2	2	2	0.8134
1166	Mycobacterium~phage~Carcharodon	Unassigned	Unassigned	Unassigned	345_0	Clustered	8	VC_345_0	8	0.399	1	0.399	4	2	2	1
1167	Mycobacterium~phage~Catalina	Unassigned	Unassigned	Unassigned	347_1	Clustered	3	VC_347_1	3	0.0509	0.998506	0.0508	2	2	2	1
1168	Mycobacterium~phage~Catdawg	Unassigned	Unassigned	Unassigned	337_0	Clustered	4	VC_337_0	4	0.5771	0.999986	0.5771	2	2	2	1
1169	Mycobacterium~phage~Catera	Caudovirales	Myoviridae	Bxz1virus	374_0	Clustered	19	VC_374_0	19	0.9213	1	0.9213	2	2	2	1
1170	Mycobacterium~phage~Cerasum	Unassigned	Unassigned	Unassigned	341_1	Clustered	5	VC_341_1	5	0.0598	0.999984	0.0598	2	2	2	0.7
1171	Mycobacterium~phage~Chadwick	Unassigned	Unassigned	Unassigned	348_0	Clustered	9	VC_348_0	9	0.2604	1	0.2604	1	1	1	0.75
1172	Mycobacterium~phage~Charlie	Caudovirales	Siphoviridae	Charlievirus	345_0	Clustered	8	VC_345_0	8	0.399	1	0.399	4	2	2	1
1173	Mycobacterium~phage~Cheetobro	Unassigned	Unassigned	Unassigned	208_0	Clustered	2	VC_208_0	2	0.0815	0.95408	0.0778	2	2	2	1
1174	Mycobacterium~phage~Chy4	Unassigned	Unassigned	Unassigned	347_2	Clustered	31	VC_347_2	31	0.536	1	0.536	2	2	2	0.8839
1175	Mycobacterium~phage~Chy5	Unassigned	Unassigned	Unassigned	347_2	Clustered	31	VC_347_2	31	0.536	1	0.536	2	2	2	0.8839
1176	Mycobacterium~phage~CloudWang3	Unassigned	Unassigned	Unassigned	347_0	Clustered	5	VC_347_0	5	0.1075	1	0.1075	1	1	1	1
1177	Mycobacterium~phage~Colbert	Caudovirales	Siphoviridae	Pg1virus	192_0	Clustered	20	VC_192_0	20	0.566	1	0.566	2	2	2	1
1178	Mycobacterium~phage~Conspiracy	Unassigned	Unassigned	Unassigned	348_0	Clustered	9	VC_348_0	9	0.2604	1	0.2604	1	1	1	0.75
1179	Mycobacterium~phage~Contagion	Unassigned	Unassigned	Unassigned	376_0	Clustered	21	VC_376_0	21	0.9115	1	0.9115	2	2	2	1
1180	Mycobacterium~phage~Cooper	Caudovirales	Siphoviridae	Coopervirus	190_1	Clustered	11	VC_190_1	11	0.2458	1	0.2458	3	2	2	1
1181	Mycobacterium~phage~Crossroads	Unassigned	Unassigned	Unassigned	375_0	Clustered	9	VC_375_0	9	0.7029	1	0.7029	2	2	2	1
1182	Mycobacterium~phage~DD5	Unassigned	Unassigned	Unassigned	351_0	Clustered	46	VC_351_0	46	0.9957	1	0.9957	2	2	2	1
1183	Mycobacterium~phage~Daenerys	Unassigned	Unassigned	Unassigned	341_2	Clustered	35	VC_341_2	35	0.6534	1	0.6534	2	2	2	0.8134
1184	Mycobacterium~phage~Damien	Unassigned	Unassigned	Unassigned	301_0	Clustered	6	VC_301_0	6	0.6855	1	0.6855	3	2	2	1
1185	Mycobacterium~phage~Dandelion	Caudovirales	Myoviridae	Bxz1virus	374_0	Clustered	19	VC_374_0	19	0.9213	1	0.9213	2	2	2	1
1186	Mycobacterium~phage~Dante	Unassigned	Unassigned	Unassigned	341_2	Clustered	35	VC_341_2	35	0.6534	1	0.6534	2	2	2	0.8134
1187	Mycobacterium~phage~Donovan	Caudovirales	Siphoviridae	Fishburnevirus	335_0	Clustered	7	VC_335_0	7	0.504	1	0.504	4	2	2	1
1188	Mycobacterium~phage~DrDrey	Unassigned	Unassigned	Unassigned	376_0	Clustered	21	VC_376_0	21	0.9115	1	0.9115	2	2	2	1
1189	Mycobacterium~phage~Dreamboat	Unassigned	Unassigned	Unassigned	351_0	Clustered	46	VC_351_0	46	0.9957	1	0.9957	2	2	2	1
1190	Mycobacterium~phage~Dumbo	Unassigned	Unassigned	Unassigned	376_0	Clustered	21	VC_376_0	21	0.9115	1	0.9115	2	2	2	1
1191	Mycobacterium~phage~Dusk	Unassigned	Unassigned	Unassigned	376_0	Clustered	21	VC_376_0	21	0.9115	1	0.9115	2	2	2	1
1192	Mycobacterium~phage~Dylan	Unassigned	Unassigned	Unassigned	337_0	Clustered	4	VC_337_0	4	0.5771	0.999986	0.5771	2	2	2	1
1193	Mycobacterium~phage~ET08	Caudovirales	Myoviridae	Bxz1virus	374_0	Clustered	19	VC_374_0	19	0.9213	1	0.9213	2	2	2	1
1194	Mycobacterium~phage~EagleEye	Unassigned	Unassigned	Unassigned	347_2	Clustered	31	VC_347_2	31	0.536	1	0.536	2	2	2	0.8839
1195	Mycobacterium~phage~Echild	Unassigned	Unassigned	Unassigned	347_2	Clustered	31	VC_347_2	31	0.536	1	0.536	2	2	2	0.8839
1196	Mycobacterium~phage~Edtherson	Unassigned	Unassigned	Unassigned	351_0	Clustered	46	VC_351_0	46	0.9957	1	0.9957	2	2	2	1
1197	Mycobacterium~phage~Enkosi	Unassigned	Unassigned	Unassigned	208_2	Clustered	12	VC_208_2	12	0.5055	1	0.5055	2	2	2	0.6667
1198	Mycobacterium~phage~Equemioh13	Unassigned	Unassigned	Unassigned	347_2	Clustered	31	VC_347_2	31	0.536	1	0.536	2	2	2	0.8839
1199	Mycobacterium~phage~Eremos	Caudovirales	Siphoviridae	Pg1virus	192_0	Clustered	20	VC_192_0	20	0.566	1	0.566	2	2	2	1
1200	Mycobacterium~phage~EvilGenius	Unassigned	Unassigned	Unassigned	347_2	Clustered	31	VC_347_2	31	0.536	1	0.536	2	2	2	0.8839
1201	Mycobacterium~phage~First	Unassigned	Unassigned	Unassigned	347_2	Clustered	31	VC_347_2	31	0.536	1	0.536	2	2	2	0.8839
1202	Mycobacterium~phage~Fishburne	Caudovirales	Siphoviridae	Fishburnevirus	335_0	Clustered	7	VC_335_0	7	0.504	1	0.504	4	2	2	1
1203	Mycobacterium~phage~FlagStaff	Unassigned	Unassigned	Unassigned	207_0	Clustered	9	VC_207_0	9	0.5438	1	0.5438	2	2	2	1
1204	Mycobacterium~phage~Florinda	Unassigned	Unassigned	Unassigned	341_2	Clustered	35	VC_341_2	35	0.6534	1	0.6534	2	2	2	0.8134
1205	Mycobacterium~phage~Fredward	Unassigned	Unassigned	Unassigned	348_0	Clustered	9	VC_348_0	9	0.2604	1	0.2604	1	1	1	0.75
1206	Mycobacterium~phage~Gadjet	Caudovirales	Siphoviridae	Pipefishvirus	190_3	Clustered	6	VC_190_3	6	0.2187	1	0.2187	2	2	2	1
1207	Mycobacterium~phage~Gardann	Unassigned	Unassigned	Unassigned	375_0	Clustered	9	VC_375_0	9	0.7029	1	0.7029	2	2	2	1
1208	Mycobacterium~phage~Gengar	Unassigned	Unassigned	Unassigned	208_1	Clustered	5	VC_208_1	5	0.2391	1	0.2391	2	2	2	1
1209	Mycobacterium~phage~Giles	Caudovirales	Siphoviridae	Gilesvirus	331_0	Clustered	3	VC_331_0	3	0.1005	0.996983	0.1002	3	2	2	1
1210	Mycobacterium~phage~Gizmo	Caudovirales	Myoviridae	Bxz1virus	374_0	Clustered	19	VC_374_0	19	0.9213	1	0.9213	2	2	2	1
1211	Mycobacterium~phage~Goku	Unassigned	Unassigned	Unassigned	376_0	Clustered	21	VC_376_0	21	0.9115	1	0.9115	2	2	2	1
1212	Mycobacterium~phage~Gompeii16	Unassigned	Unassigned	Unassigned	351_0	Clustered	46	VC_351_0	46	0.9957	1	0.9957	2	2	2	1
1213	Mycobacterium~phage~Graduation	Unassigned	Unassigned	Unassigned	351_0	Clustered	46	VC_351_0	46	0.9957	1	0.9957	2	2	2	1
1214	Mycobacterium~phage~Gumball	Unassigned	Unassigned	Unassigned	300_0	Clustered	5	VC_300_0	5	0.6535	1	0.6535	4	2	2	1
1215	Mycobacterium~phage~HINdeR	Unassigned	Unassigned	Unassigned	348_2	Clustered	12	VC_348_2	12	0.2615	1	0.2615	2	2	2	1
1216	Mycobacterium~phage~Hades	Unassigned	Unassigned	Unassigned	341_2	Clustered	35	VC_341_2	35	0.6534	1	0.6534	2	2	2	0.8134
1217	Mycobacterium~phage~Hamulus	Unassigned	Unassigned	Unassigned	341_2	Clustered	35	VC_341_2	35	0.6534	1	0.6534	2	2	2	0.8134
1218	Mycobacterium~phage~HanShotFirst	Unassigned	Unassigned	Unassigned	351_0	Clustered	46	VC_351_0	46	0.9957	1	0.9957	2	2	2	1
1219	Mycobacterium~phage~Hawkeye	Caudovirales	Siphoviridae	Hawkeyevirus	300_0	Clustered	5	VC_300_0	5	0.6535	1	0.6535	4	2	2	1
1220	Mycobacterium~phage~Hosp	Unassigned	Unassigned	Unassigned	190_0	Clustered	4	VC_190_0	4	0.1008	0.999984	0.1008	1	1	1	1
1221	Mycobacterium~phage~HufflyPuff	Unassigned	Unassigned	Unassigned	376_0	Clustered	21	VC_376_0	21	0.9115	1	0.9115	2	2	2	1
1222	Mycobacterium~phage~HyRo	Caudovirales	Myoviridae	Bxz1virus	374_0	Clustered	19	VC_374_0	19	0.9213	1	0.9213	2	2	2	1
1223	Mycobacterium~phage~Inventum	Unassigned	Unassigned	Unassigned	341_2	Clustered	35	VC_341_2	35	0.6534	1	0.6534	2	2	2	0.8134
1224	Mycobacterium~phage~Iracema64	Unassigned	Unassigned	Unassigned	348_2	Clustered	12	VC_348_2	12	0.2615	1	0.2615	2	2	2	1
1225	Mycobacterium~phage~JAMaL	Caudovirales	Siphoviridae	Coopervirus	190_1	Clustered	11	VC_190_1	11	0.2458	1	0.2458	3	2	2	1
1226	Mycobacterium~phage~Jabbawokkie	Unassigned	Unassigned	Unassigned	340_0	Clustered	3	VC_340_0	3	0.0617	0.998461	0.0616	2	2	2	1
1227	Mycobacterium~phage~JacAttac	Caudovirales	Siphoviridae	Pg1virus	192_0	Clustered	20	VC_192_0	20	0.566	1	0.566	2	2	2	1
1228	Mycobacterium~phage~Job42	Unassigned	Unassigned	Unassigned	341_1	Clustered	5	VC_341_1	5	0.0598	0.999984	0.0598	2	2	2	0.7
1229	Mycobacterium~phage~Jobu08	Unassigned	Unassigned	Unassigned	348_1	Clustered	7	VC_348_1	7	0.1742	1	0.1742	2	2	2	1
1230	Mycobacterium~phage~Jolie1	Unassigned	Unassigned	Unassigned	190_0	Clustered	4	VC_190_0	4	0.1008	0.999984	0.1008	1	1	1	1
1231	Mycobacterium~phage~Jolie2	Unassigned	Unassigned	Unassigned	207_0	Clustered	9	VC_207_0	9	0.5438	1	0.5438	2	2	2	1
1232	Mycobacterium~phage~Jovo	Unassigned	Unassigned	Unassigned	348_0	Clustered	9	VC_348_0	9	0.2604	1	0.2604	1	1	1	0.75
1233	Mycobacterium~phage~Kampy	Unassigned	Unassigned	Unassigned	348_2	Clustered	12	VC_348_2	12	0.2615	1	0.2615	2	2	2	1
1234	Mycobacterium~phage~KayaCho	Unassigned	Unassigned	Unassigned	190_0	Clustered	4	VC_190_0	4	0.1008	0.999984	0.1008	1	1	1	1
1235	Mycobacterium~phage~Keshu	Unassigned	Unassigned	Unassigned	208_2	Clustered	12	VC_208_2	12	0.5055	1	0.5055	2	2	2	0.6667
1236	Mycobacterium~phage~Kikipoo	Caudovirales	Siphoviridae	Pg1virus	192_0	Clustered	20	VC_192_0	20	0.566	1	0.566	2	2	2	1
1237	Mycobacterium~phage~Kimberlium	Unassigned	Unassigned	Unassigned	341_2	Clustered	35	VC_341_2	35	0.6534	1	0.6534	2	2	2	0.8134
1238	Mycobacterium~phage~Konstantine	Caudovirales	Siphoviridae	Barnyardvirus	301_0	Clustered	6	VC_301_0	6	0.6855	1	0.6855	3	2	2	1
1239	Mycobacterium~phage~Kratio	Unassigned	Unassigned	Unassigned	208_1	Clustered	5	VC_208_1	5	0.2391	1	0.2391	2	2	2	1
1240	Mycobacterium~phage~LadyBird	Unassigned	Unassigned	Unassigned	347_2	Clustered	31	VC_347_2	31	0.536	1	0.536	2	2	2	0.8839
1241	Mycobacterium~phage~Lamina13	Unassigned	Unassigned	Unassigned	351_0	Clustered	46	VC_351_0	46	0.9957	1	0.9957	2	2	2	1
1242	Mycobacterium~phage~Larenn	Unassigned	Unassigned	Unassigned	347_2	Clustered	31	VC_347_2	31	0.536	1	0.536	2	2	2	0.8839
1243	Mycobacterium~phage~Leo	Unassigned	Unassigned	Unassigned	207_0	Clustered	9	VC_207_0	9	0.5438	1	0.5438	2	2	2	1
1244	Mycobacterium~phage~Lilac	Unassigned	Unassigned	Unassigned	376_0	Clustered	21	VC_376_0	21	0.9115	1	0.9115	2	2	2	1
1245	Mycobacterium~phage~LinStu	Caudovirales	Myoviridae	Bxz1virus	374_0	Clustered	19	VC_374_0	19	0.9213	1	0.9213	2	2	2	1
1246	Mycobacterium~phage~LittleCherry	Unassigned	Unassigned	Unassigned	348_0	Clustered	9	VC_348_0	9	0.2604	1	0.2604	1	1	1	0.75
1247	Mycobacterium~phage~Llama	Unassigned	Unassigned	Unassigned	341_2	Clustered	35	VC_341_2	35	0.6534	1	0.6534	2	2	2	0.8134
1248	Mycobacterium~phage~Lolly9	Unassigned	Unassigned	Unassigned	375_0	Clustered	9	VC_375_0	9	0.7029	1	0.7029	2	2	2	1
1249	Mycobacterium~phage~Loser	Unassigned	Unassigned	Unassigned	347_2	Clustered	31	VC_347_2	31	0.536	1	0.536	2	2	2	0.8839
1250	Mycobacterium~phage~Luchador	Unassigned	Unassigned	Unassigned	347_2	Clustered	31	VC_347_2	31	0.536	1	0.536	2	2	2	0.8839
1251	Mycobacterium~phage~MOOREtheMARYer	Unassigned	Unassigned	Unassigned	207_0	Clustered	9	VC_207_0	9	0.5438	1	0.5438	2	2	2	1
1252	Mycobacterium~phage~Makemake	Unassigned	Unassigned	Unassigned	351_0	Clustered	46	VC_351_0	46	0.9957	1	0.9957	2	2	2	1
1253	Mycobacterium~phage~Malithi	Caudovirales	Siphoviridae	Fishburnevirus	335_0	Clustered	7	VC_335_0	7	0.504	1	0.504	4	2	2	1
1254	Mycobacterium~phage~Manad	Caudovirales	Siphoviridae	Pg1virus	192_0	Clustered	20	VC_192_0	20	0.566	1	0.566	2	2	2	1
1255	Mycobacterium~phage~MarQuardt	Unassigned	Unassigned	Unassigned	348_1	Clustered	7	VC_348_1	7	0.1742	1	0.1742	2	2	2	1
1256	Mycobacterium~phage~MiaZeal	Unassigned	Unassigned	Unassigned	339_0	Clustered	3	VC_339_0	3	0.1193	0.997584	0.1191	2	2	2	1
1257	Mycobacterium~phage~MichelleMyBell	Caudovirales	Siphoviridae	Buttersvirus	345_0	Clustered	8	VC_345_0	8	0.399	1	0.399	4	2	2	1
1258	Mycobacterium~phage~Milly	Unassigned	Unassigned	Unassigned	208_2	Clustered	12	VC_208_2	12	0.5055	1	0.5055	2	2	2	0.6667
1259	Mycobacterium~phage~Mindy	Unassigned	Unassigned	Unassigned	376_0	Clustered	21	VC_376_0	21	0.9115	1	0.9115	2	2	2	1
1260	Mycobacterium~phage~Minerva	Unassigned	Unassigned	Unassigned	339_1	Clustered	2	VC_339_1	2	0.0545	0.94327	0.0514	1	1	1	1
1261	Mycobacterium~phage~MoMoMixon	Caudovirales	Myoviridae	Bxz1virus	374_0	Clustered	19	VC_374_0	19	0.9213	1	0.9213	2	2	2	1
1262	Mycobacterium~phage~MosMoris	Caudovirales	Siphoviridae	Marvinvirus	336_0	Clustered	2	VC_336_0	2	0.0113	0.718281	0.0081	2	1	1	1
1263	Mycobacterium~phage~Muddy	Caudovirales	Siphoviridae	Ff47virus	338_0	Clustered	2	VC_338_0	2	0.2703	0.953774	0.2578	1	1	1	1
1264	Mycobacterium~phage~Mufasa	Unassigned	Unassigned	Unassigned	208_2	Clustered	12	VC_208_2	12	0.5055	1	0.5055	2	2	2	0.6667
1265	Mycobacterium~phage~Mulciber	Unassigned	Unassigned	Unassigned	347_2	Clustered	31	VC_347_2	31	0.536	1	0.536	2	2	2	0.8839
1266	Mycobacterium~phage~Murphy	Unassigned	Unassigned	Unassigned	376_0	Clustered	21	VC_376_0	21	0.9115	1	0.9115	2	2	2	1
1267	Mycobacterium~phage~Murucutumbu	Unassigned	Unassigned	Unassigned	208_2	Clustered	12	VC_208_2	12	0.5055	1	0.5055	2	2	2	0.6667
1268	Mycobacterium~phage~Nala	Unassigned	Unassigned	Unassigned	376_0	Clustered	21	VC_376_0	21	0.9115	1	0.9115	2	2	2	1
1269	Mycobacterium~phage~Nappy	Caudovirales	Myoviridae	Bxz1virus	374_0	Clustered	19	VC_374_0	19	0.9213	1	0.9213	2	2	2	1
1270	Mycobacterium~phage~NelitzaMV	Unassigned	Unassigned	Unassigned	376_0	Clustered	21	VC_376_0	21	0.9115	1	0.9115	2	2	2	1
1271	Mycobacterium~phage~Nerujay	Unassigned	Unassigned	Unassigned	351_0	Clustered	46	VC_351_0	46	0.9957	1	0.9957	2	2	2	1
1272	Mycobacterium~phage~Newman	Caudovirales	Siphoviridae	Pg1virus	192_0	Clustered	20	VC_192_0	20	0.566	1	0.566	2	2	2	1
1273	Mycobacterium~phage~Nhonho	Unassigned	Unassigned	Unassigned	351_0	Clustered	46	VC_351_0	46	0.9957	1	0.9957	2	2	2	1
1274	Mycobacterium~phage~Nigel	Caudovirales	Siphoviridae	Coopervirus	190_1	Clustered	11	VC_190_1	11	0.2458	1	0.2458	3	2	2	1
1275	Mycobacterium~phage~Nyxis	Unassigned	Unassigned	Unassigned	348_2	Clustered	12	VC_348_2	12	0.2615	1	0.2615	2	2	2	1
1276	Mycobacterium~phage~OSmaximus	Caudovirales	Siphoviridae	Pg1virus	192_0	Clustered	20	VC_192_0	20	0.566	1	0.566	2	2	2	1
1277	Mycobacterium~phage~Oaker	Unassigned	Unassigned	Unassigned	301_0	Clustered	6	VC_301_0	6	0.6855	1	0.6855	3	2	2	1
1278	Mycobacterium~phage~Obama12	Unassigned	Unassigned	Unassigned	348_2	Clustered	12	VC_348_2	12	0.2615	1	0.2615	2	2	2	1
1279	Mycobacterium~phage~OkiRoe	Unassigned	Unassigned	Unassigned	208_1	Clustered	5	VC_208_1	5	0.2391	1	0.2391	2	2	2	1
1280	Mycobacterium~phage~Oline	Caudovirales	Siphoviridae	Pg1virus	192_0	Clustered	20	VC_192_0	20	0.566	1	0.566	2	2	2	1
1281	Mycobacterium~phage~Omnicron	Unassigned	Unassigned	Unassigned	208_1	Clustered	5	VC_208_1	5	0.2391	1	0.2391	2	2	2	1
1282	Mycobacterium~phage~Orion	Caudovirales	Siphoviridae	Pg1virus	192_0	Clustered	20	VC_192_0	20	0.566	1	0.566	2	2	2	1
1283	Mycobacterium~phage~Ovechkin	Unassigned	Unassigned	Unassigned	341_2	Clustered	35	VC_341_2	35	0.6534	1	0.6534	2	2	2	0.8134
1284	Mycobacterium~phage~PBI1	Caudovirales	Siphoviridae	Pbi1virus	300_0	Clustered	5	VC_300_0	5	0.6535	1	0.6535	4	2	2	1
1285	Mycobacterium~phage~PLot	Caudovirales	Siphoviridae	Plotvirus	300_0	Clustered	5	VC_300_0	5	0.6535	1	0.6535	4	2	2	1
1286	Mycobacterium~phage~Panchino	Caudovirales	Siphoviridae	Redivirus	345_0	Clustered	8	VC_345_0	8	0.399	1	0.399	4	2	2	1
1287	Mycobacterium~phage~Papez	Unassigned	Unassigned	Unassigned	351_0	Clustered	46	VC_351_0	46	0.9957	1	0.9957	2	2	2	1
1288	Mycobacterium~phage~Pari	Unassigned	Unassigned	Unassigned	351_0	Clustered	46	VC_351_0	46	0.9957	1	0.9957	2	2	2	1
1289	Mycobacterium~phage~Patience	Caudovirales	Siphoviridae	Patiencevirus	301_0	Clustered	6	VC_301_0	6	0.6855	1	0.6855	3	2	2	1
1290	Mycobacterium~phage~PattyP	Unassigned	Unassigned	Unassigned	351_0	Clustered	46	VC_351_0	46	0.9957	1	0.9957	2	2	2	1
1291	Mycobacterium~phage~PegLeg	Unassigned	Unassigned	Unassigned	377_0	Clustered	2	VC_377_0	2	0.0619	0.952402	0.059	2	2	2	1
1292	Mycobacterium~phage~Pepe	Unassigned	Unassigned	Unassigned	351_0	Clustered	46	VC_351_0	46	0.9957	1	0.9957	2	2	2	1
1293	Mycobacterium~phage~Phaedrus	Unassigned	Unassigned	Unassigned	190_3	Clustered	6	VC_190_3	6	0.2187	1	0.2187	2	2	2	1
1294	Mycobacterium~phage~Phantastic	Unassigned	Unassigned	Unassigned	348_1	Clustered	7	VC_348_1	7	0.1742	1	0.1742	2	2	2	1
1295	Mycobacterium~phage~PhatBacter	Unassigned	Unassigned	Unassigned	376_0	Clustered	21	VC_376_0	21	0.9115	1	0.9115	2	2	2	1
1296	Mycobacterium~phage~Phatniss	Unassigned	Unassigned	Unassigned	341_2	Clustered	35	VC_341_2	35	0.6534	1	0.6534	2	2	2	0.8134
1297	Mycobacterium~phage~Phaux	Unassigned	Unassigned	Unassigned	376_0	Clustered	21	VC_376_0	21	0.9115	1	0.9115	2	2	2	1
1298	Mycobacterium~phage~Phayonce	Caudovirales	Siphoviridae	Phayoncevirus	335_0	Clustered	7	VC_335_0	7	0.504	1	0.504	4	2	2	1
1299	Mycobacterium~phage~Phelemich	Unassigned	Unassigned	Unassigned	190_1	Clustered	11	VC_190_1	11	0.2458	1	0.2458	3	2	2	1
1300	Mycobacterium~phage~Phipps	Caudovirales	Siphoviridae	Pg1virus	192_0	Clustered	20	VC_192_0	20	0.566	1	0.566	2	2	2	1
1301	Mycobacterium~phage~Phlei	Unassigned	Unassigned	Unassigned	347_2	Clustered	31	VC_347_2	31	0.536	1	0.536	2	2	2	0.8839
1302	Mycobacterium~phage~Phlyer	Unassigned	Unassigned	Unassigned	190_3	Clustered	6	VC_190_3	6	0.2187	1	0.2187	2	2	2	1
1303	Mycobacterium~phage~Phrann	Caudovirales	Siphoviridae	Redivirus	345_0	Clustered	8	VC_345_0	8	0.399	1	0.399	4	2	2	1
1304	Mycobacterium~phage~PhrostyMug	Unassigned	Unassigned	Unassigned	351_0	Clustered	46	VC_351_0	46	0.9957	1	0.9957	2	2	2	1
1305	Mycobacterium~phage~Phrux	Unassigned	Unassigned	Unassigned	376_0	Clustered	21	VC_376_0	21	0.9115	1	0.9115	2	2	2	1
1306	Mycobacterium~phage~Pinto	Unassigned	Unassigned	Unassigned	351_0	Clustered	46	VC_351_0	46	0.9957	1	0.9957	2	2	2	1
1307	Mycobacterium~phage~Pioneer	Unassigned	Unassigned	Unassigned	347_1	Clustered	3	VC_347_1	3	0.0509	0.998506	0.0508	2	2	2	1
1308	Mycobacterium~phage~Pipefish	Caudovirales	Siphoviridae	Pipefishvirus	190_3	Clustered	6	VC_190_3	6	0.2187	1	0.2187	2	2	2	1
1309	Mycobacterium~phage~Piro94	Unassigned	Unassigned	Unassigned	347_2	Clustered	31	VC_347_2	31	0.536	1	0.536	2	2	2	0.8839
1310	Mycobacterium~phage~Pleione	Caudovirales	Myoviridae	Bxz1virus	374_0	Clustered	19	VC_374_0	19	0.9213	1	0.9213	2	2	2	1
1311	Mycobacterium~phage~PopTart	Unassigned	Unassigned	Unassigned	341_2	Clustered	35	VC_341_2	35	0.6534	1	0.6534	2	2	2	0.8134
1312	Mycobacterium~phage~Pops	Caudovirales	Siphoviridae	Pg1virus	192_0	Clustered	20	VC_192_0	20	0.566	1	0.566	2	2	2	1
1313	Mycobacterium~phage~Predator	Caudovirales	Siphoviridae	Barnyardvirus	301_0	Clustered	6	VC_301_0	6	0.6855	1	0.6855	3	2	2	1
1314	Mycobacterium~phage~Quico	Unassigned	Unassigned	Unassigned	341_2	Clustered	35	VC_341_2	35	0.6534	1	0.6534	2	2	2	0.8134
1315	Mycobacterium~phage~Quink	Unassigned	Unassigned	Unassigned	376_0	Clustered	21	VC_376_0	21	0.9115	1	0.9115	2	2	2	1
1316	Mycobacterium~phage~Qyrzula	Caudovirales	Siphoviridae	Rosebushvirus	190_2	Clustered	2	VC_190_2	2	0.0345	0.955149	0.033	1	1	1	1
1317	Mycobacterium~phage~RedRock	Caudovirales	Siphoviridae	L5virus	347_2	Clustered	31	VC_347_2	31	0.536	1	0.536	2	2	2	0.8839
1318	Mycobacterium~phage~Redi	Caudovirales	Siphoviridae	Redivirus	345_0	Clustered	8	VC_345_0	8	0.399	1	0.399	4	2	2	1
1319	Mycobacterium~phage~RhynO	Unassigned	Unassigned	Unassigned	348_2	Clustered	12	VC_348_2	12	0.2615	1	0.2615	2	2	2	1
1320	Mycobacterium~phage~RidgeCB	Caudovirales	Siphoviridae	L5virus	351_0	Clustered	46	VC_351_0	46	0.9957	1	0.9957	2	2	2	1
1321	Mycobacterium~phage~Rizal	Caudovirales	Myoviridae	Bxz1virus	374_0	Clustered	19	VC_374_0	19	0.9213	1	0.9213	2	2	2	1
1322	Mycobacterium~phage~Rosebush	Caudovirales	Siphoviridae	Rosebushvirus	190_2	Clustered	2	VC_190_2	2	0.0345	0.955149	0.033	1	1	1	1
1323	Mycobacterium~phage~Rufus	Unassigned	Unassigned	Unassigned	351_0	Clustered	46	VC_351_0	46	0.9957	1	0.9957	2	2	2	1
1324	Mycobacterium~phage~SWU1	Caudovirales	Siphoviridae	L5virus	347_2	Clustered	31	VC_347_2	31	0.536	1	0.536	2	2	2	0.8839
1325	Mycobacterium~phage~Saal	Unassigned	Unassigned	Unassigned	341_2	Clustered	35	VC_341_2	35	0.6534	1	0.6534	2	2	2	0.8134
1326	Mycobacterium~phage~Sarfire	Unassigned	Unassigned	Unassigned	351_0	Clustered	46	VC_351_0	46	0.9957	1	0.9957	2	2	2	1
1327	Mycobacterium~phage~ScottMcG	Caudovirales	Myoviridae	Bxz1virus	374_0	Clustered	19	VC_374_0	19	0.9213	1	0.9213	2	2	2	1
1328	Mycobacterium~phage~Seabiscuit	Unassigned	Unassigned	Unassigned	351_0	Clustered	46	VC_351_0	46	0.9957	1	0.9957	2	2	2	1
1329	Mycobacterium~phage~Seagreen	Unassigned	Unassigned	Unassigned	341_2	Clustered	35	VC_341_2	35	0.6534	1	0.6534	2	2	2	0.8134
1330	Mycobacterium~phage~Serenity	Unassigned	Unassigned	Unassigned	347_2	Clustered	31	VC_347_2	31	0.536	1	0.536	2	2	2	0.8839
1331	Mycobacterium~phage~Severus	Unassigned	Unassigned	Unassigned	348_2	Clustered	12	VC_348_2	12	0.2615	1	0.2615	2	2	2	1
1332	Mycobacterium~phage~ShedlockHolmes	Unassigned	Unassigned	Unassigned	208_2	Clustered	12	VC_208_2	12	0.5055	1	0.5055	2	2	2	0.6667
1333	Mycobacterium~phage~Sheen	Unassigned	Unassigned	Unassigned	348_2	Clustered	12	VC_348_2	12	0.2615	1	0.2615	2	2	2	1
1334	Mycobacterium~phage~ShiVal	Caudovirales	Siphoviridae	Pg1virus	192_0	Clustered	20	VC_192_0	20	0.566	1	0.566	2	2	2	1
1335	Mycobacterium~phage~Shipwreck	Unassigned	Unassigned	Unassigned	335_0	Clustered	7	VC_335_0	7	0.504	1	0.504	4	2	2	1
1336	Mycobacterium~phage~SiSi	Unassigned	Unassigned	Unassigned	341_2	Clustered	35	VC_341_2	35	0.6534	1	0.6534	2	2	2	0.8134
1337	Mycobacterium~phage~SkiPole	Caudovirales	Siphoviridae	L5virus	351_0	Clustered	46	VC_351_0	46	0.9957	1	0.9957	2	2	2	1
1338	Mycobacterium~phage~Smeadley	Unassigned	Unassigned	Unassigned	348_0	Clustered	9	VC_348_0	9	0.2604	1	0.2604	1	1	1	0.75
1339	Mycobacterium~phage~Sneeze	Unassigned	Unassigned	Unassigned	207_0	Clustered	9	VC_207_0	9	0.5438	1	0.5438	2	2	2	1
1340	Mycobacterium~phage~Snenia	Unassigned	Unassigned	Unassigned	375_0	Clustered	9	VC_375_0	9	0.7029	1	0.7029	2	2	2	1
1341	Mycobacterium~phage~Solon	Caudovirales	Siphoviridae	L5virus	351_0	Clustered	46	VC_351_0	46	0.9957	1	0.9957	2	2	2	1
1342	Mycobacterium~phage~Soto	Caudovirales	Siphoviridae	Pg1virus	192_0	Clustered	20	VC_192_0	20	0.566	1	0.566	2	2	2	1
1343	Mycobacterium~phage~Sparkdehlily	Unassigned	Unassigned	Unassigned	341_2	Clustered	35	VC_341_2	35	0.6534	1	0.6534	2	2	2	0.8134
1344	Mycobacterium~phage~Spud	Caudovirales	Myoviridae	Bxz1virus	374_0	Clustered	19	VC_374_0	19	0.9213	1	0.9213	2	2	2	1
1345	Mycobacterium~phage~Stinger	Caudovirales	Siphoviridae	Coopervirus	190_1	Clustered	11	VC_190_1	11	0.2458	1	0.2458	3	2	2	1
1346	Mycobacterium~phage~Suffolk	Caudovirales	Siphoviridae	Pg1virus	192_0	Clustered	20	VC_192_0	20	0.566	1	0.566	2	2	2	1
1347	Mycobacterium~phage~SweetiePie	Unassigned	Unassigned	Unassigned	347_2	Clustered	31	VC_347_2	31	0.536	1	0.536	2	2	2	0.8839
1348	Mycobacterium~phage~Swirley	Unassigned	Unassigned	Unassigned	348_0	Clustered	9	VC_348_0	9	0.2604	1	0.2604	1	1	1	0.75
1349	Mycobacterium~phage~Swish	Caudovirales	Siphoviridae	Pg1virus	192_0	Clustered	20	VC_192_0	20	0.566	1	0.566	2	2	2	1
1350	Mycobacterium~phage~TM4	Caudovirales	Siphoviridae	Tm4virus	208_2	Clustered	12	VC_208_2	12	0.5055	1	0.5055	2	2	2	0.6667
1351	Mycobacterium~phage~Taj	Caudovirales	Siphoviridae	Che8virus	341_2	Clustered	35	VC_341_2	35	0.6534	1	0.6534	2	2	2	0.8134
1352	Mycobacterium~phage~Tasp14	Unassigned	Unassigned	Unassigned	351_0	Clustered	46	VC_351_0	46	0.9957	1	0.9957	2	2	2	1
1353	Mycobacterium~phage~Theia	Unassigned	Unassigned	Unassigned	348_0	Clustered	9	VC_348_0	9	0.2604	1	0.2604	1	1	1	0.75
1354	Mycobacterium~phage~TheloniousMonk	Unassigned	Unassigned	Unassigned	351_0	Clustered	46	VC_351_0	46	0.9957	1	0.9957	2	2	2	1
1355	Mycobacterium~phage~Tiffany	Unassigned	Unassigned	Unassigned	348_1	Clustered	7	VC_348_1	7	0.1742	1	0.1742	2	2	2	1
1356	Mycobacterium~phage~Tonenili	Unassigned	Unassigned	Unassigned	374_0	Clustered	19	VC_374_0	19	0.9213	1	0.9213	2	2	2	1
1357	Mycobacterium~phage~Toto	Caudovirales	Siphoviridae	Cjw1virus	376_0	Clustered	21	VC_376_0	21	0.9115	1	0.9115	2	2	2	1
1358	Mycobacterium~phage~Trike	Unassigned	Unassigned	Unassigned	348_2	Clustered	12	VC_348_2	12	0.2615	1	0.2615	2	2	2	1
1359	Mycobacterium~phage~Trixie	Caudovirales	Siphoviridae	L5virus	347_2	Clustered	31	VC_347_2	31	0.536	1	0.536	2	2	2	0.8839
1360	Mycobacterium~phage~Troll4	Unassigned	Unassigned	Unassigned	300_0	Clustered	5	VC_300_0	5	0.6535	1	0.6535	4	2	2	1
1361	Mycobacterium~phage~Trouble	Unassigned	Unassigned	Unassigned	351_0	Clustered	46	VC_351_0	46	0.9957	1	0.9957	2	2	2	1
1362	Mycobacterium~phage~Turbido	Caudovirales	Siphoviridae	L5virus	347_2	Clustered	31	VC_347_2	31	0.536	1	0.536	2	2	2	0.8839
1363	Mycobacterium~phage~Turj99	Unassigned	Unassigned	Unassigned	351_0	Clustered	46	VC_351_0	46	0.9957	1	0.9957	2	2	2	1
1364	Mycobacterium~phage~Tweety	Caudovirales	Siphoviridae	Che8virus	341_2	Clustered	35	VC_341_2	35	0.6534	1	0.6534	2	2	2	0.8134
1365	Mycobacterium~phage~U2	Caudovirales	Siphoviridae	L5virus	351_0	Clustered	46	VC_351_0	46	0.9957	1	0.9957	2	2	2	1
1366	Mycobacterium~phage~UncleHowie	Caudovirales	Siphoviridae	Pg1virus	192_0	Clustered	20	VC_192_0	20	0.566	1	0.566	2	2	2	1
1367	Mycobacterium~phage~UnionJack	Unassigned	Unassigned	Unassigned	348_0	Clustered	9	VC_348_0	9	0.2604	1	0.2604	1	1	1	0.75
1368	Mycobacterium~phage~Validus	Unassigned	Unassigned	Unassigned	208_2	Clustered	12	VC_208_2	12	0.5055	1	0.5055	2	2	2	0.6667
1369	Mycobacterium~phage~Velveteen	Unassigned	Unassigned	Unassigned	341_1	Clustered	5	VC_341_1	5	0.0598	0.999984	0.0598	2	2	2	0.7
1370	Mycobacterium~phage~Vincenzo	Caudovirales	Siphoviridae	Coopervirus	190_1	Clustered	11	VC_190_1	11	0.2458	1	0.2458	3	2	2	1
1371	Mycobacterium~phage~Violet	Caudovirales	Siphoviridae	L5virus	351_0	Clustered	46	VC_351_0	46	0.9957	1	0.9957	2	2	2	1
1372	Mycobacterium~phage~Vista	Caudovirales	Siphoviridae	Pg1virus	192_0	Clustered	20	VC_192_0	20	0.566	1	0.566	2	2	2	1
1373	Mycobacterium~phage~VohminGhazi	Unassigned	Unassigned	Unassigned	347_0	Clustered	5	VC_347_0	5	0.1075	1	0.1075	1	1	1	1
1374	Mycobacterium~phage~Vortex	Unassigned	Unassigned	Unassigned	192_0	Clustered	20	VC_192_0	20	0.566	1	0.566	2	2	2	1
1375	Mycobacterium~phage~WIVsmall	Unassigned	Unassigned	Unassigned	341_0	Clustered	2	VC_341_0	2	0.011	0.821086	0.0091	1	1	1	1
1376	Mycobacterium~phage~Wanda	Unassigned	Unassigned	Unassigned	339_1	Clustered	2	VC_339_1	2	0.0545	0.94327	0.0514	1	1	1	1
1377	Mycobacterium~phage~Wee	Caudovirales	Siphoviridae	Che8virus	341_2	Clustered	35	VC_341_2	35	0.6534	1	0.6534	2	2	2	0.8134
1378	Mycobacterium~phage~Wheeler	Unassigned	Unassigned	Unassigned	351_0	Clustered	46	VC_351_0	46	0.9957	1	0.9957	2	2	2	1
1379	Mycobacterium~phage~Whirlwind	Unassigned	Unassigned	Unassigned	375_0	Clustered	9	VC_375_0	9	0.7029	1	0.7029	2	2	2	1
1380	Mycobacterium~phage~Wildcat	Caudovirales	Siphoviridae	Wildcatvirus	377_0	Clustered	2	VC_377_0	2	0.0619	0.952402	0.059	2	2	2	1
1381	Mycobacterium~phage~Wile	Unassigned	Unassigned	Unassigned	348_2	Clustered	12	VC_348_2	12	0.2615	1	0.2615	2	2	2	1
1382	Mycobacterium~phage~XFactor	Unassigned	Unassigned	Unassigned	341_2	Clustered	35	VC_341_2	35	0.6534	1	0.6534	2	2	2	0.8134
1383	Mycobacterium~phage~Xeno	Caudovirales	Siphoviridae	Charlievirus	345_0	Clustered	8	VC_345_0	8	0.399	1	0.399	4	2	2	1
1384	Mycobacterium~phage~Zaka	Unassigned	Unassigned	Unassigned	347_0	Clustered	5	VC_347_0	5	0.1075	1	0.1075	1	1	1	1
1385	Mycobacterium~phage~ZoeJ	Unassigned	Unassigned	Unassigned	208_2	Clustered	12	VC_208_2	12	0.5055	1	0.5055	2	2	2	0.6667
1386	Mycobacterium~phage~vB_MapS_FF47	Caudovirales	Siphoviridae	Ff47virus	338_0	Clustered	2	VC_338_0	2	0.2703	0.953774	0.2578	1	1	1	1
1387	Mycobacterium~virus~244	Caudovirales	Siphoviridae	Cjw1virus	376_0	Clustered	21	VC_376_0	21	0.9115	1	0.9115	2	2	2	1
1388	Mycobacterium~virus~Acadian	Caudovirales	Siphoviridae	Acadianvirus	190_1	Clustered	11	VC_190_1	11	0.2458	1	0.2458	3	2	2	1
1389	Mycobacterium~virus~Alma	Caudovirales	Siphoviridae	L5virus	347_1	Clustered	3	VC_347_1	3	0.0509	0.998506	0.0508	2	2	2	1
1390	Mycobacterium~virus~Angelica	Caudovirales	Siphoviridae	Tm4virus	208_2	Clustered	12	VC_208_2	12	0.5055	1	0.5055	2	2	2	0.6667
1391	Mycobacterium~virus~Ardmore	Caudovirales	Siphoviridae	Che8virus	341_2	Clustered	35	VC_341_2	35	0.6534	1	0.6534	2	2	2	0.8134
1392	Mycobacterium~virus~Avani	Caudovirales	Siphoviridae	Che8virus	340_0	Clustered	3	VC_340_0	3	0.0617	0.998461	0.0616	2	2	2	1
1393	Mycobacterium~virus~Bethlehem	Caudovirales	Siphoviridae	L5virus	351_0	Clustered	46	VC_351_0	46	0.9957	1	0.9957	2	2	2	1
1394	Mycobacterium~virus~Billknuckles	Caudovirales	Siphoviridae	L5virus	351_0	Clustered	46	VC_351_0	46	0.9957	1	0.9957	2	2	2	1
1395	Mycobacterium~virus~Boomer	Caudovirales	Siphoviridae	Che8virus	341_2	Clustered	35	VC_341_2	35	0.6534	1	0.6534	2	2	2	0.8134
1396	Mycobacterium~virus~Bron	Caudovirales	Siphoviridae	Bronvirus	375_0	Clustered	9	VC_375_0	9	0.7029	1	0.7029	2	2	2	1
1397	Mycobacterium~virus~Bruns	Caudovirales	Siphoviridae	L5virus	351_0	Clustered	46	VC_351_0	46	0.9957	1	0.9957	2	2	2	1
1398	Mycobacterium~virus~Bxb1	Caudovirales	Siphoviridae	L5virus	351_0	Clustered	46	VC_351_0	46	0.9957	1	0.9957	2	2	2	1
1399	Mycobacterium~virus~Bxz2	Caudovirales	Siphoviridae	L5virus	348_1	Clustered	7	VC_348_1	7	0.1742	1	0.1742	2	2	2	1
1400	Mycobacterium~virus~CJW1	Caudovirales	Siphoviridae	Cjw1virus	376_0	Clustered	21	VC_376_0	21	0.9115	1	0.9115	2	2	2	1
1401	Mycobacterium~virus~Che12	Caudovirales	Siphoviridae	L5virus	347_2	Clustered	31	VC_347_2	31	0.536	1	0.536	2	2	2	0.8839
1402	Mycobacterium~virus~Che8	Caudovirales	Siphoviridae	Che8virus	341_2	Clustered	35	VC_341_2	35	0.6534	1	0.6534	2	2	2	0.8134
1403	Mycobacterium~virus~Che9d	Caudovirales	Siphoviridae	Che8virus	340_0	Clustered	3	VC_340_0	3	0.0617	0.998461	0.0616	2	2	2	1
1404	Mycobacterium~virus~Corndog	Caudovirales	Siphoviridae	Corndogvirus	337_0	Clustered	4	VC_337_0	4	0.5771	0.999986	0.5771	2	2	2	1
1405	Mycobacterium~virus~Courthouse	Caudovirales	Siphoviridae	Omegavirus	339_0	Clustered	3	VC_339_0	3	0.1193	0.997584	0.1191	2	2	2	1
1406	Mycobacterium~virus~Crimd	Caudovirales	Siphoviridae	Tm4virus	208_2	Clustered	12	VC_208_2	12	0.5055	1	0.5055	2	2	2	0.6667
1407	Mycobacterium~virus~D29	Caudovirales	Siphoviridae	L5virus	347_2	Clustered	31	VC_347_2	31	0.536	1	0.536	2	2	2	0.8839
1408	Mycobacterium~virus~Deadp	Caudovirales	Siphoviridae	Che8virus	341_2	Clustered	35	VC_341_2	35	0.6534	1	0.6534	2	2	2	0.8134
1409	Mycobacterium~virus~Doom	Caudovirales	Siphoviridae	L5virus	351_0	Clustered	46	VC_351_0	46	0.9957	1	0.9957	2	2	2	1
1410	Mycobacterium~virus~Drago	Caudovirales	Siphoviridae	Che8virus	341_2	Clustered	35	VC_341_2	35	0.6534	1	0.6534	2	2	2	0.8134
1411	Mycobacterium~virus~Euphoria	Caudovirales	Siphoviridae	L5virus	351_0	Clustered	46	VC_351_0	46	0.9957	1	0.9957	2	2	2	1
1412	Mycobacterium~virus~Faith1	Caudovirales	Siphoviridae	Bronvirus	375_0	Clustered	9	VC_375_0	9	0.7029	1	0.7029	2	2	2	1
1413	Mycobacterium~virus~Fionnbarth	Caudovirales	Siphoviridae	Tm4virus	208_0	Clustered	2	VC_208_0	2	0.0815	0.95408	0.0778	2	2	2	1
1414	Mycobacterium~virus~Firecracker	Caudovirales	Siphoviridae	Corndogvirus	337_0	Clustered	4	VC_337_0	4	0.5771	0.999986	0.5771	2	2	2	1
1415	Mycobacterium~virus~Fruitloop	Caudovirales	Siphoviridae	Che8virus	341_2	Clustered	35	VC_341_2	35	0.6534	1	0.6534	2	2	2	0.8134
1416	Mycobacterium~virus~Gumbie	Caudovirales	Siphoviridae	Che8virus	341_2	Clustered	35	VC_341_2	35	0.6534	1	0.6534	2	2	2	0.8134
1417	Mycobacterium~virus~Halo	Caudovirales	Siphoviridae	Liefievirus	207_0	Clustered	9	VC_207_0	9	0.5438	1	0.5438	2	2	2	1
1418	Mycobacterium~virus~Jasper	Caudovirales	Siphoviridae	L5virus	351_0	Clustered	46	VC_351_0	46	0.9957	1	0.9957	2	2	2	1
1419	Mycobacterium~virus~KBG	Caudovirales	Siphoviridae	L5virus	351_0	Clustered	46	VC_351_0	46	0.9957	1	0.9957	2	2	2	1
1420	Mycobacterium~virus~Kostya	Caudovirales	Siphoviridae	Cjw1virus	376_0	Clustered	21	VC_376_0	21	0.9115	1	0.9115	2	2	2	1
1421	Mycobacterium~virus~Kugel	Caudovirales	Siphoviridae	L5virus	351_0	Clustered	46	VC_351_0	46	0.9957	1	0.9957	2	2	2	1
1422	Mycobacterium~virus~L5	Caudovirales	Siphoviridae	L5virus	347_2	Clustered	31	VC_347_2	31	0.536	1	0.536	2	2	2	0.8839
1423	Mycobacterium~virus~Larva	Caudovirales	Siphoviridae	Tm4virus	208_1	Clustered	5	VC_208_1	5	0.2391	1	0.2391	2	2	2	1
1424	Mycobacterium~virus~Liefie	Caudovirales	Siphoviridae	Liefievirus	207_0	Clustered	9	VC_207_0	9	0.5438	1	0.5438	2	2	2	1
1425	Mycobacterium~virus~Llij	Caudovirales	Siphoviridae	Che8virus	341_2	Clustered	35	VC_341_2	35	0.6534	1	0.6534	2	2	2	0.8134
1426	Mycobacterium~virus~Lockley	Caudovirales	Siphoviridae	L5virus	351_0	Clustered	46	VC_351_0	46	0.9957	1	0.9957	2	2	2	1
1427	Mycobacterium~virus~PMC	Caudovirales	Siphoviridae	Che8virus	341_2	Clustered	35	VC_341_2	35	0.6534	1	0.6534	2	2	2	0.8134
1428	Mycobacterium~virus~Pacc40	Caudovirales	Siphoviridae	Che8virus	341_2	Clustered	35	VC_341_2	35	0.6534	1	0.6534	2	2	2	0.8134
1429	Mycobacterium~virus~Peaches	Caudovirales	Siphoviridae	L5virus	348_2	Clustered	12	VC_348_2	12	0.2615	1	0.2615	2	2	2	1
1430	Mycobacterium~virus~Perseus	Caudovirales	Siphoviridae	L5virus	351_0	Clustered	46	VC_351_0	46	0.9957	1	0.9957	2	2	2	1
1431	Mycobacterium~virus~Porky	Caudovirales	Siphoviridae	Cjw1virus	376_0	Clustered	21	VC_376_0	21	0.9115	1	0.9115	2	2	2	1
1432	Mycobacterium~virus~Pukovnik	Caudovirales	Siphoviridae	L5virus	347_2	Clustered	31	VC_347_2	31	0.536	1	0.536	2	2	2	0.8839
1433	Mycobacterium~virus~Ramsey	Caudovirales	Siphoviridae	Che8virus	341_1	Clustered	5	VC_341_1	5	0.0598	0.999984	0.0598	2	2	2	0.7
1434	Mycobacterium~virus~Rumpelstiltskin	Caudovirales	Siphoviridae	Bronvirus	375_0	Clustered	9	VC_375_0	9	0.7029	1	0.7029	2	2	2	1
1435	Mycobacterium~virus~SG4	Caudovirales	Siphoviridae	Che8virus	341_2	Clustered	35	VC_341_2	35	0.6534	1	0.6534	2	2	2	0.8134
1436	Myxococcus~phage~Mx8	Unassigned	Unassigned	Unassigned	87_0	Clustered	4	VC_87_0	4	0.8706	0.959319	0.8351	1	1	1	1
1437	Nonlabens~phage~P12024L	Caudovirales	Siphoviridae	P12024virus	379_0	Clustered	2	VC_379_0	2	1	1	1	1	1	1	1
1438	Nonlabens~phage~P12024S	Caudovirales	Siphoviridae	P12024virus	379_0	Clustered	2	VC_379_0	2	1	1	1	1	1	1	1
1439	Oenococcus~phage~phi9805	Unassigned	Unassigned	Unassigned	252_0	Clustered	3	VC_252_0	3	0.5453	0.997188	0.5438	1	1	1	1
1440	Oenococcus~phage~phiS11	Unassigned	Unassigned	Unassigned	252_0	Clustered	3	VC_252_0	3	0.5453	0.997188	0.5438	1	1	1	1
1441	Oenococcus~phage~phiS13	Unassigned	Unassigned	Unassigned	252_0	Clustered	3	VC_252_0	3	0.5453	0.997188	0.5438	1	1	1	1
1442	Paenibacillus~phage~Diva	Caudovirales	Siphoviridae	Sitaravirus	221_0	Clustered	7	VC_221_0	7	0.6386	1	0.6386	2	2	2	1
1443	Paenibacillus~phage~Fern	Caudovirales	Siphoviridae	Sitaravirus	221_0	Clustered	7	VC_221_0	7	0.6386	1	0.6386	2	2	2	1
1444	Paenibacillus~phage~HB10c2	Caudovirales	Siphoviridae	Sitaravirus	221_0	Clustered	7	VC_221_0	7	0.6386	1	0.6386	2	2	2	1
1445	Paenibacillus~phage~Rani	Caudovirales	Siphoviridae	Sitaravirus	221_0	Clustered	7	VC_221_0	7	0.6386	1	0.6386	2	2	2	1
1446	Paenibacillus~phage~Sitara	Caudovirales	Siphoviridae	Sitaravirus	221_0	Clustered	7	VC_221_0	7	0.6386	1	0.6386	2	2	2	1
1447	Paenibacillus~phage~Xenia	Unassigned	Unassigned	Unassigned	221_0	Clustered	7	VC_221_0	7	0.6386	1	0.6386	2	2	2	1
1448	Paenibacillus~phage~phiIBB_Pl23	Unassigned	Unassigned	Unassigned	221_0	Clustered	7	VC_221_0	7	0.6386	1	0.6386	2	2	2	1
1449	Pantoea~phage~LIMElight	Caudovirales	Podoviridae	Phikmvvirus	172_0	Clustered	17	VC_172_0	17	0.6349	1	0.6349	3	2	2	1
1450	Parabacteroides~phage~YZ-2015a	Unassigned	Unassigned	Unassigned	287_0	Clustered	3	VC_287_0	3	0.6087	0.95457	0.581	1	1	1	1
1451	Parabacteroides~phage~YZ-2015b	Unassigned	Unassigned	Unassigned	287_0	Clustered	3	VC_287_0	3	0.6087	0.95457	0.581	1	1	1	1
1452	Paracoccus~phage~vB_PmaS_IMEP1	Unassigned	Unassigned	Unassigned	33_0	Clustered	10	VC_33_0	10	0.7069	1	0.7069	3	2	2	1
1453	Pasteurella~phage~F108	Caudovirales	Myoviridae	Hp1virus	125_0	Clustered	7	VC_125_0	7	0.5496	1	0.5496	2	2	2	1
1454	Pectobacterium~phage~PM1	Unassigned	Unassigned	Unassigned	194_0	Clustered	5	VC_194_0	5	1	1	1	1	1	1	1
1455	Pectobacterium~phage~PP1	Unassigned	Unassigned	Unassigned	197_0	Clustered	15	VC_197_0	15	0.9852	1	0.9852	2	2	2	1
1456	Pectobacterium~phage~PP16	Unassigned	Unassigned	Unassigned	172_0	Clustered	17	VC_172_0	17	0.6349	1	0.6349	3	2	2	1
1457	Pectobacterium~phage~PP90	Unassigned	Unassigned	Unassigned	172_0	Clustered	17	VC_172_0	17	0.6349	1	0.6349	3	2	2	1
1458	Pectobacterium~phage~Peat1	Unassigned	Unassigned	Unassigned	172_0	Clustered	17	VC_172_0	17	0.6349	1	0.6349	3	2	2	1
1459	Pectobacterium~phage~ZF40	Unassigned	Unassigned	Unassigned	105_0	Clustered	7	VC_105_0	7	0.8697	1	0.8697	2	2	2	1
1460	Pediococcus~virus~cIP1	Caudovirales	Siphoviridae	Phijl1virus	322_0	Clustered	3	VC_322_0	3	0.8723	0.992876	0.8661	1	1	1	1
1461	Phage~Gifsy-1	Unassigned	Unassigned	Unassigned	54_1	Clustered	5	VC_54_1	5	0.248	0.999999	0.248	1	1	1	0.9
1462	Phage~Gifsy-2	Unassigned	Unassigned	Unassigned	54_1	Clustered	5	VC_54_1	5	0.248	0.999999	0.248	1	1	1	0.9
1463	Phage~MP22	Caudovirales	Siphoviridae	D3112virus	92_0	Clustered	18	VC_92_0	18	0.8339	1	0.8339	2	2	2	1
1464	Phormidium~phage~MIS-PhV1A	Unassigned	Unassigned	Unassigned	380_0	Clustered	2	VC_380_0	2	1	1	1	1	1	1	1
1465	Phormidium~phage~MIS-PhV1B	Unassigned	Unassigned	Unassigned	380_0	Clustered	2	VC_380_0	2	1	1	1	1	1	1	1
1466	Phormidium~phage~Pf-WMP3	Unassigned	Unassigned	Unassigned	199_0	Clustered	2	VC_199_0	2	0.5592	0.868224	0.4855	1	1	1	1
1467	Polaribacter~phage~P12002L	Caudovirales	Siphoviridae	P12002virus	381_0	Clustered	2	VC_381_0	2	1	1	1	1	1	1	1
1468	Polaribacter~phage~P12002S	Caudovirales	Siphoviridae	P12002virus	381_0	Clustered	2	VC_381_0	2	1	1	1	1	1	1	1
1469	Prochlorococcus~phage~MED4-184	Unassigned	Unassigned	Unassigned	312_0	Clustered	2	VC_312_0	2	0.7666	0.729854	0.5595	1	1	1	1
1470	Prochlorococcus~phage~MED4-213	Unassigned	Unassigned	Unassigned	66_0	Clustered	3	VC_66_0	3	0.0495	0.99847	0.0494	1	1	1	1
1471	Prochlorococcus~phage~P-GSP1	Unassigned	Unassigned	Unassigned	52_0	Clustered	19	VC_52_0	19	0.9002	1	0.9002	1	1	1	1
1472	Prochlorococcus~phage~P-HM1	Unassigned	Unassigned	Unassigned	66_0	Clustered	3	VC_66_0	3	0.0495	0.99847	0.0494	1	1	1	1
1473	Prochlorococcus~phage~P-HM2	Unassigned	Unassigned	Unassigned	66_0	Clustered	3	VC_66_0	3	0.0495	0.99847	0.0494	1	1	1	1
1474	Prochlorococcus~phage~P-SSM3	Unassigned	Unassigned	Unassigned	66_28	Clustered	2	VC_66_28	2	0.016	0.945929	0.0152	1	1	1	1
1475	Prochlorococcus~phage~P-SSM4	Unassigned	Unassigned	Unassigned	66_28	Clustered	2	VC_66_28	2	0.016	0.945929	0.0152	1	1	1	1
1476	Prochlorococcus~phage~P-SSP10	Unassigned	Unassigned	Unassigned	52_0	Clustered	19	VC_52_0	19	0.9002	1	0.9002	1	1	1	1
1477	Prochlorococcus~phage~P-SSP3	Unassigned	Unassigned	Unassigned	52_0	Clustered	19	VC_52_0	19	0.9002	1	0.9002	1	1	1	1
1478	Prochlorococcus~phage~P-SSP7	Unassigned	Unassigned	Unassigned	52_0	Clustered	19	VC_52_0	19	0.9002	1	0.9002	1	1	1	1
1479	Prochlorococcus~phage~Syn33	Unassigned	Unassigned	Unassigned	66_6	Clustered	6	VC_66_6	6	0.0743	1	0.0743	1	1	1	1
1480	Propionibacterium~phage~ATCC29399B_C	Caudovirales	Siphoviridae	Pa6virus	382_0	Clustered	59	VC_382_0	59	1	1	1	2	2	2	1
1481	Propionibacterium~phage~ATCC29399B_T	Caudovirales	Siphoviridae	Pa6virus	382_0	Clustered	59	VC_382_0	59	1	1	1	2	2	2	1
1482	Propionibacterium~phage~Attacne	Caudovirales	Siphoviridae	Pa6virus	382_0	Clustered	59	VC_382_0	59	1	1	1	2	2	2	1
1483	Propionibacterium~phage~BruceLethal	Unassigned	Unassigned	Unassigned	382_0	Clustered	59	VC_382_0	59	1	1	1	2	2	2	1
1484	Propionibacterium~phage~Enoki	Unassigned	Unassigned	Unassigned	382_0	Clustered	59	VC_382_0	59	1	1	1	2	2	2	1
1485	Propionibacterium~phage~Kubed	Caudovirales	Siphoviridae	Pa6virus	382_0	Clustered	59	VC_382_0	59	1	1	1	2	2	2	1
1486	Propionibacterium~phage~Lauchelly	Caudovirales	Siphoviridae	Pa6virus	382_0	Clustered	59	VC_382_0	59	1	1	1	2	2	2	1
1487	Propionibacterium~phage~Moyashi	Unassigned	Unassigned	Unassigned	382_0	Clustered	59	VC_382_0	59	1	1	1	2	2	2	1
1488	Propionibacterium~phage~MrAK	Caudovirales	Siphoviridae	Pa6virus	382_0	Clustered	59	VC_382_0	59	1	1	1	2	2	2	1
1489	Propionibacterium~phage~Ouroboros	Caudovirales	Siphoviridae	Pa6virus	382_0	Clustered	59	VC_382_0	59	1	1	1	2	2	2	1
1490	Propionibacterium~phage~P1.1	Caudovirales	Siphoviridae	Pa6virus	382_0	Clustered	59	VC_382_0	59	1	1	1	2	2	2	1
1491	Propionibacterium~phage~P100D	Caudovirales	Siphoviridae	Pa6virus	382_0	Clustered	59	VC_382_0	59	1	1	1	2	2	2	1
1492	Propionibacterium~phage~P100_1	Caudovirales	Siphoviridae	Pa6virus	382_0	Clustered	59	VC_382_0	59	1	1	1	2	2	2	1
1493	Propionibacterium~phage~P100_A	Caudovirales	Siphoviridae	Pa6virus	382_0	Clustered	59	VC_382_0	59	1	1	1	2	2	2	1
1494	Propionibacterium~phage~P101A	Caudovirales	Siphoviridae	Pa6virus	382_0	Clustered	59	VC_382_0	59	1	1	1	2	2	2	1
1495	Propionibacterium~phage~P104A	Caudovirales	Siphoviridae	Pa6virus	382_0	Clustered	59	VC_382_0	59	1	1	1	2	2	2	1
1496	Propionibacterium~phage~P105	Caudovirales	Siphoviridae	Pa6virus	382_0	Clustered	59	VC_382_0	59	1	1	1	2	2	2	1
1497	Propionibacterium~phage~P14.4	Caudovirales	Siphoviridae	Pa6virus	382_0	Clustered	59	VC_382_0	59	1	1	1	2	2	2	1
1498	Propionibacterium~phage~P9.1	Caudovirales	Siphoviridae	Pa6virus	382_0	Clustered	59	VC_382_0	59	1	1	1	2	2	2	1
1499	Propionibacterium~phage~PA1-14	Unassigned	Unassigned	Unassigned	382_0	Clustered	59	VC_382_0	59	1	1	1	2	2	2	1
1500	Propionibacterium~phage~PA6	Caudovirales	Siphoviridae	Pa6virus	382_0	Clustered	59	VC_382_0	59	1	1	1	2	2	2	1
1501	Propionibacterium~phage~PAC1	Unassigned	Unassigned	Unassigned	382_0	Clustered	59	VC_382_0	59	1	1	1	2	2	2	1
1502	Propionibacterium~phage~PAD20	Caudovirales	Siphoviridae	Pa6virus	382_0	Clustered	59	VC_382_0	59	1	1	1	2	2	2	1
1503	Propionibacterium~phage~PAS50	Caudovirales	Siphoviridae	Pa6virus	382_0	Clustered	59	VC_382_0	59	1	1	1	2	2	2	1
1504	Propionibacterium~phage~PFR1	Caudovirales	Siphoviridae	Pfr1virus	383_0	Clustered	2	VC_383_0	2	1	1	1	2	2	2	1
1505	Propionibacterium~phage~PFR2	Unassigned	Unassigned	Unassigned	383_0	Clustered	2	VC_383_0	2	1	1	1	2	2	2	1
1506	Propionibacterium~phage~PHL009M11	Caudovirales	Siphoviridae	Pa6virus	382_0	Clustered	59	VC_382_0	59	1	1	1	2	2	2	1
1507	Propionibacterium~phage~PHL010M04	Unassigned	Unassigned	Unassigned	382_0	Clustered	59	VC_382_0	59	1	1	1	2	2	2	1
1508	Propionibacterium~phage~PHL025M00	Caudovirales	Siphoviridae	Pa6virus	382_0	Clustered	59	VC_382_0	59	1	1	1	2	2	2	1
1509	Propionibacterium~phage~PHL030N00	Unassigned	Unassigned	Unassigned	382_0	Clustered	59	VC_382_0	59	1	1	1	2	2	2	1
1510	Propionibacterium~phage~PHL041M10	Caudovirales	Siphoviridae	Pa6virus	382_0	Clustered	59	VC_382_0	59	1	1	1	2	2	2	1
1511	Propionibacterium~phage~PHL055N00	Unassigned	Unassigned	Unassigned	382_0	Clustered	59	VC_382_0	59	1	1	1	2	2	2	1
1512	Propionibacterium~phage~PHL060L00	Caudovirales	Siphoviridae	Pa6virus	382_0	Clustered	59	VC_382_0	59	1	1	1	2	2	2	1
1513	Propionibacterium~phage~PHL067M10	Unassigned	Unassigned	Unassigned	382_0	Clustered	59	VC_382_0	59	1	1	1	2	2	2	1
1514	Propionibacterium~phage~PHL070N00	Caudovirales	Siphoviridae	Pa6virus	382_0	Clustered	59	VC_382_0	59	1	1	1	2	2	2	1
1515	Propionibacterium~phage~PHL071N05	Caudovirales	Siphoviridae	Pa6virus	382_0	Clustered	59	VC_382_0	59	1	1	1	2	2	2	1
1516	Propionibacterium~phage~PHL082M00	Unassigned	Unassigned	Unassigned	382_0	Clustered	59	VC_382_0	59	1	1	1	2	2	2	1
1517	Propionibacterium~phage~PHL085N00	Unassigned	Unassigned	Unassigned	382_0	Clustered	59	VC_382_0	59	1	1	1	2	2	2	1
1518	Propionibacterium~phage~PHL092M00	Caudovirales	Siphoviridae	Pa6virus	382_0	Clustered	59	VC_382_0	59	1	1	1	2	2	2	1
1519	Propionibacterium~phage~PHL095N00	Caudovirales	Siphoviridae	Pa6virus	382_0	Clustered	59	VC_382_0	59	1	1	1	2	2	2	1
1520	Propionibacterium~phage~PHL111M01	Caudovirales	Siphoviridae	Pa6virus	382_0	Clustered	59	VC_382_0	59	1	1	1	2	2	2	1
1521	Propionibacterium~phage~PHL112N00	Caudovirales	Siphoviridae	Pa6virus	382_0	Clustered	59	VC_382_0	59	1	1	1	2	2	2	1
1522	Propionibacterium~phage~PHL113M01	Caudovirales	Siphoviridae	Pa6virus	382_0	Clustered	59	VC_382_0	59	1	1	1	2	2	2	1
1523	Propionibacterium~phage~PHL114L00	Caudovirales	Siphoviridae	Pa6virus	382_0	Clustered	59	VC_382_0	59	1	1	1	2	2	2	1
1524	Propionibacterium~phage~PHL116M00	Caudovirales	Siphoviridae	Pa6virus	382_0	Clustered	59	VC_382_0	59	1	1	1	2	2	2	1
1525	Propionibacterium~phage~PHL132N00	Caudovirales	Siphoviridae	Pa6virus	382_0	Clustered	59	VC_382_0	59	1	1	1	2	2	2	1
1526	Propionibacterium~phage~PHL141N00	Caudovirales	Siphoviridae	Pa6virus	382_0	Clustered	59	VC_382_0	59	1	1	1	2	2	2	1
1527	Propionibacterium~phage~PHL150M00	Unassigned	Unassigned	Unassigned	382_0	Clustered	59	VC_382_0	59	1	1	1	2	2	2	1
1528	Propionibacterium~phage~PHL152M00	Caudovirales	Siphoviridae	Pa6virus	382_0	Clustered	59	VC_382_0	59	1	1	1	2	2	2	1
1529	Propionibacterium~phage~PHL171M01	Caudovirales	Siphoviridae	Pa6virus	382_0	Clustered	59	VC_382_0	59	1	1	1	2	2	2	1
1530	Propionibacterium~phage~PHL179M00	Caudovirales	Siphoviridae	Pa6virus	382_0	Clustered	59	VC_382_0	59	1	1	1	2	2	2	1
1531	Propionibacterium~phage~PHL199M00	Caudovirales	Siphoviridae	Pa6virus	382_0	Clustered	59	VC_382_0	59	1	1	1	2	2	2	1
1532	Propionibacterium~phage~PHL301M00	Caudovirales	Siphoviridae	Pa6virus	382_0	Clustered	59	VC_382_0	59	1	1	1	2	2	2	1
1533	Propionibacterium~phage~Pacnes~2012-15	Caudovirales	Siphoviridae	Pa6virus	382_0	Clustered	59	VC_382_0	59	1	1	1	2	2	2	1
1534	Propionibacterium~phage~Pirate	Caudovirales	Siphoviridae	Pa6virus	382_0	Clustered	59	VC_382_0	59	1	1	1	2	2	2	1
1535	Propionibacterium~phage~Procrass1	Caudovirales	Siphoviridae	Pa6virus	382_0	Clustered	59	VC_382_0	59	1	1	1	2	2	2	1
1536	Propionibacterium~phage~QueenBey	Unassigned	Unassigned	Unassigned	382_0	Clustered	59	VC_382_0	59	1	1	1	2	2	2	1
1537	Propionibacterium~phage~SKKY	Caudovirales	Siphoviridae	Pa6virus	382_0	Clustered	59	VC_382_0	59	1	1	1	2	2	2	1
1538	Propionibacterium~phage~Solid	Caudovirales	Siphoviridae	Pa6virus	382_0	Clustered	59	VC_382_0	59	1	1	1	2	2	2	1
1539	Propionibacterium~phage~Stormborn	Caudovirales	Siphoviridae	Pa6virus	382_0	Clustered	59	VC_382_0	59	1	1	1	2	2	2	1
1540	Propionibacterium~phage~Wizzo	Caudovirales	Siphoviridae	Pa6virus	382_0	Clustered	59	VC_382_0	59	1	1	1	2	2	2	1
1541	Proteus~phage~PM~75	Unassigned	Unassigned	Unassigned	172_0	Clustered	17	VC_172_0	17	0.6349	1	0.6349	3	2	2	1
1542	Proteus~phage~PM~85	Unassigned	Unassigned	Unassigned	197_0	Clustered	15	VC_197_0	15	0.9852	1	0.9852	2	2	2	1
1543	Proteus~phage~PM~93	Unassigned	Unassigned	Unassigned	197_0	Clustered	15	VC_197_0	15	0.9852	1	0.9852	2	2	2	1
1544	Proteus~phage~PM16	Unassigned	Unassigned	Unassigned	172_0	Clustered	17	VC_172_0	17	0.6349	1	0.6349	3	2	2	1
1545	Proteus~phage~pPM_01	Unassigned	Unassigned	Unassigned	161_0	Clustered	11	VC_161_0	11	0.7963	1	0.7963	2	2	2	1
1546	Proteus~phage~vB_PmiP_Pm5460	Unassigned	Unassigned	Unassigned	197_0	Clustered	15	VC_197_0	15	0.9852	1	0.9852	2	2	2	1
1547	Providencia~phage~Redjac	Unassigned	Unassigned	Unassigned	161_0	Clustered	11	VC_161_0	11	0.7963	1	0.7963	2	2	2	1
1548	Pseudoalteromonas~phage~BS5	Unassigned	Unassigned	Unassigned	107_0	Clustered	2	VC_107_0	2	0.2149	0.948277	0.2038	1	1	1	1
1549	Pseudoalteromonas~phage~H103	Unassigned	Unassigned	Unassigned	150_0	Clustered	4	VC_150_0	4	0.2314	0.996121	0.2305	1	1	1	1
1550	Pseudoalteromonas~phage~H105/1	Unassigned	Unassigned	Unassigned	107_0	Clustered	2	VC_107_0	2	0.2149	0.948277	0.2038	1	1	1	1
1551	Pseudoalteromonas~phage~PH1	Unassigned	Unassigned	Unassigned	316_0	Clustered	3	VC_316_0	3	1	1	1	2	2	2	1
1552	Pseudoalteromonas~phage~Pq0	Unassigned	Unassigned	Unassigned	22_0	Clustered	3	VC_22_0	3	0.4875	0.95472	0.4655	1	1	1	1
1553	Pseudoalteromonas~phage~pYD6-A	Unassigned	Unassigned	Unassigned	158_0	Clustered	3	VC_158_0	3	0.2457	0.998346	0.2453	1	1	1	1
1554	Pseudomonad~phage~gh-1	Caudovirales	Podoviridae	T7virus	53_0	Clustered	60	VC_53_0	60	0.9819	1	0.9819	3	2	2	1
1555	Pseudomonas~phage~119X	Unassigned	Unassigned	Unassigned	384_0	Clustered	2	VC_384_0	2	1	1	1	1	1	1	1
1556	Pseudomonas~phage~14-1	Caudovirales	Myoviridae	Pbunavirus	272_0	Clustered	13	VC_272_0	13	0.8836	1	0.8836	2	2	2	1
1557	Pseudomonas~phage~201phi2-1	Unassigned	Unassigned	Unassigned	303_1	Clustered	3	VC_303_1	3	0.2718	0.99795	0.2712	2	2	2	1
1558	Pseudomonas~phage~73	Caudovirales	Siphoviridae	Septima3virus	33_0	Clustered	10	VC_33_0	10	0.7069	1	0.7069	3	2	2	1
1559	Pseudomonas~phage~Andromeda	Unassigned	Unassigned	Unassigned	195_0	Clustered	10	VC_195_0	10	0.6025	1	0.6025	2	2	2	1
1560	Pseudomonas~phage~B3	Unassigned	Unassigned	Unassigned	93_0	Clustered	4	VC_93_0	4	0.2347	0.999979	0.2347	1	1	1	1
1561	Pseudomonas~phage~Bf7	Unassigned	Unassigned	Unassigned	195_0	Clustered	10	VC_195_0	10	0.6025	1	0.6025	2	2	2	1
1562	Pseudomonas~phage~C11	Unassigned	Unassigned	Unassigned	181_2	Clustered	12	VC_181_2	12	0.6556	1	0.6556	2	2	2	1
1563	Pseudomonas~phage~CHA_P1	Caudovirales	Myoviridae	Kpp10virus	181_0	Clustered	6	VC_181_0	6	0.3861	1	0.3861	2	2	2	1
1564	Pseudomonas~phage~DL54	Unassigned	Unassigned	Unassigned	81_0	Clustered	10	VC_81_0	10	0.9453	1	0.9453	2	2	2	1
1565	Pseudomonas~phage~DL60	Caudovirales	Myoviridae	Pbunavirus	272_0	Clustered	13	VC_272_0	13	0.8836	1	0.8836	2	2	2	1
1566	Pseudomonas~phage~DL62	Unassigned	Unassigned	Unassigned	171_0	Clustered	11	VC_171_0	11	0.658	1	0.658	2	2	2	1
1567	Pseudomonas~phage~DL64	Unassigned	Unassigned	Unassigned	160_0	Clustered	8	VC_160_0	8	0.5316	1	0.5316	2	2	2	1
1568	Pseudomonas~phage~DL68	Caudovirales	Myoviridae	Pbunavirus	272_0	Clustered	13	VC_272_0	13	0.8836	1	0.8836	2	2	2	1
1569	Pseudomonas~phage~EL	Caudovirales	Myoviridae	Elvirus	303_2	Clustered	2	VC_303_2	2	0.1085	0.949426	0.103	2	2	2	1
1570	Pseudomonas~phage~F10	Unassigned	Unassigned	Unassigned	317_0	Clustered	3	VC_317_0	3	0.7903	0.99423	0.7858	1	1	1	1
1571	Pseudomonas~phage~F8	Caudovirales	Myoviridae	Pbunavirus	272_0	Clustered	13	VC_272_0	13	0.8836	1	0.8836	2	2	2	1
1572	Pseudomonas~phage~H70	Unassigned	Unassigned	Unassigned	92_0	Clustered	18	VC_92_0	18	0.8339	1	0.8339	2	2	2	1
1573	Pseudomonas~phage~JBD18	Unassigned	Unassigned	Unassigned	93_0	Clustered	4	VC_93_0	4	0.2347	0.999979	0.2347	1	1	1	1
1574	Pseudomonas~phage~JBD24	Unassigned	Unassigned	Unassigned	92_0	Clustered	18	VC_92_0	18	0.8339	1	0.8339	2	2	2	1
1575	Pseudomonas~phage~JBD25	Unassigned	Unassigned	Unassigned	93_0	Clustered	4	VC_93_0	4	0.2347	0.999979	0.2347	1	1	1	1
1576	Pseudomonas~phage~JBD30	Unassigned	Unassigned	Unassigned	92_0	Clustered	18	VC_92_0	18	0.8339	1	0.8339	2	2	2	1
1577	Pseudomonas~phage~JBD5	Unassigned	Unassigned	Unassigned	92_0	Clustered	18	VC_92_0	18	0.8339	1	0.8339	2	2	2	1
1578	Pseudomonas~phage~JBD69	Unassigned	Unassigned	Unassigned	92_0	Clustered	18	VC_92_0	18	0.8339	1	0.8339	2	2	2	1
1579	Pseudomonas~phage~JBD88a	Unassigned	Unassigned	Unassigned	92_0	Clustered	18	VC_92_0	18	0.8339	1	0.8339	2	2	2	1
1580	Pseudomonas~phage~JBD93	Unassigned	Unassigned	Unassigned	92_0	Clustered	18	VC_92_0	18	0.8339	1	0.8339	2	2	2	1
1581	Pseudomonas~phage~JD024	Unassigned	Unassigned	Unassigned	92_0	Clustered	18	VC_92_0	18	0.8339	1	0.8339	2	2	2	1
1582	Pseudomonas~phage~JG004	Caudovirales	Myoviridae	Pakpunavirus	181_2	Clustered	12	VC_181_2	12	0.6556	1	0.6556	2	2	2	1
1583	Pseudomonas~phage~JG024	Caudovirales	Myoviridae	Pbunavirus	272_0	Clustered	13	VC_272_0	13	0.8836	1	0.8836	2	2	2	1
1584	Pseudomonas~phage~K5	Unassigned	Unassigned	Unassigned	181_2	Clustered	12	VC_181_2	12	0.6556	1	0.6556	2	2	2	1
1585	Pseudomonas~phage~K8	Unassigned	Unassigned	Unassigned	181_2	Clustered	12	VC_181_2	12	0.6556	1	0.6556	2	2	2	1
1586	Pseudomonas~phage~KPP10	Caudovirales	Myoviridae	Kpp10virus	181_0	Clustered	6	VC_181_0	6	0.3861	1	0.3861	2	2	2	1
1587	Pseudomonas~phage~KPP12	Caudovirales	Myoviridae	Pbunavirus	272_0	Clustered	13	VC_272_0	13	0.8836	1	0.8836	2	2	2	1
1588	Pseudomonas~phage~KPP21	Caudovirales	Podoviridae	Luz7virus	155_0	Clustered	2	VC_155_0	2	0.1038	0.954117	0.099	1	1	1	1
1589	Pseudomonas~phage~LBL3	Caudovirales	Myoviridae	Pbunavirus	272_0	Clustered	13	VC_272_0	13	0.8836	1	0.8836	2	2	2	1
1590	Pseudomonas~phage~LIT1	Caudovirales	Podoviridae	Lit1virus	160_0	Clustered	8	VC_160_0	8	0.5316	1	0.5316	2	2	2	1
1591	Pseudomonas~phage~LKD16	Unassigned	Unassigned	Unassigned	171_0	Clustered	11	VC_171_0	11	0.658	1	0.658	2	2	2	1
1592	Pseudomonas~phage~LMA2	Caudovirales	Myoviridae	Pbunavirus	272_0	Clustered	13	VC_272_0	13	0.8836	1	0.8836	2	2	2	1
1593	Pseudomonas~phage~LUZ19	Unassigned	Unassigned	Unassigned	171_0	Clustered	11	VC_171_0	11	0.658	1	0.658	2	2	2	1
1594	Pseudomonas~phage~LUZ24	Caudovirales	Podoviridae	Luz24virus	81_0	Clustered	10	VC_81_0	10	0.9453	1	0.9453	2	2	2	1
1595	Pseudomonas~phage~LUZ7	Caudovirales	Podoviridae	Luz7virus	155_0	Clustered	2	VC_155_0	2	0.1038	0.954117	0.099	1	1	1	1
1596	Pseudomonas~phage~Lu11	Unassigned	Unassigned	Unassigned	385_0	Clustered	2	VC_385_0	2	0.6993	0.729854	0.5104	1	1	1	1
1597	Pseudomonas~phage~M6	Caudovirales	Siphoviridae	Yuavirus	34_2	Clustered	4	VC_34_2	4	0.4253	0.999983	0.4253	1	1	1	1
1598	Pseudomonas~phage~MD8	Unassigned	Unassigned	Unassigned	317_0	Clustered	3	VC_317_0	3	0.7903	0.99423	0.7858	1	1	1	1
1599	Pseudomonas~phage~MP1412	Caudovirales	Siphoviridae	Yuavirus	34_2	Clustered	4	VC_34_2	4	0.4253	0.999983	0.4253	1	1	1	1
1600	Pseudomonas~phage~MP42	Unassigned	Unassigned	Unassigned	92_0	Clustered	18	VC_92_0	18	0.8339	1	0.8339	2	2	2	1
1601	Pseudomonas~phage~MP48	Unassigned	Unassigned	Unassigned	92_0	Clustered	18	VC_92_0	18	0.8339	1	0.8339	2	2	2	1
1602	Pseudomonas~phage~MPK6	Unassigned	Unassigned	Unassigned	171_0	Clustered	11	VC_171_0	11	0.658	1	0.658	2	2	2	1
1603	Pseudomonas~phage~MPK7	Unassigned	Unassigned	Unassigned	171_0	Clustered	11	VC_171_0	11	0.658	1	0.658	2	2	2	1
1604	Pseudomonas~phage~NH-4	Unassigned	Unassigned	Unassigned	272_0	Clustered	13	VC_272_0	13	0.8836	1	0.8836	2	2	2	1
1605	Pseudomonas~phage~O4	Unassigned	Unassigned	Unassigned	144_0	Clustered	5	VC_144_0	5	0.7218	1	0.7218	1	1	1	1
1606	Pseudomonas~phage~OBP	Unassigned	Unassigned	Unassigned	303_2	Clustered	2	VC_303_2	2	0.1085	0.949426	0.103	2	2	2	1
1607	Pseudomonas~phage~PA11	Unassigned	Unassigned	Unassigned	144_0	Clustered	5	VC_144_0	5	0.7218	1	0.7218	1	1	1	1
1608	Pseudomonas~phage~PAE1	Caudovirales	Siphoviridae	Yuavirus	34_2	Clustered	4	VC_34_2	4	0.4253	0.999983	0.4253	1	1	1	1
1609	Pseudomonas~phage~PAK_P1	Caudovirales	Myoviridae	Pakpunavirus	181_2	Clustered	12	VC_181_2	12	0.6556	1	0.6556	2	2	2	1
1610	Pseudomonas~phage~PAK_P2	Unassigned	Unassigned	Unassigned	181_2	Clustered	12	VC_181_2	12	0.6556	1	0.6556	2	2	2	1
1611	Pseudomonas~phage~PAK_P3	Caudovirales	Myoviridae	Kpp10virus	181_0	Clustered	6	VC_181_0	6	0.3861	1	0.3861	2	2	2	1
1612	Pseudomonas~phage~PAK_P4	Caudovirales	Myoviridae	Pakpunavirus	181_2	Clustered	12	VC_181_2	12	0.6556	1	0.6556	2	2	2	1
1613	Pseudomonas~phage~PAK_P5	Caudovirales	Myoviridae	Kpp10virus	181_0	Clustered	6	VC_181_0	6	0.3861	1	0.3861	2	2	2	1
1614	Pseudomonas~phage~PB1	Caudovirales	Myoviridae	Pbunavirus	272_0	Clustered	13	VC_272_0	13	0.8836	1	0.8836	2	2	2	1
1615	Pseudomonas~phage~PEV2	Unassigned	Unassigned	Unassigned	160_0	Clustered	8	VC_160_0	8	0.5316	1	0.5316	2	2	2	1
1616	Pseudomonas~phage~PP7	Unassigned	Unassigned	Unassigned	279_0	Clustered	2	VC_279_0	2	0.0769	0	0	1	1	1	1
1617	Pseudomonas~phage~PPPL-1	Unassigned	Unassigned	Unassigned	53_0	Clustered	60	VC_53_0	60	0.9819	1	0.9819	3	2	2	1
1618	Pseudomonas~phage~PPpW-3	Unassigned	Unassigned	Unassigned	123_0	Clustered	4	VC_123_0	4	0.2759	0.999983	0.2759	2	2	2	1
1619	Pseudomonas~phage~PPpW-4	Unassigned	Unassigned	Unassigned	53_0	Clustered	60	VC_53_0	60	0.9819	1	0.9819	3	2	2	1
1620	Pseudomonas~phage~PRR1	Unassigned	Unassigned	Unassigned	278_0	Clustered	6	VC_278_0	6	0.7839	0.996162	0.7809	2	2	1	1
1621	Pseudomonas~phage~PT2	Unassigned	Unassigned	Unassigned	171_0	Clustered	11	VC_171_0	11	0.658	1	0.658	2	2	2	1
1622	Pseudomonas~phage~Pa2	Unassigned	Unassigned	Unassigned	160_0	Clustered	8	VC_160_0	8	0.5316	1	0.5316	2	2	2	1
1623	Pseudomonas~phage~PaBG	Unassigned	Unassigned	Unassigned	385_0	Clustered	2	VC_385_0	2	0.6993	0.729854	0.5104	1	1	1	1
1624	Pseudomonas~phage~PaMx11	Caudovirales	Siphoviridae	Ab18virus	34_1	Clustered	2	VC_34_1	2	0.1776	0.953794	0.1693	1	1	1	1
1625	Pseudomonas~phage~PaMx28	Caudovirales	Siphoviridae	Pamx74virus	34_0	Clustered	2	VC_34_0	2	0.1935	0.950923	0.184	1	1	1	1
1626	Pseudomonas~phage~PaMx42	Unassigned	Unassigned	Unassigned	33_0	Clustered	10	VC_33_0	10	0.7069	1	0.7069	3	2	2	1
1627	Pseudomonas~phage~PaMx74	Caudovirales	Siphoviridae	Pamx74virus	34_0	Clustered	2	VC_34_0	2	0.1935	0.950923	0.184	1	1	1	1
1628	Pseudomonas~phage~PaP1	Caudovirales	Myoviridae	Pakpunavirus	181_2	Clustered	12	VC_181_2	12	0.6556	1	0.6556	2	2	2	1
1629	Pseudomonas~phage~PaP2	Unassigned	Unassigned	Unassigned	384_0	Clustered	2	VC_384_0	2	1	1	1	1	1	1	1
1630	Pseudomonas~phage~PaP3	Caudovirales	Podoviridae	Luz24virus	81_0	Clustered	10	VC_81_0	10	0.9453	1	0.9453	2	2	2	1
1631	Pseudomonas~phage~PaoP5	Unassigned	Unassigned	Unassigned	181_2	Clustered	12	VC_181_2	12	0.6556	1	0.6556	2	2	2	1
1632	Pseudomonas~phage~Pf-10	Unassigned	Unassigned	Unassigned	53_0	Clustered	60	VC_53_0	60	0.9819	1	0.9819	3	2	2	1
1633	Pseudomonas~phage~Pf1	Unassigned	Inoviridae	Unassigned	38_0	Clustered	3	VC_38_0	3	0.9267	0.814453	0.7548	1	2	1	1
1634	Pseudomonas~phage~Phi-S1	Unassigned	Unassigned	Unassigned	53_0	Clustered	60	VC_53_0	60	0.9819	1	0.9819	3	2	2	1
1635	Pseudomonas~phage~PhiCHU	Caudovirales	Podoviridae	Luz24virus	81_0	Clustered	10	VC_81_0	10	0.9453	1	0.9453	2	2	2	1
1636	Pseudomonas~phage~PhiPA3	Unassigned	Unassigned	Unassigned	303_1	Clustered	3	VC_303_1	3	0.2718	0.99795	0.2712	2	2	2	1
1637	Pseudomonas~phage~SN	Caudovirales	Myoviridae	Pbunavirus	272_0	Clustered	13	VC_272_0	13	0.8836	1	0.8836	2	2	2	1
1638	Pseudomonas~phage~TL	Caudovirales	Podoviridae	Luz24virus	81_0	Clustered	10	VC_81_0	10	0.9453	1	0.9453	2	2	2	1
1639	Pseudomonas~phage~UFV-P2	Unassigned	Unassigned	Unassigned	81_0	Clustered	10	VC_81_0	10	0.9453	1	0.9453	2	2	2	1
1640	Pseudomonas~phage~VCM	Unassigned	Unassigned	Unassigned	181_1	Clustered	2	VC_181_1	2	0.0703	0.951765	0.0669	1	1	1	1
1641	Pseudomonas~phage~YH30	Unassigned	Unassigned	Unassigned	160_0	Clustered	8	VC_160_0	8	0.5316	1	0.5316	2	2	2	1
1642	Pseudomonas~phage~YH6	Unassigned	Unassigned	Unassigned	160_0	Clustered	8	VC_160_0	8	0.5316	1	0.5316	2	2	2	1
1643	Pseudomonas~phage~YMC11/06/C171_PPU_BP	Unassigned	Unassigned	Unassigned	172_0	Clustered	17	VC_172_0	17	0.6349	1	0.6349	3	2	2	1
1644	Pseudomonas~phage~YMC11/07/P54_PAE_BP	Unassigned	Unassigned	Unassigned	70_0	Clustered	2	VC_70_0	2	0.2359	0.949677	0.224	1	1	1	1
1645	Pseudomonas~phage~YuA	Caudovirales	Siphoviridae	Yuavirus	34_2	Clustered	4	VC_34_2	4	0.4253	0.999983	0.4253	1	1	1	1
1646	Pseudomonas~phage~phi12	Unassigned	Cystoviridae	Cystovirus	386_0	Clustered	4	VC_386_0	4	1	1	1	1	1	1	1
1647	Pseudomonas~phage~phi13	Unassigned	Cystoviridae	Cystovirus	386_0	Clustered	4	VC_386_0	4	1	1	1	1	1	1	1
1648	Pseudomonas~phage~phi15	Unassigned	Unassigned	Unassigned	53_0	Clustered	60	VC_53_0	60	0.9819	1	0.9819	3	2	2	1
1649	Pseudomonas~phage~phi2	Unassigned	Unassigned	Unassigned	317_0	Clustered	3	VC_317_0	3	0.7903	0.99423	0.7858	1	1	1	1
1650	Pseudomonas~phage~phi2954	Unassigned	Cystoviridae	Cystovirus	386_0	Clustered	4	VC_386_0	4	1	1	1	1	1	1	1
1651	Pseudomonas~phage~phi297	Unassigned	Unassigned	Unassigned	70_0	Clustered	2	VC_70_0	2	0.2359	0.949677	0.224	1	1	1	1
1652	Pseudomonas~phage~phi3	Unassigned	Unassigned	Unassigned	125_0	Clustered	7	VC_125_0	7	0.5496	1	0.5496	2	2	2	1
1653	Pseudomonas~phage~phi6	Unassigned	Cystoviridae	Cystovirus	386_0	Clustered	4	VC_386_0	4	1	1	1	1	1	1	1
1654	Pseudomonas~phage~phiCTX	Caudovirales	Myoviridae	P2virus	124_0	Clustered	30	VC_124_0	30	0.8513	1	0.8513	2	2	2	1
1655	Pseudomonas~phage~phiIBB-PAA2	Caudovirales	Podoviridae	Luz24virus	81_0	Clustered	10	VC_81_0	10	0.9453	1	0.9453	2	2	2	1
1656	Pseudomonas~phage~phiIBB-PF7A	Unassigned	Unassigned	Unassigned	53_0	Clustered	60	VC_53_0	60	0.9819	1	0.9819	3	2	2	1
1657	Pseudomonas~phage~phiKMV	Caudovirales	Podoviridae	Phikmvvirus	171_0	Clustered	11	VC_171_0	11	0.658	1	0.658	2	2	2	1
1658	Pseudomonas~phage~phiKZ	Caudovirales	Myoviridae	Phikzvirus	303_1	Clustered	3	VC_303_1	3	0.2718	0.99795	0.2712	2	2	2	1
1659	Pseudomonas~phage~phiMK	Unassigned	Unassigned	Unassigned	181_2	Clustered	12	VC_181_2	12	0.6556	1	0.6556	2	2	2	1
1660	Pseudomonas~phage~phiPSA2	Unassigned	Unassigned	Unassigned	53_0	Clustered	60	VC_53_0	60	0.9819	1	0.9819	3	2	2	1
1661	Pseudomonas~phage~phiPsa374	Unassigned	Unassigned	Unassigned	181_1	Clustered	2	VC_181_1	2	0.0703	0.951765	0.0669	1	1	1	1
1662	Pseudomonas~phage~phikF77	Unassigned	Unassigned	Unassigned	171_0	Clustered	11	VC_171_0	11	0.658	1	0.658	2	2	2	1
1663	Pseudomonas~phage~tf	Unassigned	Unassigned	Unassigned	81_0	Clustered	10	VC_81_0	10	0.9453	1	0.9453	2	2	2	1
1664	Pseudomonas~phage~vB_Pae-Kakheti25	Caudovirales	Siphoviridae	Septima3virus	33_0	Clustered	10	VC_33_0	10	0.7069	1	0.7069	3	2	2	1
1665	Pseudomonas~phage~vB_Pae-TbilisiM32	Unassigned	Unassigned	Unassigned	171_0	Clustered	11	VC_171_0	11	0.658	1	0.658	2	2	2	1
1666	Pseudomonas~phage~vB_PaeM_C2-10_Ab1	Caudovirales	Myoviridae	Pakpunavirus	181_2	Clustered	12	VC_181_2	12	0.6556	1	0.6556	2	2	2	1
1667	Pseudomonas~phage~vB_PaeM_MAG1	Unassigned	Unassigned	Unassigned	181_2	Clustered	12	VC_181_2	12	0.6556	1	0.6556	2	2	2	1
1668	Pseudomonas~phage~vB_PaeM_PAO1_Ab03	Caudovirales	Myoviridae	Kpp10virus	181_0	Clustered	6	VC_181_0	6	0.3861	1	0.3861	2	2	2	1
1669	Pseudomonas~phage~vB_PaeM_PAO1_Ab27	Unassigned	Unassigned	Unassigned	272_0	Clustered	13	VC_272_0	13	0.8836	1	0.8836	2	2	2	1
1670	Pseudomonas~phage~vB_PaeM_PS24	Unassigned	Unassigned	Unassigned	181_0	Clustered	6	VC_181_0	6	0.3861	1	0.3861	2	2	2	1
1671	Pseudomonas~phage~vB_PaeP_C2-10_Ab09	Caudovirales	Podoviridae	Lit1virus	160_0	Clustered	8	VC_160_0	8	0.5316	1	0.5316	2	2	2	1
1672	Pseudomonas~phage~vB_PaeP_C2-10_Ab22	Caudovirales	Podoviridae	Luz24virus	81_0	Clustered	10	VC_81_0	10	0.9453	1	0.9453	2	2	2	1
1673	Pseudomonas~phage~vB_PaeP_MAG4	Unassigned	Unassigned	Unassigned	160_0	Clustered	8	VC_160_0	8	0.5316	1	0.5316	2	2	2	1
1674	Pseudomonas~phage~vB_PaeP_PAO1_Ab05	Unassigned	Unassigned	Unassigned	171_0	Clustered	11	VC_171_0	11	0.658	1	0.658	2	2	2	1
1675	Pseudomonas~phage~vB_PaeP_PPA-ABTNL	Unassigned	Unassigned	Unassigned	171_0	Clustered	11	VC_171_0	11	0.658	1	0.658	2	2	2	1
1676	Pseudomonas~phage~vB_PaeP_p2-10_Or1	Unassigned	Unassigned	Unassigned	81_0	Clustered	10	VC_81_0	10	0.9453	1	0.9453	2	2	2	1
1677	Pseudomonas~phage~vB_PaeS_PAO1_Ab18	Caudovirales	Siphoviridae	Ab18virus	34_1	Clustered	2	VC_34_1	2	0.1776	0.953794	0.1693	1	1	1	1
1678	Pseudomonas~phage~vB_PaeS_PAO1_Ab30	Unassigned	Unassigned	Unassigned	92_0	Clustered	18	VC_92_0	18	0.8339	1	0.8339	2	2	2	1
1679	Pseudomonas~phage~vB_PaeS_PM105	Unassigned	Unassigned	Unassigned	93_0	Clustered	4	VC_93_0	4	0.2347	0.999979	0.2347	1	1	1	1
1680	Pseudomonas~phage~vB_PaeS_SCH_Ab26	Caudovirales	Siphoviridae	Septima3virus	33_0	Clustered	10	VC_33_0	10	0.7069	1	0.7069	3	2	2	1
1681	Pseudomonas~phage~vB_Pae_PS44	Unassigned	Unassigned	Unassigned	272_0	Clustered	13	VC_272_0	13	0.8836	1	0.8836	2	2	2	1
1682	Pseudomonas~virus~D3	Caudovirales	Siphoviridae	D3virus	70_2	Clustered	2	VC_70_2	2	0.2611	0.950533	0.2482	1	1	1	1
1683	Pseudomonas~virus~D3112	Caudovirales	Siphoviridae	D3112virus	92_0	Clustered	18	VC_92_0	18	0.8339	1	0.8339	2	2	2	1
1684	Pseudomonas~virus~DMS3	Caudovirales	Siphoviridae	D3112virus	92_0	Clustered	18	VC_92_0	18	0.8339	1	0.8339	2	2	2	1
1685	Pseudomonas~virus~F116	Caudovirales	Podoviridae	F116virus	42_0	Clustered	4	VC_42_0	4	0.4249	0.998643	0.4244	2	2	2	0.8333
1686	Pseudomonas~virus~LPB1	Caudovirales	Siphoviridae	D3112virus	92_0	Clustered	18	VC_92_0	18	0.8339	1	0.8339	2	2	2	1
1687	Pseudomonas~virus~MP29	Caudovirales	Siphoviridae	D3112virus	92_0	Clustered	18	VC_92_0	18	0.8339	1	0.8339	2	2	2	1
1688	Pseudomonas~virus~MP38	Caudovirales	Siphoviridae	D3112virus	92_0	Clustered	18	VC_92_0	18	0.8339	1	0.8339	2	2	2	1
1689	Pseudomonas~virus~PA1KOR	Caudovirales	Siphoviridae	D3112virus	92_0	Clustered	18	VC_92_0	18	0.8339	1	0.8339	2	2	2	1
1690	Pseudomonas~virus~PMG1	Caudovirales	Siphoviridae	D3virus	70_2	Clustered	2	VC_70_2	2	0.2611	0.950533	0.2482	1	1	1	1
1691	Puniceispirillum~phage~HMO-2011	Unassigned	Unassigned	Unassigned	49_0	Clustered	3	VC_49_0	3	0.8824	0.925543	0.8167	1	1	1	1
1692	Pyrobaculum~spherical~virus	Unassigned	Globuloviridae	Globulovirus	387_0	Clustered	2	VC_387_0	2	1	1	1	1	1	1	1
1693	Ralstonia~phage~PE226	Unassigned	Inoviridae	Unassigned	390_0	Clustered	2	VC_390_0	2	0.575	0.827111	0.4756	1	2	1	1
1694	Ralstonia~phage~RS603	Unassigned	Inoviridae	Habenivirus	388_0	Clustered	3	VC_388_0	3	0.9379	0.959572	0.8999	1	1	1	1
1695	Ralstonia~phage~RSA1	Caudovirales	Myoviridae	P2virus	124_0	Clustered	30	VC_124_0	30	0.8513	1	0.8513	2	2	2	1
1696	Ralstonia~phage~RSB1	Unassigned	Unassigned	Unassigned	195_0	Clustered	10	VC_195_0	10	0.6025	1	0.6025	2	2	2	1
1697	Ralstonia~phage~RSB2	Unassigned	Unassigned	Unassigned	53_0	Clustered	60	VC_53_0	60	0.9819	1	0.9819	3	2	2	1
1698	Ralstonia~phage~RSF1	Caudovirales	Myoviridae	Rsl2virus	303_0	Clustered	2	VC_303_0	2	0.1584	0.949416	0.1504	1	1	1	1
1699	Ralstonia~phage~RSJ2	Unassigned	Unassigned	Unassigned	195_0	Clustered	10	VC_195_0	10	0.6025	1	0.6025	2	2	2	1
1700	Ralstonia~phage~RSJ5	Unassigned	Unassigned	Unassigned	195_0	Clustered	10	VC_195_0	10	0.6025	1	0.6025	2	2	2	1
1701	Ralstonia~phage~RSK1	Unassigned	Unassigned	Unassigned	118_0	Clustered	3	VC_118_0	3	0.0459	0.780597	0.0358	1	1	1	1
1702	Ralstonia~phage~RSL2	Caudovirales	Myoviridae	Rsl2virus	303_0	Clustered	2	VC_303_0	2	0.1584	0.949416	0.1504	1	1	1	1
1703	Ralstonia~phage~RSM1	Unassigned	Inoviridae	Habenivirus	388_0	Clustered	3	VC_388_0	3	0.9379	0.959572	0.8999	1	1	1	1
1704	Ralstonia~phage~RSM3	Unassigned	Inoviridae	Habenivirus	388_0	Clustered	3	VC_388_0	3	0.9379	0.959572	0.8999	1	1	1	1
1705	Ralstonia~phage~RSS0	Unassigned	Unassigned	Unassigned	389_0	Clustered	3	VC_389_0	3	0.8525	0.975127	0.8313	1	2	1	1
1706	Ralstonia~phage~RSS1	Unassigned	Inoviridae	Unassigned	389_0	Clustered	3	VC_389_0	3	0.8525	0.975127	0.8313	1	2	1	1
1707	Ralstonia~phage~RSS20	Unassigned	Unassigned	Unassigned	389_0	Clustered	3	VC_389_0	3	0.8525	0.975127	0.8313	1	2	1	1
1708	Ralstonia~phage~RSY1	Unassigned	Unassigned	Unassigned	124_0	Clustered	30	VC_124_0	30	0.8513	1	0.8513	2	2	2	1
1709	Ralstonia~phage~p12J	Unassigned	Unassigned	Unassigned	390_0	Clustered	2	VC_390_0	2	0.575	0.827111	0.4756	1	2	1	1
1710	Rhizobium~phage~16-3	Unassigned	Unassigned	Unassigned	269_0	Clustered	2	VC_269_0	2	0.8543	0.729854	0.6235	1	1	1	1
1711	Rhizobium~phage~RHEph10	Unassigned	Unassigned	Unassigned	85_0	Clustered	2	VC_85_0	2	0.3565	0.944058	0.3366	1	1	1	1
1712	Rhizobium~phage~RR1-A	Unassigned	Unassigned	Unassigned	126_0	Clustered	2	VC_126_0	2	0.5905	0.814453	0.4809	1	1	1	1
1713	Rhizobium~phage~RR1-B	Unassigned	Unassigned	Unassigned	141_0	Clustered	2	VC_141_0	2	0.093	0.952409	0.0886	1	1	1	1
1714	Rhizobium~phage~vB_RglS_P106B	Unassigned	Unassigned	Unassigned	95_0	Clustered	3	VC_95_0	3	0.191	0.831565	0.1589	2	2	2	1
1715	Rhizobium~phage~vB_RleM_P10VF	Unassigned	Unassigned	Unassigned	277_0	Clustered	2	VC_277_0	2	0.2307	0.955604	0.2205	1	1	1	1
1716	Rhizobium~phage~vB_RleM_PPF1	Unassigned	Unassigned	Unassigned	126_0	Clustered	2	VC_126_0	2	0.5905	0.814453	0.4809	1	1	1	1
1717	Rhizobium~phage~vB_RleS_L338C	Unassigned	Unassigned	Unassigned	99_0	Clustered	2	VC_99_0	2	0.5065	0.729854	0.3697	1	1	1	1
1718	Rhodobacter~phage~RC1	Unassigned	Unassigned	Unassigned	89_0	Clustered	2	VC_89_0	2	0.3953	0.948051	0.3748	1	1	1	1
1719	Rhodobacter~phage~RcTitan	Caudovirales	Siphoviridae	Titanvirus	33_0	Clustered	10	VC_33_0	10	0.7069	1	0.7069	3	2	2	1
1720	Rhodobacter~phage~RcapMu	Unassigned	Unassigned	Unassigned	141_0	Clustered	2	VC_141_0	2	0.093	0.952409	0.0886	1	1	1	1
1721	Rhodococcus~phage~CosmicSans	Unassigned	Unassigned	Unassigned	350_0	Clustered	3	VC_350_0	3	0.0767	0.998505	0.0766	2	2	2	1
1722	Rhodococcus~phage~REQ3	Unassigned	Unassigned	Unassigned	299_0	Clustered	3	VC_299_0	3	0.2639	0.860492	0.2271	1	1	1	1
1723	Rhodococcus~phage~RER2	Caudovirales	Siphoviridae	Rer2virus	350_0	Clustered	3	VC_350_0	3	0.0767	0.998505	0.0766	2	2	2	1
1724	Rhodococcus~phage~RGL3	Caudovirales	Siphoviridae	Unassigned	350_0	Clustered	3	VC_350_0	3	0.0767	0.998505	0.0766	2	2	2	1
1725	Rhodococcus~phage~RRH1	Unassigned	Unassigned	Unassigned	202_0	Clustered	4	VC_202_0	4	0.7912	0.992893	0.7855	1	1	1	1
1726	Rhodococcus~phage~ReqiPepy6	Caudovirales	Siphoviridae	Pepy6virus	205_0	Clustered	2	VC_205_0	2	0.4606	0.933069	0.4297	1	1	1	1
1727	Rhodococcus~phage~ReqiPoco6	Caudovirales	Siphoviridae	Pepy6virus	205_0	Clustered	2	VC_205_0	2	0.4606	0.933069	0.4297	1	1	1	1
1728	Rhodoferax~phage~P26218	Unassigned	Unassigned	Unassigned	9_0	Clustered	3	VC_9_0	3	0.5231	0.995698	0.5209	1	1	1	1
1729	Rhodovulum~phage~RS1	Unassigned	Unassigned	Unassigned	89_0	Clustered	2	VC_89_0	2	0.3953	0.948051	0.3748	1	1	1	1
1730	Roseobacter~phage~SIO1	Unassigned	Unassigned	Unassigned	48_0	Clustered	2	VC_48_0	2	0.3751	0.942513	0.3535	1	1	1	1
1731	Salinivibrio~phage~CW02	Unassigned	Unassigned	Unassigned	144_0	Clustered	5	VC_144_0	5	0.7218	1	0.7218	1	1	1	1
1732	Salmonella~enterica~bacteriophage~SE1	Unassigned	Unassigned	Unassigned	119_0	Clustered	15	VC_119_0	15	0.5018	1	0.5018	2	2	2	0.8571
1733	Salmonella~phage~100268_sal2	Caudovirales	Siphoviridae	T5virus	326_0	Clustered	14	VC_326_0	14	0.8546	1	0.8546	2	2	2	1
1734	Salmonella~phage~103203_sal5	Unassigned	Unassigned	Unassigned	119_0	Clustered	15	VC_119_0	15	0.5018	1	0.5018	2	2	2	0.8571
1735	Salmonella~phage~118970_sal1	Unassigned	Unassigned	Unassigned	161_0	Clustered	11	VC_161_0	11	0.7963	1	0.7963	2	2	2	1
1736	Salmonella~phage~118970_sal2	Unassigned	Unassigned	Unassigned	326_0	Clustered	14	VC_326_0	14	0.8546	1	0.8546	2	2	2	1
1737	Salmonella~phage~118970_sal3	Unassigned	Unassigned	Unassigned	19_0	Clustered	6	VC_19_0	6	0.6077	1	0.6077	1	1	1	1
1738	Salmonella~phage~118970_sal4	Unassigned	Unassigned	Unassigned	119_0	Clustered	15	VC_119_0	15	0.5018	1	0.5018	2	2	2	0.8571
1739	Salmonella~phage~36	Unassigned	Unassigned	Unassigned	288_0	Clustered	25	VC_288_0	25	0.9731	1	0.9731	6	2	2	0.9667
1740	Salmonella~phage~37	Unassigned	Unassigned	Unassigned	161_0	Clustered	11	VC_161_0	11	0.7963	1	0.7963	2	2	2	1
1741	Salmonella~phage~38	Caudovirales	Ackermannviridae	Cba120virus	193_1	Clustered	19	VC_193_1	19	0.802	1	0.802	5	1	1	0.8012
1742	Salmonella~phage~64795_sal3	Unassigned	Unassigned	Unassigned	104_0	Clustered	4	VC_104_0	4	0.5279	0.999978	0.5278	1	1	1	1
1743	Salmonella~phage~7-11	Unassigned	Unassigned	Unassigned	310_0	Clustered	2	VC_310_0	2	0.1699	0.951731	0.1617	1	1	1	1
1744	Salmonella~phage~9NA	Caudovirales	Podoviridae	Nonanavirus	95_0	Clustered	3	VC_95_0	3	0.191	0.831565	0.1589	2	2	2	1
1745	Salmonella~phage~BP12A	Unassigned	Unassigned	Unassigned	53_0	Clustered	60	VC_53_0	60	0.9819	1	0.9819	3	2	2	1
1746	Salmonella~phage~BP12B	Unassigned	Unassigned	Unassigned	197_0	Clustered	15	VC_197_0	15	0.9852	1	0.9852	2	2	2	1
1747	Salmonella~phage~BP12C	Unassigned	Unassigned	Unassigned	161_0	Clustered	11	VC_161_0	11	0.7963	1	0.7963	2	2	2	1
1748	Salmonella~phage~BPS11Q3	Unassigned	Unassigned	Unassigned	106_0	Clustered	17	VC_106_0	17	0.7927	1	0.7927	4	2	2	1
1749	Salmonella~phage~BPS15Q2	Unassigned	Unassigned	Unassigned	130_0	Clustered	16	VC_130_0	16	0.8858	1	0.8858	4	2	2	1
1750	Salmonella~phage~Det7	Caudovirales	Ackermannviridae	Cba120virus	193_1	Clustered	19	VC_193_1	19	0.802	1	0.802	5	1	1	0.8012
1751	Salmonella~phage~Ent1	Caudovirales	Siphoviridae	Jerseyvirus	106_0	Clustered	17	VC_106_0	17	0.7927	1	0.7927	4	2	2	1
1752	Salmonella~phage~FSL~SP-004	Unassigned	Unassigned	Unassigned	124_0	Clustered	30	VC_124_0	30	0.8513	1	0.8513	2	2	2	1
1753	Salmonella~phage~FSL~SP-031	Caudovirales	Siphoviridae	Sp31virus	106_0	Clustered	17	VC_106_0	17	0.7927	1	0.7927	4	2	2	1
1754	Salmonella~phage~FSL~SP-058	Caudovirales	Podoviridae	Sp58virus	154_0	Clustered	3	VC_154_0	3	0.1688	0.998343	0.1685	1	1	1	1
1755	Salmonella~phage~FSL~SP-076	Caudovirales	Podoviridae	Sp58virus	154_0	Clustered	3	VC_154_0	3	0.1688	0.998343	0.1685	1	1	1	1
1756	Salmonella~phage~FelixO1	Caudovirales	Myoviridae	Felixo1virus	130_0	Clustered	16	VC_130_0	16	0.8858	1	0.8858	4	2	2	1
1757	Salmonella~phage~Fels-1	Unassigned	Unassigned	Unassigned	54_1	Clustered	5	VC_54_1	5	0.248	0.999999	0.248	1	1	1	0.9
1758	Salmonella~phage~Fels-2	Caudovirales	Myoviridae	P2virus	124_0	Clustered	30	VC_124_0	30	0.8513	1	0.8513	2	2	2	1
1759	Salmonella~phage~GG32	Caudovirales	Ackermannviridae	Cba120virus	193_1	Clustered	19	VC_193_1	19	0.802	1	0.802	5	1	1	0.8012
1760	Salmonella~phage~IME207	Unassigned	Unassigned	Unassigned	104_0	Clustered	4	VC_104_0	4	0.5279	0.999978	0.5278	1	1	1	1
1761	Salmonella~phage~Jersey	Caudovirales	Siphoviridae	Jerseyvirus	106_0	Clustered	17	VC_106_0	17	0.7927	1	0.7927	4	2	2	1
1762	Salmonella~phage~LSPA1	Caudovirales	Siphoviridae	Jerseyvirus	106_0	Clustered	17	VC_106_0	17	0.7927	1	0.7927	4	2	2	1
1763	Salmonella~phage~MA12	Unassigned	Unassigned	Unassigned	106_0	Clustered	17	VC_106_0	17	0.7927	1	0.7927	4	2	2	1
1764	Salmonella~phage~Marshall	Caudovirales	Ackermannviridae	Vi1virus	193_1	Clustered	19	VC_193_1	19	0.802	1	0.802	5	1	1	0.8012
1765	Salmonella~phage~Maynard	Caudovirales	Ackermannviridae	Vi1virus	193_1	Clustered	19	VC_193_1	19	0.802	1	0.802	5	1	1	0.8012
1766	Salmonella~phage~NR01	Unassigned	Unassigned	Unassigned	326_0	Clustered	14	VC_326_0	14	0.8546	1	0.8546	2	2	2	1
1767	Salmonella~phage~PVP-SE1	Caudovirales	Myoviridae	Se1virus	133_1	Clustered	2	VC_133_1	2	0.0589	0.935747	0.0551	1	1	1	1
1768	Salmonella~phage~RE-2010	Unassigned	Unassigned	Unassigned	124_0	Clustered	30	VC_124_0	30	0.8513	1	0.8513	2	2	2	1
1769	Salmonella~phage~SE2	Caudovirales	Siphoviridae	Jerseyvirus	106_0	Clustered	17	VC_106_0	17	0.7927	1	0.7927	4	2	2	1
1770	Salmonella~phage~SEN1	Unassigned	Unassigned	Unassigned	124_0	Clustered	30	VC_124_0	30	0.8513	1	0.8513	2	2	2	1
1771	Salmonella~phage~SEN22	Unassigned	Unassigned	Unassigned	119_0	Clustered	15	VC_119_0	15	0.5018	1	0.5018	2	2	2	0.8571
1772	Salmonella~phage~SEN4	Unassigned	Unassigned	Unassigned	124_0	Clustered	30	VC_124_0	30	0.8513	1	0.8513	2	2	2	1
1773	Salmonella~phage~SEN5	Unassigned	Unassigned	Unassigned	124_0	Clustered	30	VC_124_0	30	0.8513	1	0.8513	2	2	2	1
1774	Salmonella~phage~SETP13	Caudovirales	Siphoviridae	Jerseyvirus	106_0	Clustered	17	VC_106_0	17	0.7927	1	0.7927	4	2	2	1
1775	Salmonella~phage~SETP3	Caudovirales	Siphoviridae	Jerseyvirus	106_0	Clustered	17	VC_106_0	17	0.7927	1	0.7927	4	2	2	1
1776	Salmonella~phage~SETP7	Caudovirales	Siphoviridae	Jerseyvirus	106_0	Clustered	17	VC_106_0	17	0.7927	1	0.7927	4	2	2	1
1777	Salmonella~phage~SFP10	Caudovirales	Ackermannviridae	Cba120virus	193_1	Clustered	19	VC_193_1	19	0.802	1	0.802	5	1	1	0.8012
1778	Salmonella~phage~SJ46	Unassigned	Unassigned	Unassigned	328_0	Clustered	2	VC_328_0	2	1	1	1	2	2	2	1
1779	Salmonella~phage~SKML-39	Caudovirales	Ackermannviridae	Ag3virus	193_1	Clustered	19	VC_193_1	19	0.802	1	0.802	5	1	1	0.8012
1780	Salmonella~phage~SPN1S	Caudovirales	Podoviridae	Epsilon15virus	58_0	Clustered	5	VC_58_0	5	0.6575	1	0.6575	2	2	2	1
1781	Salmonella~phage~SPN3US	Caudovirales	Myoviridae	Ntreusvirus	304_1	Clustered	3	VC_304_1	3	0.1131	0.986585	0.1115	2	1	1	1
1782	Salmonella~phage~SPN9CC	Unassigned	Unassigned	Unassigned	119_0	Clustered	15	VC_119_0	15	0.5018	1	0.5018	2	2	2	0.8571
1783	Salmonella~phage~SS3e	Caudovirales	Siphoviridae	Jerseyvirus	106_0	Clustered	17	VC_106_0	17	0.7927	1	0.7927	4	2	2	1
1784	Salmonella~phage~SSE121	Caudovirales	Myoviridae	Se1virus	133_1	Clustered	2	VC_133_1	2	0.0589	0.935747	0.0551	1	1	1	1
1785	Salmonella~phage~SSU5	Unassigned	Unassigned	Unassigned	85_0	Clustered	2	VC_85_0	2	0.3565	0.944058	0.3366	1	1	1	1
1786	Salmonella~phage~ST160	Unassigned	Unassigned	Unassigned	119_0	Clustered	15	VC_119_0	15	0.5018	1	0.5018	2	2	2	0.8571
1787	Salmonella~phage~ST64B	Unassigned	Unassigned	Unassigned	19_0	Clustered	6	VC_19_0	6	0.6077	1	0.6077	1	1	1	1
1788	Salmonella~phage~ST64T	Caudovirales	Podoviridae	P22virus	119_0	Clustered	15	VC_119_0	15	0.5018	1	0.5018	2	2	2	0.8571
1789	Salmonella~phage~STML-198	Caudovirales	Myoviridae	S16virus	174_13	Clustered	4	VC_174_13	4	0.0313	0.999972	0.0313	2	2	2	1
1790	Salmonella~phage~STP4-a	Unassigned	Unassigned	Unassigned	174_13	Clustered	4	VC_174_13	4	0.0313	0.999972	0.0313	2	2	2	1
1791	Salmonella~phage~Sh19	Caudovirales	Ackermannviridae	Cba120virus	193_1	Clustered	19	VC_193_1	19	0.802	1	0.802	5	1	1	0.8012
1792	Salmonella~phage~Shivani	Caudovirales	Siphoviridae	T5virus	326_0	Clustered	14	VC_326_0	14	0.8546	1	0.8546	2	2	2	1
1793	Salmonella~phage~Vi~II-E1	Unassigned	Unassigned	Unassigned	104_0	Clustered	4	VC_104_0	4	0.5279	0.999978	0.5278	1	1	1	1
1794	Salmonella~phage~Vi06	Unassigned	Unassigned	Unassigned	53_0	Clustered	60	VC_53_0	60	0.9819	1	0.9819	3	2	2	1
1795	Salmonella~phage~ViI	Caudovirales	Ackermannviridae	Vi1virus	193_1	Clustered	19	VC_193_1	19	0.802	1	0.802	5	1	1	0.8012
1796	Salmonella~phage~epsilon34	Unassigned	Unassigned	Unassigned	119_0	Clustered	15	VC_119_0	15	0.5018	1	0.5018	2	2	2	0.8571
1797	Salmonella~phage~f18SE	Caudovirales	Siphoviridae	Jerseyvirus	106_0	Clustered	17	VC_106_0	17	0.7927	1	0.7927	4	2	2	1
1798	Salmonella~phage~phSE-2	Unassigned	Unassigned	Unassigned	288_0	Clustered	25	VC_288_0	25	0.9731	1	0.9731	6	2	2	0.9667
1799	Salmonella~phage~phiSG-JL2	Unassigned	Unassigned	Unassigned	53_0	Clustered	60	VC_53_0	60	0.9819	1	0.9819	3	2	2	1
1800	Salmonella~phage~vB_SPuM_SP116	Caudovirales	Myoviridae	Felixo1virus	130_0	Clustered	16	VC_130_0	16	0.8858	1	0.8858	4	2	2	1
1801	Salmonella~phage~vB_SalM_PM10	Caudovirales	Ackermannviridae	Cba120virus	193_1	Clustered	19	VC_193_1	19	0.802	1	0.802	5	1	1	0.8012
1802	Salmonella~phage~vB_SalM_SJ2	Caudovirales	Ackermannviridae	Vi1virus	193_1	Clustered	19	VC_193_1	19	0.802	1	0.802	5	1	1	0.8012
1803	Salmonella~phage~vB_SalM_SJ3	Caudovirales	Ackermannviridae	Cba120virus	193_1	Clustered	19	VC_193_1	19	0.802	1	0.802	5	1	1	0.8012
1804	Salmonella~phage~vB_SemP_Emek	Unassigned	Unassigned	Unassigned	119_0	Clustered	15	VC_119_0	15	0.5018	1	0.5018	2	2	2	0.8571
1805	Salmonella~phage~vB_SenMS16	Caudovirales	Myoviridae	S16virus	174_13	Clustered	4	VC_174_13	4	0.0313	0.999972	0.0313	2	2	2	1
1806	Salmonella~phage~vB_SenS-Ent2	Unassigned	Unassigned	Unassigned	106_0	Clustered	17	VC_106_0	17	0.7927	1	0.7927	4	2	2	1
1807	Salmonella~phage~vB_SenS-Ent3	Unassigned	Unassigned	Unassigned	106_0	Clustered	17	VC_106_0	17	0.7927	1	0.7927	4	2	2	1
1808	Salmonella~phage~vB_SnwM_CGG4-1	Unassigned	Unassigned	Unassigned	174_13	Clustered	4	VC_174_13	4	0.0313	0.999972	0.0313	2	2	2	1
1809	Salmonella~virus~Chi	Caudovirales	Siphoviridae	Chivirus	161_0	Clustered	11	VC_161_0	11	0.7963	1	0.7963	2	2	2	1
1810	Salmonella~virus~FSLSP030	Caudovirales	Siphoviridae	Chivirus	161_0	Clustered	11	VC_161_0	11	0.7963	1	0.7963	2	2	2	1
1811	Salmonella~virus~FSLSP088	Caudovirales	Siphoviridae	Chivirus	161_0	Clustered	11	VC_161_0	11	0.7963	1	0.7963	2	2	2	1
1812	Salmonella~virus~HK620	Caudovirales	Podoviridae	P22virus	119_0	Clustered	15	VC_119_0	15	0.5018	1	0.5018	2	2	2	0.8571
1813	Salmonella~virus~P22	Caudovirales	Podoviridae	P22virus	119_0	Clustered	15	VC_119_0	15	0.5018	1	0.5018	2	2	2	0.8571
1814	Salmonella~virus~PsP3	Caudovirales	Myoviridae	P2virus	124_0	Clustered	30	VC_124_0	30	0.8513	1	0.8513	2	2	2	1
1815	Salmonella~virus~SP6	Caudovirales	Podoviridae	Sp6virus	197_0	Clustered	15	VC_197_0	15	0.9852	1	0.9852	2	2	2	1
1816	Salmonella~virus~SPC35	Caudovirales	Siphoviridae	T5virus	326_0	Clustered	14	VC_326_0	14	0.8546	1	0.8546	2	2	2	1
1817	Salmonella~virus~SPN19	Caudovirales	Siphoviridae	Chivirus	161_0	Clustered	11	VC_161_0	11	0.7963	1	0.7963	2	2	2	1
1818	Salmonella~virus~Stitch	Caudovirales	Siphoviridae	T5virus	326_0	Clustered	14	VC_326_0	14	0.8546	1	0.8546	2	2	2	1
1819	Salmonella~virus~iEPS5	Caudovirales	Siphoviridae	Chivirus	161_0	Clustered	11	VC_161_0	11	0.7963	1	0.7963	2	2	2	1
1820	Serratia~phage~phiMAM1	Caudovirales	Ackermannviridae	Unassigned	193_0	Clustered	2	VC_193_0	2	0.0267	0.941957	0.0251	1	1	1	1
1821	Shewanella~phage~Spp001	Unassigned	Unassigned	Unassigned	194_0	Clustered	5	VC_194_0	5	1	1	1	1	1	1	1
1822	Shewanella~sp.~phage~1/4	Unassigned	Unassigned	Unassigned	131_0	Clustered	2	VC_131_0	2	0.4136	0.94888	0.3924	1	1	1	1
1823	Shewanella~sp.~phage~1/40	Unassigned	Unassigned	Unassigned	131_0	Clustered	2	VC_131_0	2	0.4136	0.94888	0.3924	1	1	1	1
1824	Shewanella~sp.~phage~1/41	Unassigned	Unassigned	Unassigned	273_0	Clustered	2	VC_273_0	2	0.0593	0.949282	0.0563	1	1	1	1
1825	Shewanella~sp.~phage~1/44	Unassigned	Unassigned	Unassigned	391_0	Clustered	2	VC_391_0	2	0.7058	0.5	0.3529	1	1	1	1
1826	Shigella~phage~75/02~Stx	Caudovirales	Podoviridae	Pocjvirus	41_1	Clustered	13	VC_41_1	13	0.5641	1	0.5641	4	2	2	0.9103
1827	Shigella~phage~Ag3	Caudovirales	Ackermannviridae	Ag3virus	193_1	Clustered	19	VC_193_1	19	0.802	1	0.802	5	1	1	0.8012
1828	Shigella~phage~EP23	Caudovirales	Siphoviridae	Hk578virus	96_0	Clustered	10	VC_96_0	10	0.7328	1	0.7328	2	2	2	1
1829	Shigella~phage~POCJ13	Caudovirales	Podoviridae	Pocjvirus	41_1	Clustered	13	VC_41_1	13	0.5641	1	0.5641	4	2	2	0.9103
1830	Shigella~phage~SHBML-50-1	Unassigned	Unassigned	Unassigned	174_6	Clustered	27	VC_174_6	27	0.3053	1	0.3053	2	2	2	1
1831	Shigella~phage~SHFML-11	Unassigned	Unassigned	Unassigned	174_6	Clustered	27	VC_174_6	27	0.3053	1	0.3053	2	2	2	1
1832	Shigella~phage~SHFML-26	Unassigned	Unassigned	Unassigned	174_6	Clustered	27	VC_174_6	27	0.3053	1	0.3053	2	2	2	1
1833	Shigella~phage~SHSML-45	Unassigned	Unassigned	Unassigned	326_0	Clustered	14	VC_326_0	14	0.8546	1	0.8546	2	2	2	1
1834	Shigella~phage~SHSML-52-1	Unassigned	Unassigned	Unassigned	174_5	Clustered	7	VC_174_5	7	0.0546	1	0.0546	2	2	2	1
1835	Shigella~phage~SP18	Caudovirales	Myoviridae	Sp18virus	174_7	Clustered	5	VC_174_7	5	0.0396	1	0.0396	1	1	1	1
1836	Shigella~phage~SfII	Unassigned	Unassigned	Unassigned	19_0	Clustered	6	VC_19_0	6	0.6077	1	0.6077	1	1	1	1
1837	Shigella~phage~SfIV	Unassigned	Unassigned	Unassigned	19_0	Clustered	6	VC_19_0	6	0.6077	1	0.6077	1	1	1	1
1838	Shigella~phage~SfMu	Caudovirales	Myoviridae	Muvirus	90_0	Clustered	3	VC_90_0	3	0.6145	0.997357	0.6129	2	2	2	1
1839	Shigella~phage~Shf125875	Caudovirales	Myoviridae	Rb69virus	174_5	Clustered	7	VC_174_5	7	0.0546	1	0.0546	2	2	2	1
1840	Shigella~phage~Shfl2	Caudovirales	Myoviridae	T4virus	174_6	Clustered	27	VC_174_6	27	0.3053	1	0.3053	2	2	2	1
1841	Shigella~phage~Ss-VASD	Caudovirales	Podoviridae	Tl2011virus	41_1	Clustered	13	VC_41_1	13	0.5641	1	0.5641	4	2	2	0.9103
1842	Shigella~phage~pSb-1	Caudovirales	Podoviridae	G7cvirus	154_2	Clustered	13	VC_154_2	13	0.5182	1	0.5182	5	2	2	0.8205
1843	Shigella~phage~pSf-1	Unassigned	Unassigned	Unassigned	288_0	Clustered	25	VC_288_0	25	0.9731	1	0.9731	6	2	2	0.9667
1844	Shigella~phage~pSf-2	Caudovirales	Siphoviridae	T1virus	288_0	Clustered	25	VC_288_0	25	0.9731	1	0.9731	6	2	2	0.9667
1845	Shigella~phage~pSs-1	Caudovirales	Myoviridae	T4virus	174_6	Clustered	27	VC_174_6	27	0.3053	1	0.3053	2	2	2	1
1846	Shigella~virus~Sf6	Caudovirales	Podoviridae	P22virus	119_0	Clustered	15	VC_119_0	15	0.5018	1	0.5018	2	2	2	0.8571
1847	Shigella~virus~Shfl1	Caudovirales	Siphoviridae	T1virus	288_0	Clustered	25	VC_288_0	25	0.9731	1	0.9731	6	2	2	0.9667
1848	Silicibacter~phage~DSS3phi2	Unassigned	Unassigned	Unassigned	154_1	Clustered	4	VC_154_1	4	0.1834	0.999982	0.1834	2	2	2	1
1849	Sinorhizobium~phage~phiM12	Caudovirales	Myoviridae	M12virus	65_0	Clustered	2	VC_65_0	2	0.1149	0.955719	0.1098	1	1	1	1
1850	Sinorhizobium~phage~phiM9	Unassigned	Unassigned	Unassigned	277_0	Clustered	2	VC_277_0	2	0.2307	0.955604	0.2205	1	1	1	1
1851	Sinorhizobium~phage~phiN3	Caudovirales	Myoviridae	M12virus	65_0	Clustered	2	VC_65_0	2	0.1149	0.955719	0.1098	1	1	1	1
1852	Sodalis~phage~SO1	Caudovirales	Siphoviridae	Hk578virus	96_0	Clustered	10	VC_96_0	10	0.7328	1	0.7328	2	2	2	1
1853	Spiroplasma~phage~1-C74	Unassigned	Inoviridae	Vespertiliovirus	392_0	Clustered	3	VC_392_0	3	1	1	1	1	1	1	1
1854	Spiroplasma~phage~1-R8A2B	Unassigned	Inoviridae	Vespertiliovirus	392_0	Clustered	3	VC_392_0	3	1	1	1	1	1	1	1
1855	Spiroplasma~virus~SkV1CR23x	Unassigned	Inoviridae	Vespertiliovirus	392_0	Clustered	3	VC_392_0	3	1	1	1	1	1	1	1
1856	Staphylococcus~aureus~phage~P68	Unassigned	Unassigned	Unassigned	325_0	Clustered	8	VC_325_0	8	0.8321	1	0.8321	2	2	2	1
1857	Staphylococcus~phage~23MRA	Unassigned	Unassigned	Unassigned	245_0	Clustered	17	VC_245_0	17	0.3599	1	0.3599	2	2	2	0.7794
1858	Staphylococcus~phage~3MRA	Unassigned	Unassigned	Unassigned	248_1	Clustered	37	VC_248_1	37	0.6259	1	0.6259	2	2	2	0.7643
1859	Staphylococcus~phage~44AHJD	Caudovirales	Podoviridae	P68virus	325_0	Clustered	8	VC_325_0	8	0.8321	1	0.8321	2	2	2	1
1860	Staphylococcus~phage~66	Unassigned	Unassigned	Unassigned	325_0	Clustered	8	VC_325_0	8	0.8321	1	0.8321	2	2	2	1
1861	Staphylococcus~phage~6ec	Caudovirales	Siphoviridae	Sextaecvirus	251_0	Clustered	2	VC_251_0	2	0.4008	0.954436	0.3826	1	1	1	1
1862	Staphylococcus~phage~812	Unassigned	Unassigned	Unassigned	234_0	Clustered	13	VC_234_0	13	0.482	1	0.482	2	2	2	1
1863	Staphylococcus~phage~B166	Unassigned	Unassigned	Unassigned	248_1	Clustered	37	VC_248_1	37	0.6259	1	0.6259	2	2	2	0.7643
1864	Staphylococcus~phage~B236	Unassigned	Unassigned	Unassigned	248_1	Clustered	37	VC_248_1	37	0.6259	1	0.6259	2	2	2	0.7643
1865	Staphylococcus~phage~BP39	Unassigned	Unassigned	Unassigned	325_0	Clustered	8	VC_325_0	8	0.8321	1	0.8321	2	2	2	1
1866	Staphylococcus~phage~CNPx	Unassigned	Unassigned	Unassigned	248_0	Clustered	7	VC_248_0	7	0.1593	1	0.1593	2	2	2	1
1867	Staphylococcus~phage~DW2	Unassigned	Unassigned	Unassigned	248_1	Clustered	37	VC_248_1	37	0.6259	1	0.6259	2	2	2	0.7643
1868	Staphylococcus~phage~GH15	Caudovirales	Myoviridae	Kayvirus	234_0	Clustered	13	VC_234_0	13	0.482	1	0.482	2	2	2	1
1869	Staphylococcus~phage~GRCS	Unassigned	Unassigned	Unassigned	325_0	Clustered	8	VC_325_0	8	0.8321	1	0.8321	2	2	2	1
1870	Staphylococcus~phage~JD007	Caudovirales	Myoviridae	Kayvirus	234_0	Clustered	13	VC_234_0	13	0.482	1	0.482	2	2	2	1
1871	Staphylococcus~phage~JS01	Unassigned	Unassigned	Unassigned	245_0	Clustered	17	VC_245_0	17	0.3599	1	0.3599	2	2	2	0.7794
1872	Staphylococcus~phage~MCE-2014	Caudovirales	Myoviridae	Kayvirus	234_0	Clustered	13	VC_234_0	13	0.482	1	0.482	2	2	2	1
1873	Staphylococcus~phage~P108	Caudovirales	Myoviridae	Kayvirus	234_0	Clustered	13	VC_234_0	13	0.482	1	0.482	2	2	2	1
1874	Staphylococcus~phage~P954	Unassigned	Unassigned	Unassigned	245_0	Clustered	17	VC_245_0	17	0.3599	1	0.3599	2	2	2	0.7794
1875	Staphylococcus~phage~PVL	Unassigned	Unassigned	Unassigned	245_0	Clustered	17	VC_245_0	17	0.3599	1	0.3599	2	2	2	0.7794
1876	Staphylococcus~phage~ROSA	Unassigned	Unassigned	Unassigned	248_1	Clustered	37	VC_248_1	37	0.6259	1	0.6259	2	2	2	0.7643
1877	Staphylococcus~phage~S24-1	Unassigned	Unassigned	Unassigned	325_0	Clustered	8	VC_325_0	8	0.8321	1	0.8321	2	2	2	1
1878	Staphylococcus~phage~S25-3	Caudovirales	Myoviridae	Kayvirus	234_0	Clustered	13	VC_234_0	13	0.482	1	0.482	2	2	2	1
1879	Staphylococcus~phage~S25-4	Caudovirales	Myoviridae	Kayvirus	234_0	Clustered	13	VC_234_0	13	0.482	1	0.482	2	2	2	1
1880	Staphylococcus~phage~SA1	Unassigned	Unassigned	Unassigned	130_0	Clustered	16	VC_130_0	16	0.8858	1	0.8858	4	2	2	1
1881	Staphylococcus~phage~SA12	Unassigned	Unassigned	Unassigned	248_1	Clustered	37	VC_248_1	37	0.6259	1	0.6259	2	2	2	0.7643
1882	Staphylococcus~phage~SA13	Unassigned	Unassigned	Unassigned	248_1	Clustered	37	VC_248_1	37	0.6259	1	0.6259	2	2	2	0.7643
1883	Staphylococcus~phage~SA97	Unassigned	Unassigned	Unassigned	248_1	Clustered	37	VC_248_1	37	0.6259	1	0.6259	2	2	2	0.7643
1884	Staphylococcus~phage~SAP-2	Unassigned	Unassigned	Unassigned	325_0	Clustered	8	VC_325_0	8	0.8321	1	0.8321	2	2	2	1
1885	Staphylococcus~phage~SLPW	Unassigned	Unassigned	Unassigned	325_0	Clustered	8	VC_325_0	8	0.8321	1	0.8321	2	2	2	1
1886	Staphylococcus~phage~SMSAP5	Unassigned	Unassigned	Unassigned	246_0	Clustered	13	VC_246_0	13	0.4184	1	0.4184	2	2	2	1
1887	Staphylococcus~phage~Sb-1	Caudovirales	Myoviridae	Kayvirus	234_0	Clustered	13	VC_234_0	13	0.482	1	0.482	2	2	2	1
1888	Staphylococcus~phage~SpaA1	Unassigned	Unassigned	Unassigned	228_0	Clustered	4	VC_228_0	4	0.5768	0.999918	0.5767	1	1	1	1
1889	Staphylococcus~phage~Stau2	Caudovirales	Myoviridae	Silviavirus	234_1	Clustered	4	VC_234_1	4	0.1083	0.999982	0.1083	1	1	1	1
1890	Staphylococcus~phage~StauST398-1	Unassigned	Unassigned	Unassigned	248_1	Clustered	37	VC_248_1	37	0.6259	1	0.6259	2	2	2	0.7643
1891	Staphylococcus~phage~StauST398-2	Unassigned	Unassigned	Unassigned	246_0	Clustered	13	VC_246_0	13	0.4184	1	0.4184	2	2	2	1
1892	Staphylococcus~phage~StauST398-3	Unassigned	Unassigned	Unassigned	248_1	Clustered	37	VC_248_1	37	0.6259	1	0.6259	2	2	2	0.7643
1893	Staphylococcus~phage~StauST398-4	Unassigned	Unassigned	Unassigned	245_0	Clustered	17	VC_245_0	17	0.3599	1	0.3599	2	2	2	0.7794
1894	Staphylococcus~phage~StauST398-5	Unassigned	Unassigned	Unassigned	248_1	Clustered	37	VC_248_1	37	0.6259	1	0.6259	2	2	2	0.7643
1895	Staphylococcus~phage~Team1	Caudovirales	Myoviridae	Kayvirus	234_0	Clustered	13	VC_234_0	13	0.482	1	0.482	2	2	2	1
1896	Staphylococcus~phage~YMC/09/04/R1988	Unassigned	Unassigned	Unassigned	246_0	Clustered	13	VC_246_0	13	0.4184	1	0.4184	2	2	2	1
1897	Staphylococcus~phage~phi2958PVL	Unassigned	Unassigned	Unassigned	246_0	Clustered	13	VC_246_0	13	0.4184	1	0.4184	2	2	2	1
1898	Staphylococcus~phage~phi5967PVL	Unassigned	Unassigned	Unassigned	245_0	Clustered	17	VC_245_0	17	0.3599	1	0.3599	2	2	2	0.7794
1899	Staphylococcus~phage~phi7401PVL	Unassigned	Unassigned	Unassigned	246_0	Clustered	13	VC_246_0	13	0.4184	1	0.4184	2	2	2	1
1900	Staphylococcus~phage~phiBU01	Unassigned	Unassigned	Unassigned	245_0	Clustered	17	VC_245_0	17	0.3599	1	0.3599	2	2	2	0.7794
1901	Staphylococcus~phage~phiIPLA-RODI	Caudovirales	Myoviridae	Kayvirus	234_0	Clustered	13	VC_234_0	13	0.482	1	0.482	2	2	2	1
1902	Staphylococcus~phage~phiJB	Unassigned	Unassigned	Unassigned	248_1	Clustered	37	VC_248_1	37	0.6259	1	0.6259	2	2	2	0.7643
1903	Staphylococcus~phage~phiN315	Unassigned	Unassigned	Unassigned	245_0	Clustered	17	VC_245_0	17	0.3599	1	0.3599	2	2	2	0.7794
1904	Staphylococcus~phage~phiNM	Caudovirales	Siphoviridae	Phietavirus	248_1	Clustered	37	VC_248_1	37	0.6259	1	0.6259	2	2	2	0.7643
1905	Staphylococcus~phage~phiNM3	Unassigned	Unassigned	Unassigned	245_0	Clustered	17	VC_245_0	17	0.3599	1	0.3599	2	2	2	0.7794
1906	Staphylococcus~phage~phiPVL-CN125	Unassigned	Unassigned	Unassigned	245_0	Clustered	17	VC_245_0	17	0.3599	1	0.3599	2	2	2	0.7794
1907	Staphylococcus~phage~phiSA12	Caudovirales	Myoviridae	Kayvirus	234_0	Clustered	13	VC_234_0	13	0.482	1	0.482	2	2	2	1
1908	Staphylococcus~phage~phiSa119	Unassigned	Unassigned	Unassigned	245_0	Clustered	17	VC_245_0	17	0.3599	1	0.3599	2	2	2	0.7794
1909	Staphylococcus~phage~tp310-1	Unassigned	Unassigned	Unassigned	245_0	Clustered	17	VC_245_0	17	0.3599	1	0.3599	2	2	2	0.7794
1910	Staphylococcus~phage~tp310-2	Unassigned	Unassigned	Unassigned	246_0	Clustered	13	VC_246_0	13	0.4184	1	0.4184	2	2	2	1
1911	Staphylococcus~phage~tp310-3	Unassigned	Unassigned	Unassigned	245_0	Clustered	17	VC_245_0	17	0.3599	1	0.3599	2	2	2	0.7794
1912	Staphylococcus~phage~vB_SauM_Remus	Caudovirales	Myoviridae	Silviavirus	234_1	Clustered	4	VC_234_1	4	0.1083	0.999982	0.1083	1	1	1	1
1913	Staphylococcus~phage~vB_SauM_Romulus	Caudovirales	Myoviridae	Silviavirus	234_1	Clustered	4	VC_234_1	4	0.1083	0.999982	0.1083	1	1	1	1
1914	Staphylococcus~phage~vB_SauS_phi2	Unassigned	Unassigned	Unassigned	246_0	Clustered	13	VC_246_0	13	0.4184	1	0.4184	2	2	2	1
1915	Staphylococcus~phage~vB_SepS_SEP9	Caudovirales	Siphoviridae	Sextaecvirus	251_0	Clustered	2	VC_251_0	2	0.4008	0.954436	0.3826	1	1	1	1
1916	Staphylococcus~prophage~phiPV83	Unassigned	Unassigned	Unassigned	245_0	Clustered	17	VC_245_0	17	0.3599	1	0.3599	2	2	2	0.7794
1917	Staphylococcus~virus~108PVL	Caudovirales	Siphoviridae	Biseptimavirus	245_0	Clustered	17	VC_245_0	17	0.3599	1	0.3599	2	2	2	0.7794
1918	Staphylococcus~virus~11	Caudovirales	Siphoviridae	Phietavirus	248_1	Clustered	37	VC_248_1	37	0.6259	1	0.6259	2	2	2	0.7643
1919	Staphylococcus~virus~13	Caudovirales	Siphoviridae	Biseptimavirus	245_0	Clustered	17	VC_245_0	17	0.3599	1	0.3599	2	2	2	0.7794
1920	Staphylococcus~virus~187	Caudovirales	Siphoviridae	Phietavirus	248_1	Clustered	37	VC_248_1	37	0.6259	1	0.6259	2	2	2	0.7643
1921	Staphylococcus~virus~29	Caudovirales	Siphoviridae	Phietavirus	248_1	Clustered	37	VC_248_1	37	0.6259	1	0.6259	2	2	2	0.7643
1922	Staphylococcus~virus~37	Caudovirales	Siphoviridae	Phietavirus	248_0	Clustered	7	VC_248_0	7	0.1593	1	0.1593	2	2	2	1
1923	Staphylococcus~virus~3a	Caudovirales	Siphoviridae	Triavirus	246_0	Clustered	13	VC_246_0	13	0.4184	1	0.4184	2	2	2	1
1924	Staphylococcus~virus~42e	Caudovirales	Siphoviridae	Triavirus	246_0	Clustered	13	VC_246_0	13	0.4184	1	0.4184	2	2	2	1
1925	Staphylococcus~virus~47	Caudovirales	Siphoviridae	Triavirus	246_0	Clustered	13	VC_246_0	13	0.4184	1	0.4184	2	2	2	1
1926	Staphylococcus~virus~52a	Caudovirales	Siphoviridae	Phietavirus	248_1	Clustered	37	VC_248_1	37	0.6259	1	0.6259	2	2	2	0.7643
1927	Staphylococcus~virus~53	Caudovirales	Siphoviridae	Phietavirus	248_1	Clustered	37	VC_248_1	37	0.6259	1	0.6259	2	2	2	0.7643
1928	Staphylococcus~virus~55	Caudovirales	Siphoviridae	Phietavirus	248_1	Clustered	37	VC_248_1	37	0.6259	1	0.6259	2	2	2	0.7643
1929	Staphylococcus~virus~69	Caudovirales	Siphoviridae	Phietavirus	248_1	Clustered	37	VC_248_1	37	0.6259	1	0.6259	2	2	2	0.7643
1930	Staphylococcus~virus~71	Caudovirales	Siphoviridae	Phietavirus	248_1	Clustered	37	VC_248_1	37	0.6259	1	0.6259	2	2	2	0.7643
1931	Staphylococcus~virus~77	Caudovirales	Siphoviridae	Biseptimavirus	245_0	Clustered	17	VC_245_0	17	0.3599	1	0.3599	2	2	2	0.7794
1932	Staphylococcus~virus~80	Caudovirales	Siphoviridae	Phietavirus	248_1	Clustered	37	VC_248_1	37	0.6259	1	0.6259	2	2	2	0.7643
1933	Staphylococcus~virus~80alpha	Caudovirales	Siphoviridae	Phietavirus	248_1	Clustered	37	VC_248_1	37	0.6259	1	0.6259	2	2	2	0.7643
1934	Staphylococcus~virus~85	Caudovirales	Siphoviridae	Phietavirus	248_1	Clustered	37	VC_248_1	37	0.6259	1	0.6259	2	2	2	0.7643
1935	Staphylococcus~virus~88	Caudovirales	Siphoviridae	Phietavirus	248_1	Clustered	37	VC_248_1	37	0.6259	1	0.6259	2	2	2	0.7643
1936	Staphylococcus~virus~92	Caudovirales	Siphoviridae	Phietavirus	248_1	Clustered	37	VC_248_1	37	0.6259	1	0.6259	2	2	2	0.7643
1937	Staphylococcus~virus~96	Caudovirales	Siphoviridae	Phietavirus	248_1	Clustered	37	VC_248_1	37	0.6259	1	0.6259	2	2	2	0.7643
1938	Staphylococcus~virus~CNPH82	Caudovirales	Siphoviridae	Phietavirus	248_0	Clustered	7	VC_248_0	7	0.1593	1	0.1593	2	2	2	1
1939	Staphylococcus~virus~EW	Caudovirales	Siphoviridae	Phietavirus	248_0	Clustered	7	VC_248_0	7	0.1593	1	0.1593	2	2	2	1
1940	Staphylococcus~virus~G1	Caudovirales	Myoviridae	Kayvirus	234_0	Clustered	13	VC_234_0	13	0.482	1	0.482	2	2	2	1
1941	Staphylococcus~virus~IPLA35	Caudovirales	Siphoviridae	Triavirus	246_0	Clustered	13	VC_246_0	13	0.4184	1	0.4184	2	2	2	1
1942	Staphylococcus~virus~IPLA5	Caudovirales	Siphoviridae	Phietavirus	248_0	Clustered	7	VC_248_0	7	0.1593	1	0.1593	2	2	2	1
1943	Staphylococcus~virus~IPLA7	Caudovirales	Siphoviridae	Phietavirus	248_0	Clustered	7	VC_248_0	7	0.1593	1	0.1593	2	2	2	1
1944	Staphylococcus~virus~IPLA88	Caudovirales	Siphoviridae	Phietavirus	248_1	Clustered	37	VC_248_1	37	0.6259	1	0.6259	2	2	2	0.7643
1945	Staphylococcus~virus~K	Caudovirales	Myoviridae	Kayvirus	234_0	Clustered	13	VC_234_0	13	0.482	1	0.482	2	2	2	1
1946	Staphylococcus~virus~PH15	Caudovirales	Siphoviridae	Phietavirus	248_0	Clustered	7	VC_248_0	7	0.1593	1	0.1593	2	2	2	1
1947	Staphylococcus~virus~SA11	Caudovirales	Myoviridae	Silviavirus	234_1	Clustered	4	VC_234_1	4	0.1083	0.999982	0.1083	1	1	1	1
1948	Staphylococcus~virus~SAP26	Caudovirales	Siphoviridae	Phietavirus	248_1	Clustered	37	VC_248_1	37	0.6259	1	0.6259	2	2	2	0.7643
1949	Staphylococcus~virus~X2	Caudovirales	Siphoviridae	Phietavirus	248_1	Clustered	37	VC_248_1	37	0.6259	1	0.6259	2	2	2	0.7643
1950	Staphylococcus~virus~phi12	Caudovirales	Siphoviridae	Triavirus	246_0	Clustered	13	VC_246_0	13	0.4184	1	0.4184	2	2	2	1
1951	Staphylococcus~virus~phiETA	Caudovirales	Siphoviridae	Phietavirus	248_1	Clustered	37	VC_248_1	37	0.6259	1	0.6259	2	2	2	0.7643
1952	Staphylococcus~virus~phiETA2	Caudovirales	Siphoviridae	Phietavirus	248_1	Clustered	37	VC_248_1	37	0.6259	1	0.6259	2	2	2	0.7643
1953	Staphylococcus~virus~phiETA3	Caudovirales	Siphoviridae	Phietavirus	248_1	Clustered	37	VC_248_1	37	0.6259	1	0.6259	2	2	2	0.7643
1954	Staphylococcus~virus~phiMR11	Caudovirales	Siphoviridae	Phietavirus	248_1	Clustered	37	VC_248_1	37	0.6259	1	0.6259	2	2	2	0.7643
1955	Staphylococcus~virus~phiMR25	Caudovirales	Siphoviridae	Phietavirus	248_1	Clustered	37	VC_248_1	37	0.6259	1	0.6259	2	2	2	0.7643
1956	Staphylococcus~virus~phiNM2	Caudovirales	Siphoviridae	Phietavirus	248_1	Clustered	37	VC_248_1	37	0.6259	1	0.6259	2	2	2	0.7643
1957	Staphylococcus~virus~phiNM4	Caudovirales	Siphoviridae	Phietavirus	248_1	Clustered	37	VC_248_1	37	0.6259	1	0.6259	2	2	2	0.7643
1958	Staphylococcus~virus~phiSLT	Caudovirales	Siphoviridae	Triavirus	246_0	Clustered	13	VC_246_0	13	0.4184	1	0.4184	2	2	2	1
1959	Station100_MES_ALL_assembly_NODE_1384_length_12472_cov_7.288073	Unassigned	Unassigned	Unassigned	146_0	Clustered	4	VC_146_0	4	0.549	0.999385	0.5487	1	1	1	1
1960	Station100_MES_ALL_assembly_NODE_4494_length_5954_cov_2.677403	Unassigned	Unassigned	Unassigned	8_0	Clustered	15	VC_8_0	15	0.4872	1	0.4872	1	1	1	1
1961	Station100_MES_ALL_assembly_NODE_4807_length_5713_cov_1.715801	Unassigned	Unassigned	Unassigned	79_0	Clustered	3	VC_79_0	3	1	1	1	1	1	1	1
1962	Station111_MES_DO_NOT_POOL_NODE_3332_length_15580_cov_6.852560	Unassigned	Unassigned	Unassigned	47_0	Clustered	7	VC_47_0	7	0.6713	0.993851	0.6672	1	1	1	1
1963	Station123_MXL_ALL_assembly_NODE_2066_length_15826_cov_40.833428	Unassigned	Unassigned	Unassigned	8_0	Clustered	15	VC_8_0	15	0.4872	1	0.4872	1	1	1	1
1964	Station123_MXL_ALL_assembly_NODE_2210_length_15024_cov_16.214510	Unassigned	Unassigned	Unassigned	11_0	Clustered	6	VC_11_0	6	0.3875	0.99998	0.3875	1	1	1	1
1965	Station123_MXL_ALL_assembly_NODE_266_length_44950_cov_32.469718	Unassigned	Unassigned	Unassigned	6_0	Clustered	23	VC_6_0	23	0.6297	1	0.6297	1	1	1	1
1966	Station123_MXL_ALL_assembly_NODE_3212_length_11308_cov_32.651026	Unassigned	Unassigned	Unassigned	6_0	Clustered	23	VC_6_0	23	0.6297	1	0.6297	1	1	1	1
1967	Station123_MXL_ALL_assembly_NODE_3539_length_10475_cov_38.798656	Unassigned	Unassigned	Unassigned	47_0	Clustered	7	VC_47_0	7	0.6713	0.993851	0.6672	1	1	1	1
1968	Station123_MXL_ALL_assembly_NODE_4020_length_9528_cov_13.837010	Unassigned	Unassigned	Unassigned	12_0	Clustered	2	VC_12_0	2	0.3627	0.729854	0.2647	1	1	1	1
1969	Station123_MXL_ALL_assembly_NODE_4493_length_8730_cov_10.451527	Unassigned	Unassigned	Unassigned	8_0	Clustered	15	VC_8_0	15	0.4872	1	0.4872	1	1	1	1
1970	Station123_MXL_ALL_assembly_NODE_4551_length_8636_cov_5.294371	Unassigned	Unassigned	Unassigned	12_0	Clustered	2	VC_12_0	2	0.3627	0.729854	0.2647	1	1	1	1
1971	Station123_MXL_ALL_assembly_NODE_4612_length_8570_cov_68.315326	Unassigned	Unassigned	Unassigned	6_0	Clustered	23	VC_6_0	23	0.6297	1	0.6297	1	1	1	1
1972	Station123_MXL_ALL_assembly_NODE_6191_length_6911_cov_16.972141	Unassigned	Unassigned	Unassigned	47_0	Clustered	7	VC_47_0	7	0.6713	0.993851	0.6672	1	1	1	1
1973	Station123_MXL_ALL_assembly_NODE_7582_length_5954_cov_32.922360	Unassigned	Unassigned	Unassigned	16_0	Clustered	2	VC_16_0	2	0.1017	0.785928	0.0799	1	1	1	1
1974	Station123_MXL_ALL_assembly_NODE_7891_length_5747_cov_23.828883	Unassigned	Unassigned	Unassigned	6_0	Clustered	23	VC_6_0	23	0.6297	1	0.6297	1	1	1	1
1975	Station123_MXL_ALL_assembly_NODE_9443_length_5031_cov_62.073151	Unassigned	Unassigned	Unassigned	6_0	Clustered	23	VC_6_0	23	0.6297	1	0.6297	1	1	1	1
1976	Station125_MXL_ALL_assembly_NODE_3097_length_9841_cov_11.595851	Unassigned	Unassigned	Unassigned	8_0	Clustered	15	VC_8_0	15	0.4872	1	0.4872	1	1	1	1
1977	Station138_MES_COMBINED_FINAL_NODE_8335_length_10194_cov_3.340270	Unassigned	Unassigned	Unassigned	282_0	Clustered	2	VC_282_0	2	0.3769	0.729854	0.2751	1	1	1	1
1978	Station138_MES_COMBINED_FINAL_NODE_9361_length_9242_cov_53.492979	Unassigned	Unassigned	Unassigned	152_0	Clustered	2	VC_152_0	2	1	1	1	1	1	1	1
1979	Station155_DCM_ALL_assembly_NODE_12329_length_7959_cov_34.459894	Unassigned	Unassigned	Unassigned	17_0	Clustered	4	VC_17_0	4	0.2746	0.973043	0.2672	1	1	1	1
1980	Station155_DCM_ALL_assembly_NODE_17855_length_5904_cov_5.342452	Unassigned	Unassigned	Unassigned	15_0	Clustered	2	VC_15_0	2	0.38	0.919414	0.3494	1	1	1	1
1981	Station155_DCM_ALL_assembly_NODE_8776_length_10370_cov_3.208628	Unassigned	Unassigned	Unassigned	8_0	Clustered	15	VC_8_0	15	0.4872	1	0.4872	1	1	1	1
1982	Station155_MES_ALL_assembly_NODE_12643_length_9792_cov_5.380097	Unassigned	Unassigned	Unassigned	94_0	Clustered	2	VC_94_0	2	1	1	1	1	1	1	1
1983	Station155_MES_ALL_assembly_NODE_16549_length_7953_cov_3.518106	Unassigned	Unassigned	Unassigned	72_0	Clustered	3	VC_72_0	3	0.6105	0.991885	0.6056	1	1	1	1
1984	Station155_MES_ALL_assembly_NODE_26014_length_5632_cov_43.514076	Unassigned	Unassigned	Unassigned	139_0	Clustered	2	VC_139_0	2	1	1	1	1	1	1	1
1985	Station158_DCM_ALL_assembly_NODE_8527_length_10732_cov_3.809872	Unassigned	Unassigned	Unassigned	393_0	Clustered	2	VC_393_0	2	1	1	1	1	1	1	1
1986	Station168_DCM_ALL_assembly_NODE_17646_length_6606_cov_19.071134	Unassigned	Unassigned	Unassigned	138_0	Clustered	2	VC_138_0	2	1	1	1	1	1	1	1
1987	Station188_SUR_ALL_assembly_NODE_15869_length_5148_cov_8.169448	Unassigned	Unassigned	Unassigned	103_0	Clustered	2	VC_103_0	2	1	1	1	1	1	1	1
1988	Station18_SUR_ALL_assembly_NODE_4016_length_6781_cov_2.334225	Unassigned	Unassigned	Unassigned	151_0	Clustered	2	VC_151_0	2	0.7844	0.5	0.3922	1	1	1	1
1989	Station196_SUR_ALL_assembly_NODE_7813_length_8332_cov_13.846321	Unassigned	Unassigned	Unassigned	56_0	Clustered	3	VC_56_0	3	1	1	1	1	1	1	1
1990	Station205_SUR_ALL_assembly_NODE_12060_length_5502_cov_2.391225	Unassigned	Unassigned	Unassigned	394_0	Clustered	3	VC_394_0	3	1	1	1	1	1	1	1
1991	Station209_MES_ALL_assembly_NODE_24496_length_5251_cov_39.157814	Unassigned	Unassigned	Unassigned	395_0	Clustered	3	VC_395_0	3	1	1	1	1	1	1	1
1992	Station25_DCM_ALL_assembly_NODE_3062_length_10487_cov_4.084643	Unassigned	Unassigned	Unassigned	6_0	Clustered	23	VC_6_0	23	0.6297	1	0.6297	1	1	1	1
1993	Station34_DCM_ALL_assembly_NODE_2661_length_10323_cov_7.377873	Unassigned	Unassigned	Unassigned	8_0	Clustered	15	VC_8_0	15	0.4872	1	0.4872	1	1	1	1
1994	Station34_DCM_ALL_assembly_NODE_3382_length_8851_cov_9.597090	Unassigned	Unassigned	Unassigned	6_0	Clustered	23	VC_6_0	23	0.6297	1	0.6297	1	1	1	1
1995	Station34_DCM_ALL_assembly_NODE_3973_length_7975_cov_9.683712	Unassigned	Unassigned	Unassigned	17_0	Clustered	4	VC_17_0	4	0.2746	0.973043	0.2672	1	1	1	1
1996	Station34_DCM_ALL_assembly_NODE_818_length_20744_cov_9.975591	Unassigned	Unassigned	Unassigned	28_0	Clustered	7	VC_28_0	7	0.8253	0.995164	0.8213	1	1	1	1
1997	Station37_MES_COMBINED_FINAL_NODE_5950_length_8641_cov_27.152108	Unassigned	Unassigned	Unassigned	143_0	Clustered	2	VC_143_0	2	1	1	1	1	1	1	1
[truncated: 973 more rows]
