# Supplementary material for: Viral elements and their potential influence on microbial processes along the permanently stratified Cariaco Basin redoxcline
Source: ISME J. 2020 Aug 14;14(12):3079–92. doi: 10.1038/s41396-020-00739-3 (PMC7785012; doi:10.1038/s41396-020-00739-3)
Supplement: Supplementary file 10 — Supplementary Table 5 [file 41396_2020_739_MOESM10_ESM.xlsx]

## Sheet: Sheet1
Supplementary Table 5. Natural log scaled, sequence length, and metagenome size normalized viral population relative abundances. Populations with low to undetectable abundances have been removed by our read recruitment thresholds (see methods). Populations and samples derived from the GOV2 dataset are labeled with “GOV2”.
Note: Contig length and metagenome size normalized, ln transformed. Missing populations have undetectable abundances	GOV2_Station100_DCM_R1	GOV2_Station100_MES_R1	GOV2_Station102_DCM_R1	GOV2_Station102_MES_R1	GOV2_Station109_DCM_R1	GOV2_Station109_SUR_R1	GOV2_Station111_DCM_R1	GOV2_Station111_SUR_R1	GOV2_Station122_DCM_R1	GOV2_Station122_SUR_R1	GOV2_Station123_MXL_R1	GOV2_Station123_SUR_R1	GOV2_Station124_MXL_R1	GOV2_Station124_SUR_R1	GOV2_Station125_MXL_R1	GOV2_Station125_SUR_R1	GOV2_Station137_DCM_R1	GOV2_Station137_SUR_R1	GOV2_Station138_DCM_R1	GOV2_Station138_SUR_R1	GOV2_Station155_DCM_R1	GOV2_Station155_MES_R1	GOV2_Station155_SUR_R1	GOV2_Station158_DCM_R1	GOV2_Station158_MES_R1	GOV2_Station158_SUR_R1	GOV2_Station163_MES_R1	GOV2_Station163_SUR_R1	GOV2_Station168_DCM_R1	GOV2_Station168_IZZ_R1	GOV2_Station168_SUR_R1	GOV2_Station173_DCM_R1	GOV2_Station173_SUR_R1	GOV2_Station175_IZZ_R1	GOV2_Station175_SUR_R1	GOV2_Station175_ZZZ_R1	GOV2_Station178_SUR_R1	GOV2_Station180_SUR_R1	GOV2_Station180_ZZZ_R1	GOV2_Station188_DCM_R1	GOV2_Station188_SUR_R1	GOV2_Station189_DCM_R1	GOV2_Station189_MES_R1	GOV2_Station189_SUR_R1	GOV2_Station18_DCM_R1	GOV2_Station18_SUR_R1	GOV2_Station191_SUR_R1	GOV2_Station193_SUR_R1	GOV2_Station194_DCM_R1
23_NODE_1006_length_16479_cov_3.873857	0	9.5625	0	10.8255	0	0	0	0	0	0	0	0	0	0	0	0	0	0	0	0	0	0	0	0	0	0	0	0	0	0	0	0	0	0	0	0	0	0	0	0	0	0	0	0	0	0	0	0	0
23_NODE_1027_length_16084_cov_8.314113	0	0	0	0	0	0	0	0	0	0	0	0	0	0	0	0	0	0	0	0	0	0	0	0	0	0	0	0	0	0	0	0	0	0	0	0	0	0	0	0	0	0	0	0	0	0	0	0	0
23_NODE_1097_length_14987_cov_2.774715	0	9.97254	0	0	0	0	0	0	0	0	0	0	0	0	0	0	0	0	0	0	0	8.05938	0	0	0	0	0	0	0	0	0	0	0	0	0	0	0	0	0	0	0	0	0	0	0	0	0	0	0
23_NODE_1098_length_14983_cov_3.682276	0	0	0	0	0	0	0	0	0	0	0	0	0	0	0	0	0	0	0	0	0	9.79448	0	0	0	0	0	0	0	0	0	0	0	0	0	0	0	0	0	0	0	0	0	0	0	0	0	0	0
23_NODE_1173_length_13943_cov_2.732223	0	0	0	0	0	0	0	0	0	0	0	0	0	0	0	0	0	0	0	0	0	0	0	0	0	0	0	0	0	0	0	0	0	0	0	0	0	0	0	0	0	0	0	0	0	0	0	0	0
23_NODE_122_length_88541_cov_4.619597	0	0	0	0	0	0	0	0	0	0	0	0	0	0	0	0	0	0	0	0	0	0	0	0	0	0	0	0	0	0	0	0	0	0	0	0	0	0	0	0	0	0	0	0	0	0	0	0	0
23_NODE_1223_length_13439_cov_4.445068	0	0	0	0	0	0	0	0	0	0	0	0	0	0	0	0	0	0	0	0	0	0	0	0	0	0	0	0	0	0	0	0	0	0	0	0	0	0	0	0	0	0	0	0	0	0	0	0	0
23_NODE_1252_length_13131_cov_3.253715	0	0	0	0	0	0	0	0	0	0	0	0	0	0	0	0	0	0	0	0	0	0	0	0	0	0	0	0	0	0	0	0	0	0	0	0	0	0	0	0	0	0	0	0	0	0	0	0	0
23_NODE_1285_length_12812_cov_3.716294	0	0	0	0	0	0	0	0	0	0	0	0	0	0	0	0	0	0	0	0	10.6625	10.0455	0	0	0	0	0	0	0	0	0	0	0	0	0	0	0	0	0	0	0	0	10.8369	0	0	0	0	0	0
23_NODE_1357_length_12115_cov_2.948663	0	0	0	0	0	0	0	0	0	0	0	0	0	0	0	0	0	0	0	0	0	0	0	0	0	0	0	0	0	0	0	0	0	0	0	0	0	0	0	0	0	0	0	0	0	0	0	0	0
23_NODE_1383_length_11848_cov_5.895251	0	0	0	0	0	0	0	0	0	0	0	0	0	0	0	0	0	0	0	0	0	0	0	0	0	0	0	0	0	0	0	0	0	0	0	0	0	0	0	0	0	0	0	0	0	0	0	0	0
23_NODE_1391_length_11780_cov_2.100231	0	11.5222	0	0	0	0	0	0	0	0	9.82051	0	0	0	0	0	0	0	10.7687	0	9.97701	9.55868	0	0	0	0	0	0	0	0	0	0	0	0	0	0	0	0	0	0	0	0	0	0	0	0	0	0	0
23_NODE_1478_length_11201_cov_3.247393	0	0	0	0	0	0	0	0	0	0	0	0	0	0	0	0	0	0	0	0	0	0	0	0	0	0	0	0	0	0	0	0	0	0	0	0	0	0	0	0	0	0	0	0	0	0	0	0	0
23_NODE_1494_length_11086_cov_2.752566	0	0	0	0	0	0	0	0	0	0	0	0	0	0	0	0	0	0	0	0	0	0	0	0	0	0	0	0	0	0	0	0	0	0	0	0	0	0	0	0	0	0	0	0	0	0	0	0	0
23_NODE_1518_length_10940_cov_9.405321	0	0	0	0	0	0	0	0	0	0	0	0	0	0	0	0	0	0	0	0	0	0	0	0	0	0	0	0	0	0	0	0	0	0	0	0	0	0	0	0	0	0	0	0	0	0	0	0	0
23_NODE_1652_length_10051_cov_6.641869	0	0	0	0	0	0	0	0	0	0	0	0	0	0	0	0	0	0	0	0	0	0	0	0	0	0	0	0	0	0	0	0	0	0	0	0	0	0	0	0	0	0	0	0	0	0	0	0	0
23_NODE_1705_length_9746_cov_2.802255	0	0	0	0	0	0	0	0	0	0	0	0	0	0	0	0	0	0	0	0	0	0	0	0	0	0	0	0	0	0	0	0	0	0	0	0	0	0	0	0	0	0	0	0	0	0	0	0	0
23_NODE_1714_length_9683_cov_2.266812	0	0	0	0	0	0	0	0	0	0	0	0	0	0	0	0	0	0	0	0	0	0	0	0	0	0	0	0	0	0	0	0	0	0	0	0	0	0	0	0	0	0	0	0	0	0	0	0	0
23_NODE_1787_length_9292_cov_371.967444	0	0	0	0	0	0	0	0	0	0	0	0	0	0	0	0	0	0	0	0	11.1472	12.9605	0	11.6252	13.4339	13.2988	0	13.292	13.0492	0	0	0	0	0	0	0	13.4919	0	13.5301	0	12.8776	0	0	0	0	0	0	0	0
23_NODE_1814_length_9131_cov_2.904683	0	0	0	0	0	0	0	0	0	0	0	0	0	0	0	0	0	0	0	0	0	0	0	0	0	0	0	0	0	0	0	0	0	0	0	0	0	0	0	0	0	0	0	0	0	0	0	0	0
23_NODE_1828_length_9043_cov_2.322775	0	0	0	0	0	0	0	0	0	0	0	0	0	0	0	0	0	0	0	0	0	0	0	0	0	0	0	0	0	0	0	0	0	0	0	0	0	0	0	0	0	0	0	0	0	0	0	0	0
23_NODE_1834_length_9010_cov_5.792343	0	0	0	0	0	0	0	0	0	0	0	0	0	0	0	0	0	0	0	0	0	0	0	0	0	0	0	0	0	0	0	0	0	0	0	0	0	0	0	0	0	0	0	0	0	0	0	0	0
23_NODE_1898_length_8617_cov_2.981382	0	0	0	0	0	0	0	0	0	0	0	0	0	0	0	0	0	0	0	0	0	0	0	0	0	0	0	0	0	0	0	0	0	0	0	0	0	0	0	0	0	0	0	0	0	0	0	0	0
23_NODE_1923_length_8464_cov_2.718016	0	0	0	0	0	0	0	0	0	0	0	0	0	0	0	0	0	0	0	0	0	0	0	0	0	0	0	0	0	0	0	0	0	0	0	0	0	0	0	0	0	0	0	0	0	0	0	0	0
23_NODE_1944_length_8382_cov_3.982661	0	0	0	0	0	0	0	0	0	0	0	0	0	0	0	0	0	0	0	0	0	0	0	0	0	0	0	0	0	0	0	0	0	0	0	0	0	0	0	0	0	0	0	0	0	0	0	0	0
23_NODE_1962_length_8316_cov_3.440830	0	0	0	0	0	0	0	0	0	0	0	0	0	0	0	0	0	0	0	0	0	0	0	0	0	0	0	0	0	0	0	0	0	0	0	0	0	0	0	0	0	0	0	0	0	0	0	0	0
23_NODE_1975_length_8247_cov_1.856793	0	0	0	0	0	0	0	0	0	0	0	0	0	0	0	0	0	0	0	0	11.7718	10.8164	0	11.1802	0	0	0	0	0	0	0	0	0	0	11.0075	0	0	0	0	0	0	0	11.351	0	0	0	0	0	0
23_NODE_2054_length_7948_cov_2.610215	0	0	0	0	0	0	0	0	0	0	0	0	0	0	0	0	0	0	0	0	0	0	0	0	0	0	0	0	0	0	0	0	0	0	0	0	0	0	0	0	0	0	0	0	0	0	0	0	0
23_NODE_2190_length_7439_cov_6.078240	0	0	0	0	0	0	0	0	0	0	0	0	0	0	0	0	0	0	0	0	0	0	0	0	0	0	0	0	0	0	0	0	0	0	0	0	0	0	0	0	0	0	0	0	0	0	0	0	0
23_NODE_2255_length_7184_cov_4.053891	0	0	0	0	0	0	0	0	0	0	0	0	0	0	0	0	0	0	10.5957	0	0	0	0	0	0	0	0	0	0	0	0	0	0	0	0	0	0	0	0	0	0	0	0	0	0	0	0	0	0
23_NODE_226_length_57466_cov_21.691683	0	0	0	0	0	0	0	0	0	0	0	0	0	0	0	0	0	0	0	0	0	0	0	0	0	0	0	0	0	0	0	0	0	0	0	0	0	0	0	0	0	0	0	0	0	0	0	0	0
23_NODE_2269_length_7154_cov_3.095379	0	0	0	0	0	0	0	0	0	0	0	0	0	0	0	0	0	0	0	0	0	0	0	0	0	0	0	0	0	0	0	0	0	0	0	0	0	0	0	0	0	0	0	0	0	0	0	0	0
23_NODE_2303_length_7036_cov_21.552953	0	0	0	0	0	0	0	0	0	0	0	0	0	0	0	0	0	0	0	0	0	0	0	0	0	0	0	0	0	0	0	0	0	0	0	0	0	0	0	0	0	0	0	0	0	0	0	0	0
23_NODE_2357_length_6844_cov_4.059110	0	0	0	0	0	0	0	0	0	0	0	0	0	0	0	0	0	0	0	0	0	0	0	0	0	0	0	0	0	0	0	0	0	0	0	0	0	0	0	0	0	0	0	0	0	0	0	0	0
23_NODE_239_length_55774_cov_5.464998	0	0	0	0	0	0	0	0	0	0	0	0	0	0	0	0	0	0	0	0	0	0	0	0	0	0	0	0	0	0	0	0	0	0	0	0	0	0	0	0	0	0	0	0	0	0	0	0	0
23_NODE_2546_length_6321_cov_2.197470	0	0	0	0	0	0	0	0	0	0	0	0	0	0	0	0	0	0	0	0	0	0	0	0	0	0	0	0	0	0	0	0	0	0	0	0	0	0	0	0	0	0	0	0	0	0	0	0	0
23_NODE_256_length_52963_cov_87.564043	0	0	0	0	0	0	0	0	0	0	0	0	0	0	0	0	0	0	0	0	0	0	0	0	0	0	0	0	0	0	0	0	0	0	0	0	0	0	0	0	0	0	0	0	0	0	0	0	0
23_NODE_2571_length_6248_cov_5.454708	0	0	0	0	0	0	0	0	0	0	0	0	0	0	0	0	0	0	0	0	0	0	0	0	0	0	0	0	0	0	0	0	0	0	0	0	0	0	0	0	0	0	0	0	0	0	0	0	0
23_NODE_2574_length_6240_cov_2.884634	0	12.6715	12.5204	12.6789	0	0	11.407	0	0	0	12.3451	0	12.2465	0	12.6645	0	13.7979	13.1085	13.652	0	12.3982	11.8502	0	12.262	0	0	0	0	0	0	0	0	0	0	12.5057	0	0	0	0	0	0	0	12.4358	0	12.8053	0	0	0	0
23_NODE_2608_length_6167_cov_2.494745	0	10.4598	0	0	0	0	0	0	0	0	11.8713	0	0	0	0	0	0	0	0	0	10.6763	10.1731	0	0	0	0	0	0	0	0	0	0	0	0	0	0	0	0	0	0	0	0	0	0	0	0	0	0	0
23_NODE_2719_length_5893_cov_1.557256	0	0	0	0	0	0	0	0	9.88979	0	11.8354	0	11.1751	0	13.4833	0	0	0	0	0	0	0	0	0	0	0	0	0	0	0	0	0	0	0	0	0	0	0	0	0	0	0	0	0	0	0	0	0	0
23_NODE_2721_length_5880_cov_7.030674	0	0	0	0	0	0	0	0	0	0	0	0	0	0	0	0	0	0	0	0	0	0	0	0	0	0	0	0	0	0	0	0	0	0	0	0	0	0	0	0	0	0	0	0	0	0	0	0	0
23_NODE_2807_length_5742_cov_2.705914	0	11.6845	0	0	0	0	0	0	0	0	11.4356	0	0	0	0	0	0	0	11.0968	0	10.3708	8.91432	0	0	0	0	0	0	0	0	0	0	0	0	0	0	0	0	0	0	0	0	0	0	0	0	0	0	0
23_NODE_2853_length_5648_cov_2.434751	0	0	0	0	0	0	0	0	0	0	0	0	0	0	0	0	0	0	0	0	0	0	0	0	0	0	0	0	0	0	0	0	0	0	0	0	0	0	0	0	0	0	0	0	0	0	0	0	0
23_NODE_2859_length_5635_cov_1.957539	0	0	0	0	0	0	0	0	0	0	0	0	0	0	0	0	0	0	0	0	0	0	0	0	0	0	0	0	0	0	0	0	0	0	0	0	0	0	0	0	0	0	0	0	0	0	0	0	0
23_NODE_2868_length_5620_cov_2.847014	0	0	0	0	0	0	0	0	0	0	0	0	0	0	0	0	0	0	0	0	0	0	0	0	0	0	0	0	0	0	0	0	0	0	0	0	0	0	0	0	0	0	0	0	0	0	0	0	0
23_NODE_2876_length_5603_cov_2.906261	0	0	0	0	0	0	0	0	0	0	0	0	0	0	0	0	0	0	0	0	0	0	0	0	0	0	0	0	0	0	0	0	0	0	0	0	0	0	0	0	0	0	0	0	0	0	0	0	0
23_NODE_2919_length_5506_cov_2.248849	0	0	0	0	0	0	0	0	0	0	0	0	0	0	0	0	0	0	0	0	0	0	0	0	0	0	0	0	0	0	0	0	0	0	0	0	0	0	0	0	0	0	0	0	0	0	0	0	0
23_NODE_3013_length_5335_cov_2.264930	0	10.7938	0	0	0	0	0	0	0	0	0	0	0	0	0	0	0	0	0	0	10.565	10.5656	0	0	0	0	0	0	0	0	0	0	0	0	0	0	0	0	0	0	0	0	0	0	0	0	0	0	0
23_NODE_3038_length_5307_cov_2.689675	0	0	0	0	0	0	0	0	0	0	0	0	0	0	0	0	0	0	0	0	0	0	0	0	0	0	0	0	0	0	0	0	0	0	0	0	0	0	0	0	0	0	0	0	0	0	0	0	0
23_NODE_3048_length_5293_cov_67.737730	0	9.56702	0	0	0	13.6794	11.8326	12.0622	0	12.8912	9.39141	0	0	0	0	0	0	0	0	0	0	0	0	0	0	0	0	0	10.7467	0	0	0	0	0	0	0	0	0	0	14.6605	13.2781	12.6635	0	14.4034	13.3928	13.0441	11.2756	14.9765	0
23_NODE_3059_length_5268_cov_1.457715	0	0	0	0	0	0	0	0	0	0	0	0	0	0	0	0	0	0	0	0	11.5399	11.0217	0	11.2353	0	0	0	0	10.3678	10.8131	0	0	0	0	10.8878	0	0	0	0	0	0	0	10.991	0	0	0	0	0	0
23_NODE_3061_length_5265_cov_2.299537	0	11.0558	0	0	0	0	0	0	0	0	0	0	0	0	0	0	0	0	10.74	0	0	0	0	0	0	0	0	0	0	0	0	0	0	0	0	0	0	0	0	0	0	0	0	0	0	0	0	0	0
23_NODE_443_length_34516_cov_5.384651	0	0	0	0	0	0	0	0	0	0	0	0	0	0	0	0	0	0	0	0	0	0	0	0	0	0	0	0	0	0	0	0	0	0	0	0	0	0	0	0	0	0	0	0	0	0	0	0	0
23_NODE_464_length_32972_cov_3.611400	0	0	0	0	0	0	0	0	0	0	0	0	0	0	0	0	0	0	0	0	0	0	0	0	0	0	0	0	0	0	0	0	0	0	0	0	0	0	0	0	0	0	0	0	0	0	0	0	0
23_NODE_495_length_31257_cov_3.731944	0	10.3136	0	0	0	0	0	0	0	0	0	0	0	0	0	0	0	0	10.9768	0	0	0	0	0	0	0	0	0	0	0	0	0	0	0	0	0	0	0	0	0	0	0	0	0	0	0	0	0	0
23_NODE_520_length_30166_cov_17.294260	0	0	0	0	0	0	0	0	0	0	0	0	0	0	0	0	0	0	0	0	0	0	0	0	0	0	0	0	0	0	0	0	0	0	0	0	0	0	0	0	0	0	0	0	0	0	0	0	0
23_NODE_533_length_29462_cov_1052.248120	0	0	0	0	0	0	0	0	0	0	0	0	0	0	0	0	0	0	0	0	0	0	0	0	0	0	0	0	0	0	0	0	0	0	0	0	0	0	0	0	0	0	0	0	0	0	0	0	0
23_NODE_564_length_28409_cov_5.945115	0	0	0	0	0	0	0	0	0	0	0	0	0	0	0	0	0	0	0	0	0	0	0	0	0	0	0	0	0	0	0	0	0	0	11.5907	0	0	0	0	0	0	0	0	0	0	0	0	0	0
23_NODE_568_length_28255_cov_5.415608	0	10.735	0	0	0	0	0	0	0	0	0	0	0	0	0	0	0	0	0	0	0	0	0	0	0	0	0	0	0	0	0	0	0	0	0	0	0	0	0	0	0	0	0	0	0	0	0	0	0
23_NODE_639_length_24813_cov_9.704439	0	0	0	0	0	0	0	0	0	0	0	0	0	0	0	0	0	0	0	0	0	0	0	0	0	0	0	0	0	0	0	0	0	0	0	0	0	0	0	0	0	0	0	0	0	0	0	0	0
23_NODE_86_length_99208_cov_168.089427	0	0	0	0	0	0	0	0	0	0	0	0	0	0	0	0	0	0	0	0	0	0	0	0	0	0	0	0	0	0	0	0	0	0	0	0	0	0	0	0	0	0	0	0	0	0	0	0	0
23_NODE_888_length_18865_cov_3.938950	0	0	0	0	0	0	0	0	0	0	0	0	0	0	0	0	0	0	0	0	0	0	0	0	0	0	0	0	0	0	0	0	0	0	0	0	0	0	0	0	0	0	0	0	0	0	0	0	0
23_NODE_893_length_18796_cov_3.222394	0	0	0	0	0	0	0	0	0	0	0	0	0	0	0	0	0	0	0	0	0	0	0	0	0	0	0	0	0	0	0	0	0	0	0	0	0	0	0	0	0	0	0	0	0	0	0	0	0
23_NODE_910_length_18605_cov_3.402634	0	0	0	0	0	0	0	0	0	0	0	0	0	0	0	0	0	0	0	0	0	0	0	0	0	0	0	0	0	0	0	0	0	0	0	0	0	0	0	0	0	0	0	0	0	0	0	0	0
23_NODE_920_length_18422_cov_8.447152	0	0	0	0	0	0	0	0	0	0	0	0	0	0	0	0	0	0	0	0	0	0	0	0	0	0	0	0	0	0	0	0	0	0	0	0	0	0	0	0	0	0	0	0	0	0	0	0	0
24B_NODE_1005_length_8868_cov_4.079286	0	8.75652	0	0	0	0	0	0	0	0	0	0	0	0	0	0	0	0	0	0	0	0	0	0	0	0	0	0	0	0	0	0	0	0	0	0	0	0	0	0	0	0	0	0	0	0	0	0	0
24B_NODE_1029_length_8700_cov_4.719587	0	0	0	0	0	0	0	0	0	0	0	0	0	0	0	0	0	0	0	0	0	0	0	0	0	0	0	0	0	0	0	0	0	0	0	0	0	0	0	0	0	0	0	0	0	0	0	0	0
24B_NODE_1070_length_8488_cov_3.390441	0	0	0	0	0	0	0	0	0	0	0	0	0	0	0	0	0	0	0	0	0	0	0	0	0	0	0	0	0	0	0	0	0	0	0	0	0	0	0	0	0	0	0	0	0	0	0	0	0
24B_NODE_1083_length_8400_cov_5.213625	0	11.0488	0	0	0	0	0	0	0	0	0	0	0	0	0	0	0	0	0	0	0	0	0	0	0	0	0	0	0	0	0	0	0	0	0	0	0	0	0	0	0	0	0	0	0	0	0	0	0
24B_NODE_1109_length_8264_cov_21.001344	0	0	0	0	0	0	0	0	0	0	0	0	0	0	0	0	0	0	0	0	0	0	0	0	0	0	0	0	0	0	0	0	0	0	0	0	0	0	0	0	0	0	0	0	0	0	0	0	0
24B_NODE_1124_length_8207_cov_4.078106	11.7405	12.9844	12.5116	11.3148	0	0	11.5437	0	10.636	0	14.0423	0	12.8843	0	13.8276	0	11.4534	0	12.6748	0	10.6888	10.1644	0	0	0	0	0	0	0	0	0	0	0	0	0	0	0	0	0	0	0	0	0	0	0	0	0	0	0
24B_NODE_1125_length_8206_cov_3.032107	0	0	0	0	0	0	0	0	0	0	0	0	0	0	0	0	0	0	0	0	0	0	0	0	0	0	0	0	0	0	0	0	0	0	0	0	0	0	0	0	0	0	0	0	0	0	0	0	0
24B_NODE_1127_length_8199_cov_5.110810	0	10.071	0	0	0	0	0	0	0	0	0	0	0	0	0	0	0	0	0	0	0	0	0	0	0	0	0	0	0	0	0	0	0	0	0	0	0	0	0	0	0	0	0	0	0	0	0	0	0
24B_NODE_1129_length_8194_cov_6.579771	0	0	0	0	0	0	0	0	0	0	0	0	0	0	0	0	0	0	0	0	0	0	0	0	0	0	0	0	0	0	0	0	0	0	0	0	0	0	0	0	0	0	0	0	0	0	0	0	0
24B_NODE_1134_length_8151_cov_6.758112	0	0	0	0	0	0	0	0	0	0	0	0	0	0	0	0	0	0	0	0	0	0	0	0	0	0	0	0	0	0	0	0	0	0	0	0	0	0	0	0	0	0	0	0	0	0	0	0	0
24B_NODE_1142_length_8107_cov_3.040224	0	10.2357	0	0	0	0	0	0	0	0	0	0	0	0	0	0	0	0	0	0	11.0594	11.0042	0	0	0	0	0	0	0	0	0	0	0	0	0	0	0	0	0	0	0	0	0	0	0	0	0	0	0
24B_NODE_1152_length_8017_cov_2.147733	0	0	0	0	0	0	0	0	0	0	0	0	0	0	0	0	0	0	0	0	0	0	0	0	0	0	0	0	0	0	0	0	0	0	0	0	0	0	0	0	0	0	0	0	0	0	0	0	0
24B_NODE_1162_length_7967_cov_4.156654	0	0	0	0	0	0	0	0	0	0	0	0	0	0	0	0	0	0	0	0	0	0	0	0	0	0	0	0	0	0	0	0	0	0	0	0	0	0	0	0	0	0	0	0	0	0	0	0	0
24B_NODE_1206_length_7720_cov_2.453618	0	0	0	0	0	0	0	0	0	0	0	0	0	0	0	0	0	0	0	0	0	0	0	0	0	0	0	0	0	0	0	0	0	0	0	0	0	0	0	0	0	0	0	0	0	0	0	0	0
24B_NODE_1209_length_7700_cov_3.670471	0	0	0	0	0	0	0	0	0	0	0	0	0	0	0	0	0	0	0	0	0	0	0	0	0	0	0	0	0	0	0	0	0	0	0	0	0	0	0	0	0	0	0	0	0	0	0	0	0
24B_NODE_1212_length_7682_cov_4.133070	0	12.1887	0	0	0	0	0	0	0	0	0	0	0	0	0	0	11.0904	0	11.8255	0	0	0	0	0	0	0	0	0	0	0	0	0	0	0	0	0	0	0	0	0	0	0	0	0	0	0	0	0	0
24B_NODE_1239_length_7530_cov_6.422380	0	0	0	0	0	0	0	0	0	0	0	0	0	0	0	0	0	0	0	0	0	0	0	0	0	0	0	0	0	0	0	0	0	0	0	0	0	0	0	0	0	0	0	0	0	0	0	0	0
24B_NODE_1258_length_7439_cov_2.991171	0	12.1532	0	0	0	0	0	0	0	0	11.9815	0	0	0	0	0	13.2441	0	12.9408	0	10.5692	0	0	0	0	0	0	0	0	0	0	0	0	0	0	0	0	0	0	0	0	0	0	0	0	0	0	0	0
24B_NODE_1265_length_7406_cov_2.713876	0	0	0	0	0	0	0	0	0	0	0	0	0	0	0	0	0	0	0	0	0	0	0	0	0	0	0	0	0	0	0	0	0	0	0	0	0	0	0	0	0	0	0	0	0	0	0	0	0
24B_NODE_1303_length_7251_cov_7.530945	0	0	0	0	0	0	0	0	0	0	0	0	0	0	0	0	0	0	0	0	9.1249	8.78435	0	0	0	0	0	0	0	0	0	0	0	0	0	0	0	0	0	0	0	0	10.6294	0	0	0	0	0	0
24B_NODE_1333_length_7126_cov_3.394950	0	10.0544	0	0	0	0	0	0	0	0	0	0	0	0	0	0	0	0	0	0	0	10.2404	0	0	0	0	0	0	0	0	0	0	0	0	0	0	0	0	0	0	0	0	11.1909	0	0	0	0	0	0
24B_NODE_136_length_31681_cov_6.166719	0	0	0	0	0	0	0	0	0	0	0	0	0	0	0	0	0	0	0	0	0	0	0	0	0	0	0	0	0	0	0	0	0	0	0	0	0	0	0	0	0	0	0	0	0	0	0	0	0
24B_NODE_1374_length_6899_cov_6.583113	0	0	0	0	0	0	0	0	0	0	0	0	0	0	0	0	0	0	0	0	0	0	0	0	0	0	0	0	0	0	0	0	0	0	0	0	0	0	0	0	0	0	0	0	0	0	0	0	0
24B_NODE_1384_length_6857_cov_6.222419	0	0	0	0	0	0	0	0	0	0	0	0	0	0	0	0	0	0	0	0	0	0	0	0	0	0	0	0	0	0	0	0	0	0	0	0	0	0	0	0	0	0	0	0	0	0	0	0	0
24B_NODE_1385_length_6854_cov_5.259112	0	0	0	0	0	0	0	0	0	0	0	0	0	0	0	0	0	0	0	0	0	0	0	0	0	0	0	0	0	0	0	0	0	0	0	0	0	0	0	0	0	0	0	0	0	0	0	0	0
24B_NODE_1404_length_6788_cov_2.714946	0	12.7019	11.7738	10.7552	0	0	0	0	0	0	11.5849	0	0	0	0	0	12.0686	0	12.3763	0	0	0	0	0	0	0	0	0	0	0	0	0	0	0	0	0	0	0	0	0	0	0	0	0	0	0	0	0	0
24B_NODE_1408_length_6750_cov_2.842050	0	0	0	0	0	0	0	0	0	0	0	0	0	0	0	0	0	0	0	0	0	0	0	0	0	0	0	0	0	0	0	0	0	0	0	0	0	0	0	0	0	0	0	0	0	0	0	0	0
24B_NODE_1411_length_6731_cov_28.833484	0	11.6788	0	0	0	0	0	0	11.9594	0	12.8677	0	0	0	12.8934	0	13.0519	0	12.4362	0	11.4529	10.311	0	0	0	0	0	0	0	0	0	0	0	0	0	0	0	0	0	0	0	0	0	0	0	0	0	0	0
24B_NODE_1426_length_6684_cov_3.517633	0	0	0	0	0	0	0	0	0	0	0	0	0	0	0	0	0	0	0	0	0	0	0	0	0	0	0	0	0	0	0	0	0	0	0	0	0	0	0	0	0	0	0	0	0	0	0	0	0
24B_NODE_1446_length_6606_cov_4.809159	0	0	0	0	0	0	0	0	0	0	0	0	0	0	0	0	0	0	0	0	0	0	0	0	0	0	0	0	0	0	0	0	0	0	0	0	0	0	0	0	0	0	0	0	0	0	0	0	0
24B_NODE_1450_length_6579_cov_2.441403	0	9.52661	0	0	0	0	0	0	0	0	0	0	0	0	0	0	0	0	0	0	0	0	0	0	0	0	0	0	0	0	0	0	0	0	0	0	0	0	0	0	0	0	0	0	0	0	0	0	0
24B_NODE_1460_length_6548_cov_5.938958	0	0	0	0	0	0	0	0	0	0	0	0	0	0	13.3592	0	0	0	0	0	0	0	0	0	0	0	0	0	0	0	0	0	0	0	0	0	0	0	0	0	0	0	0	0	0	0	0	0	0
24B_NODE_1461_length_6543_cov_2.906588	0	0	0	0	0	0	0	0	0	0	0	0	0	0	0	0	0	0	0	0	0	0	0	0	0	0	0	0	0	0	0	0	0	0	0	0	0	0	0	0	0	0	0	0	0	0	0	0	0
24B_NODE_1485_length_6454_cov_2.879567	0	0	0	0	0	0	0	0	0	0	0	0	0	0	0	0	0	0	0	0	0	0	0	0	0	0	0	0	0	0	0	0	0	0	0	0	0	0	0	0	0	0	0	0	0	0	0	0	0
24B_NODE_1488_length_6401_cov_6.364485	0	0	0	0	0	0	0	0	0	0	0	0	0	0	0	0	0	0	0	0	0	0	0	0	0	0	0	0	0	0	0	0	0	0	0	0	0	0	0	0	0	0	0	0	0	0	0	0	0
24B_NODE_1497_length_6357_cov_3.033599	0	0	0	0	0	0	0	0	0	0	0	0	0	0	0	0	0	0	0	0	0	0	0	0	0	0	0	0	0	0	0	0	0	0	0	0	0	0	0	0	0	0	0	0	0	0	0	0	0
24B_NODE_1501_length_6323_cov_3.513929	0	0	0	0	0	0	0	0	0	0	0	0	0	0	0	0	0	0	0	0	0	0	0	0	0	0	0	0	0	0	0	0	0	0	0	0	0	0	0	0	0	0	0	0	0	0	0	0	0
24B_NODE_1536_length_6190_cov_1.652871	0	0	0	0	0	0	0	0	0	0	0	0	0	0	0	0	0	0	0	0	12.0332	11.4555	0	11.7221	0	9.55301	0	0	0	11.2148	0	0	0	0	11.2892	0	0	0	0	0	0	0	11.5607	0	0	0	0	0	0
24B_NODE_156_length_29863_cov_5.393910	0	0	0	0	0	0	0	0	0	0	0	0	0	0	0	0	0	0	0	0	0	0	0	0	0	0	0	0	0	0	0	0	0	0	0	0	0	0	0	0	0	0	0	0	0	0	0	0	0
24B_NODE_1560_length_6100_cov_5.430848	0	0	0	0	0	0	0	0	0	0	0	0	0	0	0	0	0	0	0	0	0	0	0	0	0	0	0	0	0	0	0	0	0	0	0	0	0	0	0	0	0	0	0	0	0	0	0	0	0
24B_NODE_1572_length_6076_cov_21.058510	0	0	0	0	0	0	0	0	0	0	0	0	0	0	0	0	0	0	0	0	0	0	0	0	0	0	0	0	0	0	0	0	0	0	0	0	0	0	0	0	0	0	0	0	0	0	0	0	0
24B_NODE_1585_length_6038_cov_3.788291	0	0	0	0	0	0	0	0	0	0	0	0	0	0	0	0	0	0	0	0	0	0	0	0	0	0	0	0	0	0	0	0	0	0	0	0	0	0	0	0	0	0	0	0	0	0	0	0	0
24B_NODE_1622_length_5920_cov_3.229848	0	10.0314	0	11.2223	0	0	0	0	0	0	0	0	0	0	0	0	0	0	0	0	0	0	0	0	0	0	0	0	0	0	0	0	0	0	0	0	0	0	0	0	0	0	0	0	0	0	0	0	0
24B_NODE_163_length_29475_cov_6.083101	0	10.4491	0	0	0	0	0	0	0	0	0	0	0	0	0	0	0	0	0	0	0	0	0	0	0	0	0	0	0	0	0	0	0	0	0	0	0	0	0	0	0	0	0	0	0	0	0	0	0
24B_NODE_1636_length_5881_cov_33.079945	0	0	0	0	0	0	0	0	0	0	0	0	0	0	0	0	0	0	0	0	0	0	0	0	0	0	0	0	0	0	0	0	0	0	0	0	0	0	0	0	0	0	0	0	0	0	0	0	0
24B_NODE_1655_length_5847_cov_2.998614	0	0	0	0	0	0	0	0	0	0	0	0	0	0	0	0	0	0	0	0	0	0	0	0	0	0	0	0	0	0	0	0	0	0	0	0	0	0	0	0	0	0	0	0	0	0	0	0	0
24B_NODE_1665_length_5803_cov_3.409885	0	0	0	0	0	0	0	0	0	0	0	0	0	0	0	0	0	0	0	0	0	0	0	0	0	0	0	0	0	0	0	0	0	0	0	0	0	0	0	0	0	0	0	0	0	0	0	0	0
24B_NODE_1667_length_5795_cov_1.497552	0	0	0	0	0	0	0	0	0	0	0	0	0	0	0	0	0	0	0	0	11.706	11.0158	0	11.5053	0	0	0	0	0	0	0	0	0	0	11.51	0	0	0	0	0	0	0	11.7511	0	0	0	0	0	0
24B_NODE_1681_length_5762_cov_3.344767	0	0	0	0	0	0	0	0	0	0	0	0	0	0	0	0	0	0	0	0	0	0	0	0	0	0	0	0	0	0	0	0	0	0	0	0	0	0	0	0	0	0	0	0	0	0	0	0	0
24B_NODE_1689_length_5741_cov_14.820445	0	0	0	0	0	0	0	0	0	0	0	0	0	0	0	0	0	0	0	0	0	0	0	0	0	0	0	0	0	0	0	0	0	0	0	0	0	0	0	0	0	0	0	0	0	0	0	0	0
24B_NODE_169_length_28978_cov_15.694682	0	0	0	0	0	0	0	0	0	0	0	0	0	0	0	0	0	0	0	0	0	0	0	0	0	0	0	0	0	0	0	0	0	0	0	0	0	0	0	0	0	0	0	0	0	0	0	0	0
24B_NODE_1786_length_5463_cov_188.297623	12.1232	9.98194	12.0574	11.5187	10.8347	12.7725	10.5652	13.5216	10.0419	11.3367	0	11.5525	0	11.4704	8.82884	11.8501	9.87402	12.092	0	12.949	10.3511	9.13522	16.7788	11.6511	8.65423	10.1658	10.7416	10.2044	10.6668	10.9436	12.0695	11.04	10.46	10.7567	10.1287	10.9007	10.4192	13.4419	11.7929	10.9301	11.8024	11.6755	11.5413	11.599	12.7596	11.6873	12.7219	11.8897	12.0026
24B_NODE_181_length_27411_cov_13.919953	0	0	0	0	0	0	0	0	0	0	0	0	0	0	0	0	0	0	0	0	0	0	0	0	0	0	0	0	0	0	0	0	0	0	0	0	0	0	0	0	0	0	0	0	0	0	0	0	0
24B_NODE_1842_length_5303_cov_3.221967	0	10.8336	0	0	0	0	0	0	0	0	0	0	0	0	0	0	0	0	0	0	11.6979	11.8259	0	10.6926	0	0	0	0	0	0	0	0	0	0	0	0	0	0	0	0	0	0	0	0	0	0	0	0	0
24B_NODE_1859_length_5259_cov_4.544191	0	0	0	0	0	0	0	0	0	0	0	0	0	0	0	0	0	0	0	0	10.2779	11.2076	0	0	0	0	0	0	0	0	0	0	0	0	11.1803	0	0	0	0	0	0	0	11.0499	0	0	0	0	0	0
24B_NODE_1864_length_5251_cov_4.138578	0	0	0	0	0	0	0	0	0	0	0	0	0	0	0	0	0	0	0	0	0	0	0	0	0	0	0	0	0	0	0	0	0	0	0	0	0	0	0	0	0	0	0	0	0	0	0	0	0
24B_NODE_1867_length_5244_cov_2.484227	0	0	0	0	0	0	0	0	0	0	0	0	0	0	0	0	0	0	0	0	0	0	0	0	0	0	0	0	0	0	0	0	0	0	0	0	0	0	0	0	0	0	0	0	0	0	0	0	0
24B_NODE_1871_length_5236_cov_2.766621	0	11.4134	0	0	0	0	0	0	0	0	12.2592	0	0	0	0	0	11.7079	0	11.7222	0	0	0	0	0	0	0	0	0	0	0	0	0	0	0	0	0	0	0	0	0	0	0	0	0	0	0	0	0	0
24B_NODE_1875_length_5231_cov_2.970314	0	0	0	0	0	0	0	0	0	0	0	0	0	0	0	0	0	0	0	0	0	0	0	0	0	0	0	0	0	0	0	0	0	0	0	0	0	0	0	0	0	0	0	0	0	0	0	0	0
24B_NODE_1882_length_5201_cov_6.693989	0	12.7529	0	11.8334	0	0	0	0	0	0	12.0772	0	0	0	10.2521	0	11.7843	0	11.969	0	11.1052	10.5464	0	0	0	0	0	0	0	0	0	0	0	0	0	0	0	0	0	0	0	0	0	0	0	0	0	0	0
24B_NODE_190_length_26641_cov_5.497064	0	10.6226	0	11.2918	0	0	0	0	0	0	0	0	0	0	0	0	0	0	0	0	0	11.0845	0	0	0	0	0	0	0	0	0	0	0	0	11.5783	0	0	0	0	0	0	0	11.5811	0	0	0	0	0	0
24B_NODE_1904_length_5142_cov_3.950642	0	0	0	0	0	0	0	0	0	0	0	0	0	0	0	0	0	0	0	0	0	0	0	0	0	0	0	0	0	0	0	0	0	0	0	0	0	0	0	0	0	0	0	0	0	0	0	0	0
24B_NODE_1905_length_5139_cov_20.589688	0	0	0	0	0	0	0	0	0	0	0	0	0	0	0	0	0	0	0	0	0	0	0	0	0	0	0	0	0	0	0	0	0	0	0	0	0	0	0	0	0	0	0	0	0	0	0	0	0
24B_NODE_1923_length_5092_cov_3.459222	0	0	0	0	0	12.2902	0	0	0	0	0	0	0	0	0	0	0	0	0	0	0	0	0	0	0	0	0	0	0	0	0	0	0	0	0	0	0	0	0	0	0	0	0	0	0	11.3436	0	0	0
24B_NODE_193_length_26423_cov_10.170235	0	0	0	0	0	0	0	0	0	0	0	0	0	0	0	0	0	0	0	0	0	0	0	0	0	0	0	0	0	0	0	0	0	0	0	0	0	0	0	0	0	0	0	0	0	0	0	0	0
24B_NODE_1930_length_5068_cov_6.950311	0	0	0	0	0	0	0	0	0	0	0	0	0	0	0	0	0	0	0	0	0	0	0	0	0	0	0	0	0	0	0	0	0	0	0	0	0	0	0	0	0	0	0	0	0	0	0	0	0
24B_NODE_1944_length_5037_cov_3.001210	0	0	0	0	0	0	0	0	0	0	0	0	0	0	0	0	0	0	0	0	0	0	0	0	0	0	0	0	0	0	0	0	0	0	0	0	0	0	0	0	0	0	0	0	0	0	0	0	0
24B_NODE_1946_length_5036_cov_2.518855	0	0	0	0	0	0	0	0	0	0	0	0	0	0	0	0	0	0	0	0	0	0	0	0	0	0	0	0	0	0	0	0	0	0	0	0	0	0	0	0	0	0	0	0	0	0	0	0	0
24B_NODE_1948_length_5027_cov_3.280808	0	12.4512	0	12.277	0	0	0	0	0	0	0	0	0	0	0	0	11.045	0	11.445	0	11.1315	11.6475	0	11.603	9.30406	9.32806	0	9.83742	11.2565	11.708	11.3233	11.6798	0	0	12.4883	0	0	0	0	10.2102	0	11.6229	12.6448	0	0	0	0	0	0
24B_NODE_1950_length_5019_cov_2.589235	0	0	0	0	0	0	0	0	0	0	0	0	0	0	0	0	0	0	0	0	0	0	0	0	0	0	0	0	0	0	0	0	0	0	0	0	0	0	0	0	0	0	0	0	0	0	0	0	0
24B_NODE_1952_length_5015_cov_2.210207	0	0	0	0	0	0	0	0	0	0	0	0	0	0	0	0	0	0	0	0	0	0	0	0	0	0	0	0	0	0	0	0	0	0	0	0	0	0	0	0	0	0	0	0	0	0	0	0	0
24B_NODE_206_length_25766_cov_5.190977	0	0	0	0	0	0	0	0	0	0	0	0	0	0	0	0	0	0	0	0	0	0	0	0	0	0	0	0	0	0	0	0	0	0	0	0	0	0	0	0	0	0	0	0	0	0	0	0	0
24B_NODE_209_length_25578_cov_4.273519	0	0	0	0	0	0	0	0	0	0	0	0	0	0	0	0	0	0	0	0	0	0	0	0	0	0	0	0	0	0	0	0	0	0	0	0	0	0	0	0	0	0	0	0	0	0	0	0	0
24B_NODE_210_length_25558_cov_9.611161	0	0	0	0	0	0	0	0	0	0	0	0	0	0	0	0	0	0	0	0	0	0	0	0	0	0	0	0	0	0	0	0	0	0	0	0	0	0	0	0	0	0	0	0	0	0	0	0	0
24B_NODE_217_length_25281_cov_5.148468	0	0	0	0	0	0	0	0	0	0	0	0	0	0	13.3375	0	0	0	0	0	0	0	0	0	0	0	0	0	0	0	0	0	0	0	0	0	0	0	0	0	0	0	0	0	0	0	0	0	0
24B_NODE_253_length_23007_cov_15.768338	0	0	0	0	0	0	0	0	0	0	0	0	0	0	0	0	0	0	0	0	0	0	0	0	0	0	0	0	0	0	0	0	0	0	0	0	0	0	0	0	0	0	0	0	0	0	0	0	0
24B_NODE_262_length_22557_cov_33.278114	0	0	0	0	0	0	0	0	0	0	0	0	0	0	0	0	0	0	0	0	0	0	0	0	0	0	0	0	0	0	0	0	0	0	0	0	0	0	0	0	0	0	0	0	0	0	0	0	0
24B_NODE_265_length_22526_cov_6.003207	0	0	0	0	0	0	0	0	0	0	0	0	0	0	0	0	0	0	0	0	0	0	0	0	0	0	0	0	0	0	0	0	0	0	0	0	0	0	0	0	0	0	0	0	0	0	0	0	0
24B_NODE_273_length_22015_cov_6.290409	0	0	0	0	0	0	0	0	0	0	0	0	0	0	0	0	0	0	0	0	0	0	0	0	0	0	0	0	0	0	0	0	0	0	0	0	0	0	0	0	0	0	0	0	0	0	0	0	0
24B_NODE_281_length_21719_cov_6.283199	0	0	0	0	0	0	0	0	0	0	0	0	0	0	0	0	0	0	0	0	0	0	0	0	0	0	0	0	0	0	0	0	0	0	0	0	0	0	0	0	0	0	0	0	0	0	0	0	0
24B_NODE_283_length_21653_cov_7.783880	0	0	0	0	0	0	0	0	0	0	0	0	0	0	0	0	0	0	0	0	0	0	0	0	0	0	0	0	0	0	0	0	0	0	0	0	0	0	0	0	0	0	0	0	0	0	0	0	0
24B_NODE_290_length_21383_cov_4.690463	0	9.62977	0	0	0	0	0	0	0	0	0	0	0	0	0	0	0	0	0	0	0	0	0	0	0	0	0	0	0	0	0	0	0	0	0	0	0	0	0	0	0	0	0	0	0	0	0	0	0
24B_NODE_294_length_21234_cov_5.104930	0	0	0	0	0	0	0	0	0	0	0	0	0	0	0	0	0	0	0	0	0	0	0	0	0	0	0	0	0	0	0	0	0	0	0	0	0	0	0	0	0	0	0	0	0	0	0	0	0
24B_NODE_314_length_20714_cov_64.761884	0	0	0	0	0	0	0	0	0	0	0	0	0	0	0	0	0	0	0	0	0	0	0	0	0	0	0	0	0	0	0	0	0	0	0	0	0	0	0	0	0	0	0	0	0	0	0	0	0
24B_NODE_323_length_20459_cov_7.650378	0	0	0	0	0	0	0	0	0	0	0	0	0	0	0	0	0	0	0	0	0	0	0	0	0	0	0	0	0	0	0	0	0	0	0	0	0	0	0	0	0	0	0	0	0	0	0	0	0
24B_NODE_331_length_20155_cov_4.461699	0	0	0	0	0	0	0	0	0	0	0	0	0	0	0	0	0	0	0	0	0	0	0	0	0	0	0	0	0	0	0	0	0	0	0	0	0	0	0	0	0	0	0	0	0	0	0	0	0
24B_NODE_355_length_19371_cov_11.191044	0	0	0	0	0	0	0	0	0	0	0	0	0	0	0	0	0	0	0	0	0	0	0	0	0	0	0	0	0	0	0	0	0	0	0	0	0	0	0	0	0	0	0	0	0	0	0	0	0
24B_NODE_361_length_18878_cov_3.551673	0	11.0772	0	0	0	0	0	0	0	0	0	0	0	0	0	0	0	0	0	0	0	11.3681	0	0	0	0	0	0	0	0	0	0	0	0	0	0	0	0	0	0	0	0	0	0	0	0	0	0	0
24B_NODE_362_length_18853_cov_5.856412	0	10.3853	0	11.3099	0	0	0	0	0	0	0	0	0	0	0	0	0	0	0	0	0	11.891	0	0	0	0	0	0	0	0	0	0	0	0	12.0841	0	0	0	0	0	0	0	12.0646	0	0	0	0	0	0
24B_NODE_368_length_18622_cov_202.559989	0	0	0	0	0	0	0	0	0	0	0	0	0	0	0	0	0	0	0	0	0	0	0	0	0	0	0	0	0	0	0	0	0	0	0	0	0	0	0	0	0	0	0	0	0	0	0	0	0
24B_NODE_382_length_18071_cov_20.235467	0	0	0	0	0	0	0	0	0	0	0	0	0	0	0	0	0	0	0	0	0	0	0	0	0	0	0	0	0	0	0	0	0	0	0	0	0	0	0	0	0	0	0	0	0	0	0	0	0
24B_NODE_400_length_17597_cov_5.988242	0	0	0	0	0	0	0	0	0	0	0	0	0	0	0	0	0	0	0	0	0	0	0	0	0	0	0	0	0	0	0	0	0	0	0	0	0	0	0	0	0	0	0	0	0	0	0	0	0
24B_NODE_401_length_17562_cov_16.860852	0	0	0	0	0	0	0	0	0	0	0	0	0	0	0	0	0	0	0	0	0	0	0	0	0	0	0	0	0	0	0	0	0	0	0	0	0	0	0	0	0	0	0	0	0	0	0	0	0
24B_NODE_411_length_17132_cov_6.291645	0	0	0	0	0	0	0	0	0	0	0	0	0	0	0	0	0	0	0	0	0	0	0	0	0	0	0	0	0	0	0	0	0	0	0	0	0	0	0	0	0	0	0	0	0	0	0	0	0
24B_NODE_413_length_17027_cov_9.433333	0	0	0	0	0	0	0	0	0	0	0	0	0	0	0	0	0	0	0	0	0	0	0	0	0	0	0	0	0	0	0	0	0	0	0	0	0	0	0	0	0	0	0	0	0	0	0	0	0
24B_NODE_415_length_17009_cov_2.425585	0	10.8637	0	10.9126	0	0	0	0	0	0	0	0	0	0	0	0	0	0	0	0	10.5628	10.0976	0	0	0	0	0	0	0	0	0	0	0	0	0	0	0	0	0	0	0	0	0	0	0	0	0	0	0
24B_NODE_42_length_55980_cov_362.592473	0	0	0	0	0	0	0	0	0	0	0	0	0	0	0	0	0	0	0	0	0	0	0	0	0	0	0	0	0	0	0	0	0	0	0	0	0	0	0	0	0	0	0	0	0	0	0	0	0
24B_NODE_440_length_16363_cov_8.427115	0	0	0	0	0	0	0	0	0	0	0	0	0	0	0	0	0	0	0	0	0	0	0	0	0	0	0	0	0	0	0	0	0	0	0	0	0	0	0	0	0	0	0	0	0	0	0	0	0
24B_NODE_444_length_16243_cov_3.985154	0	0	0	0	0	0	0	0	0	0	0	0	0	0	0	0	0	0	0	0	0	0	0	0	0	0	0	0	0	0	0	0	0	0	0	0	0	0	0	0	0	0	0	0	0	0	0	0	0
24B_NODE_447_length_16160_cov_3.995088	0	0	0	0	0	0	0	0	0	0	0	0	0	0	0	0	0	0	0	0	0	0	0	0	0	0	0	0	0	0	0	0	0	0	0	0	0	0	0	0	0	0	0	0	0	0	0	0	0
24B_NODE_471_length_15625_cov_6.690893	0	0	0	0	0	0	0	0	0	0	0	0	0	0	0	0	0	0	0	0	0	0	0	0	0	0	0	0	0	0	0	0	0	0	0	0	0	0	0	0	0	0	0	0	0	0	0	0	0
24B_NODE_484_length_15310_cov_10.275652	0	11.7994	0	0	0	0	0	0	0	0	11.1554	0	0	0	0	0	0	0	10.7883	0	10.3923	9.4134	0	0	0	0	0	0	0	0	0	0	0	0	0	0	0	0	0	0	0	0	0	0	0	0	0	0	0
24B_NODE_545_length_14011_cov_11.082245	0	0	0	0	0	0	0	0	0	0	0	0	0	0	0	0	0	0	0	0	0	0	0	0	0	0	0	0	0	0	0	0	0	0	0	0	0	0	0	0	0	0	0	0	0	0	0	0	0
24B_NODE_56_length_51926_cov_5.881020	0	0	0	0	0	0	0	0	0	0	0	0	0	0	0	0	0	0	0	0	0	0	0	0	0	0	0	0	0	0	0	0	0	0	0	0	0	0	0	0	0	0	0	0	0	0	0	0	0
24B_NODE_569_length_13709_cov_3.304944	0	11.002	0	11.1996	0	0	0	0	0	0	0	0	0	0	0	0	0	0	0	0	0	0	0	0	0	0	0	0	0	0	0	0	0	0	0	0	0	0	0	0	0	0	0	0	0	0	0	0	0
24B_NODE_570_length_13668_cov_20.199176	0	0	0	0	0	0	0	0	0	0	0	0	0	0	0	0	0	0	0	0	0	0	0	0	0	0	0	0	0	0	0	0	0	0	0	0	0	0	0	0	0	0	0	0	0	0	0	0	0
24B_NODE_58_length_50900_cov_5.241190	0	0	0	0	0	0	0	0	0	0	0	0	0	0	0	0	0	0	0	0	0	0	0	0	0	0	0	0	0	0	0	0	0	0	0	0	0	0	0	0	0	0	0	0	0	0	0	0	0
24B_NODE_581_length_13404_cov_23.905305	0	0	0	0	0	0	0	0	0	0	0	0	0	0	0	0	0	0	0	0	0	0	0	0	0	0	0	0	0	0	0	0	0	0	0	0	0	0	0	0	0	0	0	0	0	0	0	0	0
24B_NODE_583_length_13345_cov_6.774721	0	0	0	0	0	0	0	0	0	0	0	0	0	0	0	0	0	0	0	0	0	0	0	0	0	0	0	0	0	0	0	0	0	0	0	0	0	0	0	0	0	0	0	0	0	0	0	0	0
24B_NODE_60_length_49865_cov_10.547501	0	10.7678	0	10.7799	0	0	0	0	0	0	12.0898	0	0	0	0	0	0	0	10.9023	0	0	0	0	0	0	0	0	0	0	0	0	0	0	0	0	0	0	0	0	0	0	0	0	0	0	0	0	0	0
24B_NODE_606_length_12975_cov_7.981625	0	0	0	0	0	0	0	0	0	0	0	0	0	0	0	0	0	0	0	0	0	0	0	0	0	0	0	0	0	0	0	0	0	0	0	0	0	0	0	0	0	0	0	0	0	0	0	0	0
24B_NODE_63_length_49172_cov_4.703982	0	0	0	0	0	0	0	0	0	0	0	0	0	0	0	0	0	0	0	0	0	0	0	0	0	0	0	0	0	0	0	0	0	0	0	0	0	0	0	0	0	0	0	0	0	0	0	0	0
24B_NODE_631_length_12730_cov_6.653442	0	0	0	0	0	0	0	0	0	0	0	0	0	0	0	0	0	0	0	0	0	0	0	0	0	0	0	0	0	0	0	0	0	0	0	0	0	0	0	0	0	0	0	0	0	0	0	0	0
24B_NODE_639_length_12675_cov_3.456342	0	10.1958	0	11.2948	0	0	0	0	0	0	0	0	0	0	0	0	0	0	0	0	0	8.41781	0	0	0	0	0	0	0	0	0	0	0	0	0	0	0	0	0	0	0	0	0	0	0	0	0	0	0
24B_NODE_648_length_12610_cov_15.740046	0	0	0	0	0	0	0	0	0	0	0	0	0	0	0	0	0	0	0	0	0	0	0	0	0	0	0	0	0	0	0	0	0	0	0	0	0	0	0	0	0	0	0	0	0	0	0	0	0
24B_NODE_650_length_12558_cov_4.584168	0	0	0	0	0	0	0	0	0	0	0	0	0	0	0	0	0	0	0	0	0	0	0	0	0	0	0	0	0	0	0	0	0	0	0	0	0	0	0	0	0	0	0	0	0	0	0	0	0
24B_NODE_660_length_12440_cov_10.763245	0	0	0	0	0	0	0	0	0	0	0	0	0	0	0	0	0	0	0	0	0	0	0	0	0	0	0	0	0	0	0	0	0	0	0	0	0	0	0	0	0	0	0	0	0	0	0	0	0
24B_NODE_677_length_12158_cov_5.041967	0	0	0	0	0	0	0	0	0	0	0	0	0	0	0	0	0	0	0	0	0	0	0	0	0	0	0	0	0	0	0	0	0	0	0	0	0	0	0	0	0	0	0	0	0	0	0	0	0
24B_NODE_687_length_12083_cov_3.925787	0	0	0	0	0	0	0	0	0	0	0	0	0	0	0	0	0	0	0	0	0	0	0	0	0	0	0	0	0	0	0	0	0	0	0	0	0	0	0	0	0	0	0	0	0	0	0	0	0
24B_NODE_713_length_11873_cov_6.027297	0	0	0	0	0	0	0	0	0	0	0	0	0	0	0	0	0	0	0	0	0	0	0	0	0	0	0	0	0	0	0	0	0	0	0	0	0	0	0	0	0	0	0	0	0	0	0	0	0
24B_NODE_715_length_11842_cov_12.061963	0	0	0	0	0	0	0	0	0	0	0	0	0	0	0	0	0	0	0	0	0	0	0	0	0	0	0	0	0	0	0	0	0	0	0	0	0	0	0	0	0	0	0	0	0	0	0	0	0
24B_NODE_726_length_11720_cov_5.671219	0	0	0	0	0	0	0	0	0	0	0	0	0	0	0	0	0	0	0	0	0	0	0	0	0	0	0	0	0	0	0	0	0	0	0	0	0	0	0	0	0	0	0	0	0	0	0	0	0
24B_NODE_728_length_11716_cov_5.981614	0	0	0	0	0	0	0	0	0	0	0	0	0	0	0	0	0	0	0	0	0	0	0	0	0	0	0	0	0	0	0	0	0	0	0	0	0	0	0	0	0	0	0	0	0	0	0	0	0
24B_NODE_73_length_40846_cov_5.365351	0	0	0	0	0	0	0	0	0	0	0	0	0	0	0	0	0	0	0	0	0	0	0	0	0	0	0	0	0	0	0	0	0	0	0	0	0	0	0	0	0	0	0	0	0	0	0	0	0
24B_NODE_755_length_11393_cov_8.241782	0	0	0	0	0	0	0	0	0	0	0	0	0	0	0	0	0	0	0	0	0	0	0	0	0	0	0	0	0	0	0	0	0	0	0	0	0	0	0	0	0	0	0	0	0	0	0	0	0
24B_NODE_766_length_11246_cov_4.493509	0	0	0	0	0	0	0	0	0	0	0	0	0	0	0	0	0	0	0	0	0	0	0	0	0	0	0	0	0	0	0	0	0	0	0	0	0	0	0	0	0	0	0	0	0	0	0	0	0
24B_NODE_770_length_11173_cov_7.879506	0	10.8511	0	10.8162	0	0	0	0	0	0	0	0	0	0	0	0	0	0	0	0	0	7.80873	0	0	0	0	0	0	0	0	0	0	0	0	0	0	0	0	0	0	0	0	0	0	0	0	0	0	0
24B_NODE_772_length_11152_cov_3.144379	0	9.70648	0	10.9971	0	0	0	0	0	0	0	0	0	0	0	0	0	0	0	0	0	0	0	0	0	0	0	0	0	0	0	0	0	0	0	0	0	0	0	0	0	0	0	0	0	0	0	0	0
24B_NODE_777_length_11093_cov_3.611474	0	0	0	0	0	0	0	0	0	0	0	0	0	0	0	0	0	0	0	0	0	0	0	0	0	0	0	0	0	0	0	0	0	0	0	0	0	0	0	0	0	0	0	0	0	0	0	0	0
24B_NODE_787_length_10989_cov_2.917247	0	0	0	0	0	0	0	0	0	0	0	0	0	0	0	0	0	0	0	0	0	0	0	0	0	0	0	0	0	0	0	0	0	0	0	0	0	0	0	0	0	0	0	0	0	0	0	0	0
24B_NODE_794_length_10945_cov_9.859312	0	0	0	0	0	0	0	0	0	0	0	0	0	0	0	0	0	0	0	0	0	0	0	0	0	0	0	0	0	0	0	0	0	0	0	0	0	0	0	0	0	0	0	0	0	0	0	0	0
24B_NODE_802_length_10906_cov_16.245083	0	0	0	0	0	0	0	0	0	0	0	0	0	0	0	0	0	0	0	0	0	0	0	0	0	0	0	0	0	0	0	0	0	0	0	0	0	0	0	0	0	0	0	0	0	0	0	0	0
24B_NODE_818_length_10730_cov_3.999343	0	11.0364	0	0	0	0	0	0	0	0	10.3792	0	0	0	0	0	0	0	11.2222	0	0	0	0	0	0	0	0	0	0	0	0	0	0	0	0	0	0	0	0	0	0	0	0	0	0	0	0	0	0
24B_NODE_822_length_10681_cov_3.157865	0	0	0	0	0	0	0	0	0	0	0	0	0	0	0	0	0	0	0	0	0	0	0	0	0	0	0	0	0	0	0	0	0	0	0	0	0	0	0	0	0	0	0	0	0	0	0	0	0
24B_NODE_832_length_10546_cov_14.562231	0	0	0	0	0	0	0	0	0	0	0	0	0	0	0	0	0	0	0	0	0	0	0	0	0	0	0	0	0	0	0	0	0	0	0	0	0	0	0	0	0	0	0	0	0	0	0	0	0
24B_NODE_838_length_10472_cov_5.288215	0	0	0	0	0	0	0	0	0	0	0	0	0	0	0	0	0	0	0	0	0	0	0	0	0	0	0	0	0	0	0	0	0	0	0	0	0	0	0	0	0	0	0	0	0	0	0	0	0
24B_NODE_841_length_10449_cov_3.658311	0	0	0	0	0	0	0	0	0	0	0	0	0	0	0	0	0	0	0	0	0	0	0	0	0	0	0	0	0	0	0	0	0	0	0	0	0	0	0	0	0	0	0	0	0	0	0	0	0
24B_NODE_86_length_38239_cov_10.073162	0	0	0	0	0	0	0	0	0	0	0	0	0	0	0	0	0	0	0	0	0	0	0	0	0	0	0	0	0	0	0	0	0	0	0	0	0	0	0	0	0	0	0	0	0	0	0	0	0
24B_NODE_862_length_10176_cov_5.126448	0	10.6777	0	0	0	0	0	0	0	0	10.6525	0	0	0	0	0	0	0	0	0	9.78893	8.6602	0	0	0	0	0	0	0	0	0	0	0	0	0	0	0	0	0	0	0	0	0	0	0	0	0	0	0
24B_NODE_878_length_10051_cov_2.809605	0	9.63122	0	0	0	0	0	0	0	0	11.399	0	0	0	0	0	0	0	0	0	0	9.29311	0	0	0	0	0	0	0	0	0	0	0	0	0	0	0	0	0	0	0	0	0	0	0	0	0	0	0
24B_NODE_881_length_9984_cov_4.756132	0	9.75964	0	0	0	0	0	0	0	0	0	0	0	0	0	0	0	0	0	0	0	0	0	0	0	0	0	0	0	0	0	0	0	0	0	0	0	0	0	0	0	0	0	0	0	0	0	0	0
24B_NODE_888_length_9935_cov_2.848245	0	0	0	0	0	0	0	0	0	0	0	0	0	0	0	0	0	0	0	0	0	0	0	0	0	0	0	0	0	0	0	0	0	0	0	0	0	0	0	0	0	0	0	0	0	0	0	0	0
24B_NODE_90_length_38047_cov_5.351514	0	0	0	0	0	0	0	0	0	0	0	0	0	0	0	0	0	0	0	0	0	0	0	0	0	0	0	0	0	0	0	0	0	0	0	0	0	0	0	0	0	0	0	0	0	0	0	0	0
24B_NODE_902_length_9769_cov_3.193974	0	0	0	0	0	0	0	0	0	0	0	0	0	0	0	0	0	0	0	0	0	0	0	0	0	0	0	0	0	0	0	0	0	0	0	0	0	0	0	0	0	0	0	0	0	0	0	0	0
24B_NODE_916_length_9618_cov_7.116026	0	0	0	0	0	0	0	0	0	0	0	0	0	0	0	0	0	0	0	0	0	0	0	0	0	0	0	0	0	0	0	0	0	0	0	0	0	0	0	0	0	0	0	0	0	0	0	0	0
24B_NODE_92_length_37837_cov_5.345657	0	10.3969	0	10.759	0	0	0	0	0	0	0	0	0	0	0	0	0	0	0	0	0	0	0	0	0	0	0	0	0	0	0	0	0	0	0	0	0	0	0	0	0	0	0	0	0	0	0	0	0
24B_NODE_933_length_9473_cov_3.202639	0	10.8895	0	11.6957	0	0	0	0	0	0	0	0	0	0	0	0	0	0	0	0	0	9.21734	0	0	0	0	0	0	0	0	0	0	0	0	0	0	0	0	0	0	0	0	0	0	0	0	0	0	0
24B_NODE_941_length_9411_cov_4.838119	0	11.4092	0	0	0	0	10.2468	0	10.6997	0	13.0769	0	11.422	0	11.3965	0	10.6669	0	11.4193	0	11.5956	11.0494	0	0	0	0	0	0	0	0	0	0	0	0	0	0	0	0	0	0	0	0	0	0	0	0	0	0	0
24B_NODE_951_length_9323_cov_5.774173	0	10.2525	0	0	0	0	0	0	0	0	11.4576	0	0	0	0	0	0	0	0	0	0	8.28007	0	0	0	0	0	0	0	0	0	0	0	0	0	0	0	0	0	0	0	0	0	0	0	0	0	0	0
24B_NODE_954_length_9307_cov_6.107692	0	0	0	0	0	0	0	0	0	0	0	0	0	0	0	0	0	0	0	0	0	8.57291	0	0	0	0	0	0	0	0	0	0	0	0	0	0	0	0	0	0	0	0	10.8805	0	0	0	0	0	0
24B_NODE_985_length_9095_cov_3.090597	0	0	0	10.6905	0	0	0	0	0	0	0	0	0	0	0	0	0	0	0	0	0	0	0	0	0	0	0	0	0	0	0	0	0	0	0	0	0	0	0	0	0	0	0	0	0	0	0	0	0
24B_NODE_993_length_9002_cov_6.212773	0	0	0	0	0	0	0	0	0	0	0	0	0	0	0	0	0	0	0	0	0	0	0	0	0	0	0	0	0	0	0	0	0	0	0	0	0	0	0	0	0	0	0	0	0	0	0	0	0
25B_NODE_1001_length_10356_cov_13.842203	0	0	0	0	0	0	0	0	0	0	0	0	0	0	0	0	0	0	0	0	0	0	0	0	0	0	0	0	0	0	0	0	0	0	0	0	0	0	0	0	0	0	0	0	0	0	0	0	0
25B_NODE_1013_length_10293_cov_14.515466	0	0	0	0	0	0	0	0	0	0	0	0	0	0	0	0	0	0	0	0	0	0	0	0	0	0	0	0	0	0	0	0	0	0	0	0	0	0	0	0	0	0	0	0	0	0	0	0	0
25B_NODE_1028_length_10214_cov_16.828845	0	0	0	0	0	0	0	0	0	0	0	0	0	0	0	0	0	0	0	0	0	11.0579	0	0	0	0	0	0	0	0	0	0	0	0	0	0	0	0	0	0	0	0	0	0	0	0	0	0	0
25B_NODE_1157_length_9463_cov_27.165140	0	0	0	0	0	0	0	0	0	0	0	0	0	0	0	0	0	0	0	0	0	0	0	0	0	0	0	0	0	0	0	0	0	0	0	0	0	0	0	0	0	0	0	0	0	0	0	0	0
25B_NODE_118_length_40599_cov_54.485761	0	0	0	0	0	0	0	0	0	0	0	0	0	0	0	0	0	0	0	0	0	0	0	0	0	0	0	0	0	0	0	0	0	0	0	0	0	0	0	0	0	0	0	0	0	0	0	0	0
25B_NODE_123_length_40059_cov_717.698639	0	0	0	0	0	0	0	0	0	0	0	0	0	0	0	0	0	0	0	0	0	0	0	0	0	0	0	0	0	0	0	0	0	0	0	0	0	0	0	0	0	0	0	0	0	0	0	0	0
25B_NODE_125_length_39108_cov_19.228049	0	0	0	0	0	0	0	0	0	0	0	0	0	0	0	0	0	0	0	0	0	0	0	0	0	0	0	0	0	0	0	0	0	0	0	0	0	0	0	0	0	0	0	0	0	0	0	0	0
25B_NODE_129_length_37679_cov_32.664406	0	0	0	0	0	0	0	0	0	0	0	0	0	0	0	0	0	0	0	0	0	0	0	0	0	0	0	0	0	0	0	0	0	0	0	0	0	0	0	0	0	0	0	0	0	0	0	0	0
25B_NODE_1355_length_8378_cov_13.161426	0	0	0	0	0	0	0	0	0	0	0	0	0	0	0	0	0	0	0	0	0	0	0	0	0	0	0	0	0	0	0	0	0	0	0	0	0	0	0	0	0	0	0	0	0	0	0	0	0
25B_NODE_1361_length_8360_cov_5.833756	0	0	0	0	0	0	0	0	0	0	0	0	0	0	0	0	0	0	0	0	0	0	0	0	0	0	0	0	0	0	0	0	0	0	0	0	0	0	0	0	0	0	0	0	0	0	0	0	0
25B_NODE_1371_length_8331_cov_6.487764	0	0	0	0	0	0	0	0	0	0	0	0	0	0	0	0	0	0	0	0	0	0	0	0	0	0	0	0	0	0	0	0	0	0	0	0	0	0	0	0	0	0	0	0	0	0	0	0	0
25B_NODE_1396_length_8176_cov_41.935795	0	0	0	0	0	0	0	0	0	0	0	0	0	0	0	0	0	0	0	0	0	0	0	0	0	0	0	0	0	0	0	0	0	0	0	0	0	0	0	0	0	0	0	0	0	0	0	0	0
25B_NODE_1429_length_8023_cov_22.695822	0	0	0	0	0	0	0	0	0	0	0	0	0	0	0	0	0	0	0	0	0	0	0	0	0	0	0	0	0	0	0	0	0	0	0	0	0	0	0	0	0	0	0	0	0	0	0	0	0
25B_NODE_144_length_35693_cov_18.254689	0	0	0	0	0	0	0	0	0	0	0	0	0	0	0	0	0	0	0	0	0	0	0	0	0	0	0	0	0	0	0	0	0	0	0	0	0	0	0	0	0	0	0	0	0	0	0	0	0
25B_NODE_1440_length_7987_cov_12.628698	0	0	0	0	0	0	0	0	0	0	0	0	0	0	0	0	0	0	0	0	0	0	0	0	0	0	0	0	0	0	0	0	0	0	0	0	0	0	0	0	0	0	0	0	0	0	0	0	0
25B_NODE_1448_length_7949_cov_329.927337	0	0	0	0	0	0	0	0	0	0	0	0	0	0	0	0	0	0	0	0	0	0	0	0	0	0	0	0	0	0	0	0	0	0	0	0	0	0	0	0	0	0	0	0	0	0	0	0	0
25B_NODE_1494_length_7776_cov_9.231199	0	0	0	0	0	0	0	0	0	0	0	0	0	0	0	0	0	0	0	0	0	0	0	0	0	0	0	0	0	0	0	0	0	0	0	0	0	0	0	0	0	0	0	0	0	0	0	0	0
25B_NODE_1495_length_7775_cov_12.874383	0	0	0	0	0	0	0	0	0	0	0	0	0	0	0	0	0	0	0	0	0	0	0	0	0	0	0	0	0	0	0	0	0	0	0	0	0	0	0	0	0	0	0	0	0	0	0	0	0
25B_NODE_1501_length_7764_cov_7.516066	0	0	0	0	0	0	0	0	0	0	0	0	0	0	0	0	0	0	0	0	0	0	0	0	0	0	0	0	0	0	0	0	0	0	0	0	0	0	0	0	0	0	0	0	0	0	0	0	0
25B_NODE_151_length_34615_cov_13.603712	0	0	0	0	0	0	0	0	0	0	0	0	0	0	0	0	0	0	0	0	0	0	0	0	0	0	0	0	0	0	0	0	0	0	0	0	0	0	0	0	0	0	0	0	0	0	0	0	0
25B_NODE_1597_length_7400_cov_11.273931	0	0	0	0	0	0	0	0	0	0	0	0	0	0	0	0	0	0	0	0	0	0	0	0	0	0	0	0	0	0	0	0	0	0	0	0	0	0	0	0	0	0	0	0	0	0	0	0	0
25B_NODE_1612_length_7347_cov_4.990784	0	0	0	0	0	0	0	0	0	0	0	0	0	0	0	0	0	0	0	0	0	0	0	0	0	0	0	0	0	0	0	0	0	0	0	0	0	0	0	0	0	0	0	0	0	0	0	0	0
25B_NODE_168_length_32190_cov_32.502413	0	0	0	0	0	0	0	0	0	0	0	0	0	0	0	0	0	0	0	0	0	0	0	0	0	0	0	0	0	0	0	0	0	0	0	0	0	0	0	0	0	0	0	0	0	0	0	0	0
25B_NODE_1686_length_7067_cov_31.120029	0	0	0	0	0	0	0	0	0	0	0	0	0	0	0	0	0	0	0	0	0	0	0	0	0	0	0	0	0	0	0	0	0	0	0	0	0	0	0	0	0	0	0	0	0	0	0	0	0
25B_NODE_171_length_32010_cov_33.208844	0	9.88525	0	0	0	0	0	0	0	0	0	0	0	0	0	0	0	0	10.9822	0	0	0	0	0	0	0	0	0	0	0	0	0	0	0	0	0	0	0	0	0	0	0	0	0	0	0	0	0	0
25B_NODE_1719_length_6964_cov_8.523305	0	0	0	0	0	0	0	0	0	0	0	0	0	0	0	0	0	0	0	0	0	0	0	0	0	0	0	0	0	0	0	0	0	0	0	0	0	0	0	0	0	0	0	0	0	0	0	0	0
25B_NODE_1758_length_6835_cov_125.835158	0	0	0	0	0	0	0	0	0	0	0	0	0	0	0	0	0	0	0	0	0	0	0	0	0	0	0	0	0	0	0	0	0	0	0	0	0	0	0	0	0	0	0	0	0	0	0	0	0
25B_NODE_1838_length_6599_cov_7.808034	0	0	0	0	0	0	0	0	0	0	0	0	0	0	0	0	0	0	0	0	0	0	0	0	0	0	0	0	0	0	0	0	0	0	0	0	0	0	0	0	0	0	0	0	0	0	0	0	0
25B_NODE_1855_length_6552_cov_24.141622	0	0	0	0	0	0	0	0	0	0	0	0	0	0	0	0	0	0	0	0	0	0	0	0	0	0	0	0	0	0	0	0	0	0	0	0	0	0	0	0	0	0	0	0	0	0	0	0	0
25B_NODE_1950_length_6291_cov_22.746057	0	0	0	0	0	0	0	0	0	0	0	0	0	0	0	0	0	0	0	0	0	0	0	0	0	0	0	0	0	0	0	0	0	0	0	0	0	0	0	0	0	0	0	0	0	0	0	0	0
25B_NODE_2109_length_5887_cov_13.846472	0	0	0	0	0	0	0	0	0	0	0	0	0	0	0	0	0	0	0	0	0	0	0	0	0	0	0	0	0	0	0	0	0	0	0	0	0	0	0	0	0	0	0	0	0	0	0	0	0
25B_NODE_2365_length_5306_cov_8.917575	0	0	0	0	0	0	0	0	0	0	0	0	0	0	0	0	0	0	0	0	0	0	0	0	0	0	0	0	0	0	0	0	0	0	0	0	0	0	0	0	0	0	0	0	0	0	0	0	0
25B_NODE_2370_length_5297_cov_8.340421	0	0	0	0	0	0	0	0	0	0	0	0	0	0	0	0	0	0	0	0	0	0	0	0	0	0	0	0	0	0	0	0	0	0	0	0	0	0	0	0	0	0	0	0	0	0	0	0	0
25B_NODE_2438_length_5157_cov_10.015748	0	0	0	0	0	0	0	0	0	0	0	0	0	0	0	0	0	0	0	0	0	0	0	0	0	0	0	0	0	0	0	0	0	0	0	0	0	0	0	0	0	0	0	0	0	0	0	0	0
25B_NODE_2476_length_5096_cov_8.321777	0	0	0	0	0	0	0	0	0	0	0	0	0	0	0	0	0	0	0	0	0	0	0	0	0	0	0	0	0	0	0	0	0	0	0	0	0	0	0	0	0	0	0	0	0	0	0	0	0
25B_NODE_2480_length_5091_cov_14.875748	0	0	0	0	0	0	0	0	0	0	0	0	0	0	0	0	0	0	0	0	0	0	0	0	0	0	0	0	0	0	0	0	0	0	0	0	0	0	0	13.3904	0	0	0	0	0	0	0	0	0
25B_NODE_2503_length_5050_cov_22.739996	0	0	0	0	0	0	0	0	0	0	0	0	0	0	0	0	0	0	0	0	0	0	0	0	0	0	0	0	0	0	0	0	0	0	0	0	0	0	0	0	0	0	0	0	0	0	0	0	0
25B_NODE_251_length_25981_cov_28.856547	0	0	0	0	0	0	0	0	0	0	0	0	0	0	0	0	0	0	0	0	0	0	0	0	0	0	0	0	0	0	0	0	0	0	0	0	0	0	0	0	0	0	0	0	0	0	0	0	0
25B_NODE_2521_length_5018_cov_9.024287	0	0	0	0	0	0	0	0	0	0	0	0	0	0	0	0	0	0	0	0	0	0	0	0	0	0	0	0	0	0	0	0	0	0	0	0	0	0	0	0	0	0	0	0	0	0	0	0	0
25B_NODE_291_length_23459_cov_14.477461	0	0	0	0	0	0	0	0	0	0	0	0	0	0	0	0	0	0	0	0	0	0	0	0	0	0	0	0	0	0	0	0	0	0	0	0	0	0	0	0	0	0	0	0	0	0	0	0	0
25B_NODE_323_length_22060_cov_13.148433	0	0	0	0	0	0	0	0	0	0	0	0	0	0	0	0	0	0	0	0	0	0	0	0	0	0	0	0	0	0	0	0	0	0	0	0	0	0	0	0	0	0	0	0	0	0	0	0	0
25B_NODE_378_length_20116_cov_56.464943	0	0	0	0	0	0	0	0	0	0	0	0	0	0	0	0	0	0	0	0	0	0	0	0	0	0	0	0	0	0	0	0	0	0	0	0	0	0	0	0	0	0	0	0	0	0	0	0	0
25B_NODE_394_length_19653_cov_18.036422	0	0	0	0	0	0	0	0	0	0	0	0	0	0	0	0	0	0	0	0	0	0	0	0	0	0	0	0	0	0	0	0	0	0	0	0	0	0	0	0	0	0	0	0	0	0	0	0	0
25B_NODE_444_length_17950_cov_63.205114	0	0	0	0	0	0	0	0	0	0	0	0	0	0	0	0	0	0	0	0	0	0	0	0	0	0	0	0	0	0	0	0	0	0	0	0	0	0	0	0	0	0	0	0	0	0	0	0	0
25B_NODE_500_length_16401_cov_749.484685	0	0	0	0	0	0	0	0	0	0	0	0	0	0	0	0	0	0	0	0	0	0	0	0	0	0	0	0	0	0	0	0	0	0	0	0	0	0	0	0	0	0	0	0	0	0	0	0	0
25B_NODE_577_length_14854_cov_16.456250	0	0	0	0	0	0	0	0	0	0	0	0	0	0	0	0	0	0	0	0	0	0	0	0	0	0	0	0	0	0	0	0	0	0	0	0	0	0	0	0	0	0	0	0	0	0	0	0	0
25B_NODE_634_length_14033_cov_10.031814	0	0	0	0	0	0	0	0	0	0	0	0	0	0	0	0	0	0	0	0	0	0	0	0	0	0	0	0	0	0	0	0	0	0	0	0	0	0	0	0	0	0	0	0	0	0	0	0	0
25B_NODE_643_length_13923_cov_20.246642	0	0	0	0	0	0	0	0	0	0	0	0	0	0	0	0	0	0	0	0	0	0	0	0	0	0	0	0	0	0	0	0	0	0	0	0	0	0	0	0	0	0	0	0	0	0	0	0	0
25B_NODE_685_length_13464_cov_11.990214	0	0	0	0	0	0	0	0	0	0	0	0	0	0	0	0	0	0	0	0	0	0	0	0	0	0	0	0	0	0	0	0	0	0	0	0	0	0	0	0	0	0	0	0	0	0	0	0	0
25B_NODE_69_length_57769_cov_43.033194	0	0	0	0	0	0	0	0	0	0	0	0	0	0	0	0	0	0	0	0	0	0	0	0	0	0	0	0	0	0	0	0	0	0	0	0	0	0	0	0	0	0	0	0	0	0	0	0	0
25B_NODE_699_length_13248_cov_15.737150	0	0	0	0	0	0	0	0	0	0	0	0	0	0	0	0	0	0	0	0	0	0	0	0	0	0	0	0	0	0	0	0	0	0	0	0	0	0	0	0	0	0	0	0	0	0	0	0	0
25B_NODE_70_length_57728_cov_41.700872	0	0	0	0	0	0	0	0	0	0	0	0	0	0	0	0	0	0	0	0	0	0	0	0	0	0	0	0	0	0	0	0	0	0	0	0	0	0	0	0	0	0	0	0	0	0	0	0	0
25B_NODE_703_length_13189_cov_10.821614	0	0	0	0	0	0	0	0	0	0	0	0	0	0	0	0	0	0	0	0	0	0	0	0	0	0	0	0	0	0	0	0	0	0	0	0	0	0	0	0	0	0	0	0	0	0	0	0	0
25B_NODE_743_length_12748_cov_264.864020	0	0	0	0	0	0	0	0	0	0	0	0	0	0	0	0	0	0	0	0	0	0	0	0	0	0	0	0	0	0	0	0	0	0	0	0	0	0	0	0	0	0	0	0	0	0	0	0	0
25B_NODE_861_length_11545_cov_10.151029	0	0	0	0	0	0	0	0	0	0	0	0	0	0	0	0	0	0	0	0	0	0	0	0	0	0	0	0	0	0	0	0	0	0	0	0	0	0	0	0	0	0	0	0	0	0	0	0	0
25B_NODE_873_length_11444_cov_22.303598	0	0	0	0	0	0	0	0	0	0	0	0	0	0	0	0	0	0	0	0	0	0	0	0	0	0	0	0	0	0	0	0	0	0	0	0	0	0	0	0	0	0	0	0	0	0	0	0	0
25B_NODE_894_length_11294_cov_23.325845	0	0	0	0	0	0	0	0	0	0	0	0	0	0	0	0	0	0	0	0	0	0	0	0	0	0	0	0	0	0	0	0	0	0	0	0	0	0	0	0	0	0	0	0	0	0	0	0	0
25B_NODE_922_length_11001_cov_70.540278	0	0	0	0	0	0	0	0	0	0	0	0	0	0	0	0	0	0	0	0	0	0	0	0	0	0	0	0	0	0	0	0	0	0	0	0	0	0	0	0	0	0	0	0	0	0	0	0	0
25B_NODE_93_length_47130_cov_25.613521	0	0	0	0	0	0	0	0	0	0	0	0	0	0	0	0	0	0	0	0	0	0	0	0	0	0	0	0	0	0	0	0	0	0	0	0	0	0	0	0	0	0	0	0	0	0	0	0	0
26B_NODE_1002_length_15853_cov_3.810408	0	0	0	0	0	0	0	0	0	0	0	0	0	0	0	0	0	0	0	0	0	0	0	0	0	0	0	0	0	0	0	0	0	0	0	0	0	0	0	0	0	0	0	0	0	0	0	0	0
26B_NODE_1020_length_15640_cov_4.538778	0	0	0	0	0	0	0	0	0	0	0	0	0	0	0	0	0	0	0	0	0	0	0	0	0	0	0	0	0	0	0	0	0	0	0	0	0	0	0	0	0	0	0	0	0	0	0	0	0
26B_NODE_1038_length_15496_cov_3.772942	0	0	0	0	0	0	0	0	0	0	0	0	0	0	0	0	0	0	0	0	0	0	0	0	0	0	0	0	0	0	0	0	0	0	0	0	0	0	0	0	0	0	0	0	0	0	0	0	0
26B_NODE_104_length_66492_cov_8.639901	0	0	0	0	0	0	0	0	0	0	0	0	0	0	0	0	0	0	0	0	0	0	0	0	0	0	0	0	0	0	0	0	0	0	0	0	0	0	0	0	0	0	0	0	0	0	0	0	0
26B_NODE_1048_length_15361_cov_4.409579	0	0	0	0	0	0	0	0	0	0	0	0	0	0	0	0	0	0	0	0	0	0	0	0	0	0	0	0	0	0	0	0	0	0	0	0	0	0	0	0	0	0	0	0	0	0	0	0	0
26B_NODE_1056_length_15314_cov_3.846164	0	0	0	0	0	0	0	0	0	0	0	0	0	0	0	0	0	0	0	0	0	0	0	0	0	0	0	0	0	0	0	0	0	0	0	0	0	0	0	0	0	0	0	0	0	0	0	0	0
26B_NODE_1077_length_15087_cov_9.931912	0	0	0	0	0	0	0	0	0	0	0	0	0	0	0	0	0	0	0	0	0	0	0	0	0	0	0	0	0	0	0	0	0	0	0	0	0	0	0	0	0	0	0	0	0	0	0	0	0
26B_NODE_1086_length_14984_cov_3.747702	0	0	0	0	0	0	0	0	0	0	0	0	0	0	0	0	0	0	0	0	0	0	0	0	0	0	0	0	0	0	0	0	0	0	0	0	0	0	0	0	0	0	0	0	0	0	0	0	0
26B_NODE_1098_length_14896_cov_16.833052	0	0	0	0	0	0	0	0	0	0	0	0	0	0	0	0	0	0	0	0	0	0	0	0	0	0	0	0	0	0	0	0	0	0	0	0	0	0	0	0	0	0	0	0	0	0	0	0	0
26B_NODE_1113_length_14766_cov_9.652325	0	0	0	0	0	0	0	0	0	0	0	0	0	0	0	0	0	0	0	0	0	0	0	0	0	0	0	0	0	0	0	0	0	0	0	0	0	0	0	0	0	0	0	0	0	0	0	0	0
26B_NODE_1148_length_14343_cov_21.606827	0	0	0	0	0	0	0	0	0	0	0	0	0	0	0	0	0	0	0	0	0	0	0	0	0	0	0	0	0	0	0	0	0	0	0	0	0	0	0	0	0	0	0	0	0	0	0	0	0
26B_NODE_1150_length_14316_cov_3.415268	0	0	0	0	0	0	0	0	0	0	0	0	0	0	0	0	0	0	0	0	0	0	0	0	0	0	0	0	0	0	0	0	0	0	0	0	0	0	0	0	0	0	0	0	0	0	0	0	0
26B_NODE_1155_length_14253_cov_9.067226	0	0	0	0	0	0	0	0	0	0	0	0	0	0	0	0	0	0	0	0	0	0	0	0	0	0	0	0	0	0	0	0	0	0	0	0	0	0	0	0	0	0	0	0	0	0	0	0	0
26B_NODE_1190_length_13944_cov_3.292132	0	0	0	0	0	0	0	0	0	0	0	0	0	0	0	0	0	0	0	0	0	0	0	0	0	0	0	0	0	0	0	0	0	0	0	0	0	0	0	0	0	0	0	0	0	0	0	0	0
26B_NODE_1237_length_13610_cov_3.238159	0	0	0	0	0	0	0	0	0	0	0	0	0	0	0	0	0	0	0	0	0	0	0	0	0	0	0	0	0	0	0	0	0	0	0	0	0	0	0	0	0	0	0	0	0	0	0	0	0
26B_NODE_1238_length_13608_cov_3.124381	0	0	0	0	0	0	0	0	0	0	0	0	0	0	0	0	0	0	0	0	0	0	0	0	0	0	0	0	0	0	0	0	0	0	0	0	0	0	0	0	0	0	0	0	0	0	0	0	0
26B_NODE_1243_length_13570_cov_3.878900	0	0	0	0	0	0	0	0	0	0	0	0	0	0	0	0	0	0	0	0	0	0	0	0	0	0	0	0	0	0	0	0	0	0	0	0	0	0	0	0	0	0	0	0	0	0	0	0	0
26B_NODE_1248_length_13541_cov_6.895276	0	0	0	0	0	0	0	0	0	0	0	0	0	0	0	0	0	0	0	0	0	0	0	0	0	0	0	0	0	0	0	0	0	0	0	0	0	0	0	0	0	0	0	0	0	0	0	0	0
26B_NODE_1249_length_13525_cov_5.142326	0	0	0	0	0	0	0	0	0	0	0	0	0	0	0	0	0	0	0	0	0	0	0	0	0	0	0	0	0	0	0	0	0	0	0	0	0	0	0	0	0	0	0	0	0	0	0	0	0
26B_NODE_1265_length_13392_cov_3.907097	0	0	0	0	0	0	0	0	0	0	0	0	0	0	0	0	0	0	0	0	0	0	0	0	0	0	0	0	0	0	0	0	0	0	0	0	0	0	0	0	0	0	0	0	0	0	0	0	0
26B_NODE_1272_length_13371_cov_4.359636	0	0	0	0	0	0	0	0	0	0	0	0	0	0	0	0	0	0	0	0	0	0	0	0	0	0	0	0	0	0	0	0	0	0	0	0	0	0	0	0	0	0	0	0	0	0	0	0	0
26B_NODE_134_length_57062_cov_13.051154	0	0	0	0	0	0	0	0	0	0	0	0	0	0	0	0	0	0	0	0	0	0	0	0	0	0	0	0	0	0	0	0	0	0	0	0	0	0	0	0	0	0	0	0	0	0	0	0	0
26B_NODE_1342_length_12898_cov_3.448015	0	0	0	0	0	0	0	0	0	0	0	0	0	0	0	0	0	0	0	0	0	0	0	0	0	0	0	0	0	0	0	0	0	0	0	0	0	0	0	0	0	0	0	0	0	0	0	0	0
26B_NODE_1357_length_12781_cov_92.984887	0	0	0	0	0	0	0	0	0	0	0	0	0	0	0	0	0	0	0	0	0	0	0	0	0	0	0	0	0	0	0	0	0	0	0	0	0	0	0	0	0	0	0	0	0	0	0	0	0
26B_NODE_1372_length_12612_cov_14.784922	0	0	0	0	0	0	0	0	0	0	0	0	0	0	0	0	0	0	0	0	0	0	0	0	0	0	0	0	0	0	0	0	0	0	0	0	0	0	0	0	0	0	0	0	0	0	0	0	0
26B_NODE_1380_length_12568_cov_14.153070	0	0	0	0	0	0	0	0	0	0	0	0	0	0	0	0	0	0	0	0	0	0	0	0	0	0	0	0	0	0	0	0	0	0	0	0	0	0	0	0	0	0	0	0	0	0	0	0	0
26B_NODE_1383_length_12548_cov_8.662657	0	0	0	0	0	0	0	0	0	0	0	0	0	0	0	0	0	0	0	0	0	0	0	0	0	0	0	0	0	0	0	0	0	0	0	0	0	0	0	0	0	0	0	0	0	0	0	0	0
26B_NODE_1389_length_12528_cov_14.834471	0	0	0	0	0	0	0	0	0	0	0	0	0	0	0	0	0	0	0	0	0	0	0	0	0	0	0	0	0	0	0	0	0	0	0	0	0	0	0	0	0	0	0	0	0	0	0	0	0
26B_NODE_140_length_55628_cov_15.282083	0	0	0	0	0	0	0	0	0	0	0	0	0	0	0	0	0	0	0	0	0	0	0	0	0	0	0	0	0	0	0	0	0	0	0	0	0	0	0	0	0	0	0	0	0	0	0	0	0
26B_NODE_1405_length_12440_cov_4.928092	0	0	0	0	0	0	0	0	0	0	0	0	0	0	0	0	0	0	0	0	0	0	0	0	0	0	0	0	0	0	0	0	0	0	0	0	0	0	0	0	0	0	0	0	0	0	0	0	0
26B_NODE_1410_length_12404_cov_7.250345	0	0	0	0	0	0	0	0	0	0	0	0	0	0	0	0	0	0	0	0	0	0	0	0	0	0	0	0	0	0	0	0	0	0	0	0	0	0	0	0	0	0	0	0	0	0	0	0	0
26B_NODE_1411_length_12403_cov_22.502190	0	0	0	0	0	0	0	0	0	0	0	0	0	0	0	0	0	0	0	0	0	0	0	0	0	0	0	0	0	0	0	0	0	0	0	0	0	0	0	0	0	0	0	0	0	0	0	0	0
26B_NODE_1415_length_12387_cov_3.304874	0	0	0	0	0	0	0	0	0	0	0	0	0	0	0	0	0	0	0	0	0	0	0	0	0	0	0	0	0	0	0	0	0	0	0	0	0	0	0	0	0	0	0	0	0	0	0	0	0
26B_NODE_1430_length_12311_cov_10.080677	0	0	0	0	0	0	0	0	0	0	0	0	0	0	0	0	0	0	0	0	0	0	0	0	0	0	0	0	0	0	0	0	0	0	0	0	0	0	0	0	0	0	0	0	0	0	0	0	0
26B_NODE_1437_length_12286_cov_4.643378	0	0	0	0	0	0	0	0	0	0	0	0	0	0	0	0	0	0	0	0	0	0	0	0	0	0	0	0	0	0	0	0	0	0	0	0	0	0	0	0	0	0	0	0	0	0	0	0	0
26B_NODE_146_length_54373_cov_7.919957	0	0	0	0	0	0	0	0	0	0	0	0	0	0	0	0	0	0	0	0	0	0	0	0	0	0	0	0	0	0	0	0	0	0	0	0	0	0	0	0	0	0	0	0	0	0	0	0	0
26B_NODE_1464_length_12153_cov_9.169096	0	0	0	0	0	0	0	0	0	0	0	0	0	0	0	0	0	0	0	0	0	0	0	0	0	0	0	0	0	0	0	0	0	0	0	0	0	0	0	0	0	0	0	0	0	0	0	0	0
26B_NODE_1467_length_12129_cov_3.885247	0	0	0	0	0	0	0	0	0	0	0	0	0	0	0	0	0	0	0	0	0	0	0	0	0	0	0	0	0	0	0	0	0	0	0	0	0	0	0	0	0	0	0	0	0	0	0	0	0
26B_NODE_1468_length_12128_cov_4.003734	0	0	0	0	0	0	0	0	0	0	0	0	0	0	0	0	0	0	0	0	0	0	0	0	0	0	0	0	0	0	0	0	0	0	0	0	0	0	0	0	0	0	0	0	0	0	0	0	0
26B_NODE_1475_length_12084_cov_6.629966	0	0	0	0	0	0	0	0	0	0	0	0	0	0	0	0	0	0	0	0	0	0	0	0	0	0	0	0	0	0	0	0	0	0	0	0	0	0	0	0	0	0	0	0	0	0	0	0	0
26B_NODE_1479_length_12052_cov_3.577620	0	0	0	0	0	0	0	0	0	0	0	0	0	0	0	0	0	0	0	0	0	0	0	0	0	0	0	0	0	0	0	0	0	0	0	0	0	0	0	0	0	0	0	0	0	0	0	0	0
26B_NODE_1485_length_11947_cov_5.333193	0	0	0	0	0	0	0	0	0	0	0	0	0	0	0	0	0	0	0	0	0	0	0	0	0	0	0	0	0	0	0	0	0	0	0	0	0	0	0	0	0	0	0	0	0	0	0	0	0
26B_NODE_1497_length_11870_cov_3.539133	0	0	0	0	0	0	0	0	0	0	0	0	0	0	0	0	0	0	0	0	0	0	0	0	0	0	0	0	0	0	0	0	0	0	0	0	0	0	0	0	0	0	0	0	0	0	0	0	0
26B_NODE_1512_length_11809_cov_16.009547	0	0	0	0	0	0	0	0	0	0	0	0	0	0	0	0	0	0	0	0	0	0	0	0	0	0	0	0	0	0	0	0	0	0	0	0	0	0	0	0	0	0	0	0	0	0	0	0	0
26B_NODE_1518_length_11773_cov_200.329685	0	0	0	0	0	0	0	0	0	0	0	0	0	0	0	0	0	0	0	0	0	0	0	0	0	0	0	0	0	0	0	0	0	0	0	0	0	0	0	0	0	0	0	0	0	0	0	0	0
26B_NODE_1538_length_11699_cov_4.951643	0	0	0	0	0	0	0	0	0	0	0	0	0	0	0	0	0	0	0	0	0	0	0	0	0	0	0	0	0	0	0	0	0	0	0	0	0	0	0	0	0	0	0	0	0	0	0	0	0
26B_NODE_1543_length_11677_cov_7.603190	0	0	0	0	0	0	0	0	0	0	0	0	0	0	0	0	0	0	0	0	0	0	0	0	0	0	0	0	0	0	0	0	0	0	0	0	0	0	0	0	0	0	0	0	0	0	0	0	0
26B_NODE_156_length_52750_cov_5.090103	0	0	0	0	0	0	0	0	0	0	0	0	0	0	0	0	0	0	0	0	0	0	0	0	0	0	0	0	0	0	0	0	0	0	0	0	0	0	0	0	0	0	0	0	0	0	0	0	0
26B_NODE_1568_length_11550_cov_4.629304	0	0	0	0	0	0	0	0	0	0	0	0	0	0	0	0	0	0	0	0	0	0	0	0	0	0	0	0	0	0	0	0	0	0	0	0	0	0	0	0	0	0	0	0	0	0	0	0	0
26B_NODE_1589_length_11436_cov_10.468615	0	0	0	0	0	0	0	0	0	0	0	0	0	0	0	0	0	0	0	0	0	0	0	0	0	0	0	0	0	0	0	0	0	0	0	0	0	0	0	0	0	0	0	0	0	0	0	0	0
26B_NODE_163_length_51018_cov_9.059265	0	0	0	0	0	0	0	0	0	0	0	0	0	0	0	0	0	0	0	0	0	0	0	0	0	0	0	0	0	0	0	0	0	0	0	0	0	0	0	0	0	0	0	0	0	0	0	0	0
26B_NODE_1690_length_10934_cov_3.081422	0	0	0	0	0	0	0	0	0	0	0	0	0	0	0	0	0	0	0	0	0	0	0	0	0	0	0	0	0	0	0	0	0	0	0	0	0	0	0	0	0	0	0	0	0	0	0	0	0
26B_NODE_1693_length_10929_cov_3.915960	0	0	0	0	0	0	0	0	0	0	0	0	0	0	0	0	0	0	0	0	0	0	0	0	0	0	0	0	0	0	0	0	0	0	0	0	0	0	0	0	0	0	0	0	0	0	0	0	0
26B_NODE_1710_length_10857_cov_4.074304	0	0	0	0	0	0	0	0	0	0	0	0	0	0	0	0	0	0	0	0	0	0	0	0	0	0	0	0	0	0	0	0	0	0	0	0	0	0	0	0	0	0	0	0	0	0	0	0	0
26B_NODE_1711_length_10845_cov_6.937964	0	0	0	0	0	0	0	0	0	0	0	0	0	0	0	0	0	0	0	0	0	0	0	0	0	0	0	0	0	0	0	0	0	0	0	0	0	0	0	0	0	0	0	0	0	0	0	0	0
26B_NODE_173_length_49214_cov_7.437003	0	0	0	0	0	0	0	0	0	0	0	0	0	0	0	0	0	0	0	0	0	0	0	0	0	0	0	0	0	0	0	0	0	0	0	0	0	0	0	0	0	0	0	0	0	0	0	0	0
26B_NODE_1733_length_10723_cov_4.594402	0	0	0	0	0	0	0	0	0	0	0	0	0	0	0	0	0	0	0	0	0	0	0	0	0	0	0	0	0	0	0	0	0	0	0	0	0	0	0	0	0	0	0	0	0	0	0	0	0
26B_NODE_1767_length_10547_cov_3.068577	0	0	0	0	0	0	0	0	0	0	0	0	0	0	0	0	0	0	0	0	0	0	0	0	0	0	0	0	0	0	0	0	0	0	0	0	0	0	0	0	0	0	0	0	0	0	0	0	0
26B_NODE_1793_length_10395_cov_3.872650	0	0	0	0	0	0	0	0	0	0	0	0	0	0	0	0	0	0	0	0	0	0	0	0	0	0	0	0	0	0	0	0	0	0	0	0	0	0	0	0	0	0	0	0	0	0	0	0	0
26B_NODE_1814_length_10316_cov_6.476316	0	0	0	0	0	0	0	0	0	0	0	0	0	0	0	0	0	0	0	0	0	0	0	0	0	0	0	0	0	0	0	0	0	0	0	0	0	0	0	0	0	0	0	0	0	0	0	0	0
26B_NODE_183_length_47241_cov_12.977313	0	0	0	0	0	0	0	0	0	0	0	0	0	0	0	0	0	0	0	0	0	0	0	0	0	0	0	0	0	0	0	0	0	0	0	0	0	0	0	0	0	0	0	0	0	0	0	0	0
26B_NODE_1843_length_10155_cov_6.906926	0	0	0	0	0	0	0	0	0	0	0	0	0	0	0	0	0	0	0	0	0	0	0	0	0	0	0	0	0	0	0	0	0	0	0	0	0	0	0	0	0	0	0	0	0	0	0	0	0
26B_NODE_1851_length_10129_cov_3.698070	0	0	0	0	0	0	0	0	0	0	0	0	0	0	0	0	0	0	0	0	0	0	0	0	0	0	0	0	0	0	0	0	0	0	0	0	0	0	0	0	0	0	0	0	0	0	0	0	0
26B_NODE_1856_length_10112_cov_4.131739	0	0	0	0	0	0	0	0	0	0	0	0	0	0	0	0	0	0	0	0	0	0	0	0	0	0	0	0	0	0	0	0	0	0	0	0	0	0	0	0	0	0	0	0	0	0	0	0	0
26B_NODE_1858_length_10110_cov_6.755906	0	0	0	0	0	0	0	0	0	0	0	0	0	0	0	0	0	0	0	0	0	0	0	0	0	0	0	0	0	0	0	0	0	0	0	0	0	0	0	0	0	0	0	0	0	0	0	0	0
26B_NODE_186_length_47044_cov_5.644282	0	0	0	0	0	0	0	0	0	0	0	0	0	0	0	0	0	0	0	0	0	0	0	0	0	0	0	0	0	0	0	0	0	0	0	0	0	0	0	0	0	0	0	0	0	0	0	0	0
26B_NODE_1873_length_10031_cov_5.265622	0	0	0	0	0	0	0	0	0	0	0	0	0	0	0	0	0	0	0	0	0	0	0	0	0	0	0	0	0	0	0	0	0	0	0	0	0	0	0	0	0	0	0	0	0	0	0	0	0
26B_NODE_1881_length_10017_cov_14.351509	0	0	0	0	0	0	0	0	0	0	0	0	0	0	0	0	0	0	0	0	0	0	0	0	0	0	0	0	0	0	0	0	0	0	0	0	0	0	0	0	0	0	0	0	0	0	0	0	0
26B_NODE_1886_length_9989_cov_21.951776	0	0	0	0	0	0	0	0	0	0	0	0	0	0	0	0	0	0	0	0	0	0	0	0	0	0	0	0	0	0	0	0	0	0	0	0	0	0	0	0	0	0	0	0	0	0	0	0	0
26B_NODE_1890_length_9954_cov_4.574162	0	0	0	0	0	0	0	0	0	0	0	0	0	0	0	0	0	0	0	0	0	0	0	0	0	0	0	0	0	0	0	0	0	0	0	0	0	0	0	0	0	0	0	0	0	0	0	0	0
26B_NODE_1896_length_9927_cov_20.310863	0	0	0	0	0	0	0	0	0	0	0	0	0	0	0	0	0	0	0	0	0	0	0	0	0	0	0	0	0	0	0	0	0	0	0	0	0	0	0	0	0	0	0	0	0	0	0	0	0
26B_NODE_190_length_46123_cov_28.353559	0	0	0	0	0	0	0	0	0	0	0	0	0	0	0	0	0	0	0	0	0	0	0	0	0	0	0	0	0	0	0	0	0	0	0	0	0	0	0	0	0	0	0	0	0	0	0	0	0
26B_NODE_1928_length_9795_cov_3.223606	0	0	0	0	0	0	0	0	0	0	0	0	0	0	0	0	0	0	0	0	0	0	0	0	0	0	0	0	0	0	0	0	0	0	0	0	0	0	0	0	0	0	0	0	0	0	0	0	0
26B_NODE_1944_length_9710_cov_5.395515	0	0	0	0	0	0	0	0	0	0	0	0	0	0	0	0	0	0	0	0	0	0	0	0	0	0	0	0	0	0	0	0	0	0	0	0	0	0	0	0	0	0	0	0	0	0	0	0	0
26B_NODE_1945_length_9705_cov_14.986186	0	0	0	0	0	0	0	0	0	0	0	0	0	0	0	0	0	0	0	0	0	0	0	0	0	0	0	0	0	0	0	0	0	0	0	0	0	0	0	0	0	0	0	0	0	0	0	0	0
26B_NODE_1954_length_9674_cov_4.170470	0	0	0	0	0	0	0	0	0	0	0	0	0	0	0	0	0	0	0	0	0	0	0	0	0	0	0	0	0	0	0	0	0	0	0	0	0	0	0	0	0	0	0	0	0	0	0	0	0
26B_NODE_196_length_45617_cov_4.549495	0	0	0	0	0	0	0	0	0	0	0	0	0	0	0	0	0	0	0	0	0	0	0	0	0	0	0	0	0	0	0	0	0	0	0	0	0	0	0	0	0	0	0	0	0	0	0	0	0
26B_NODE_1962_length_9649_cov_180.574175	0	0	0	0	0	0	0	0	0	0	0	0	0	0	0	0	0	0	0	0	0	0	0	0	0	0	0	0	0	0	0	0	0	0	0	0	0	0	0	0	0	0	0	0	0	0	0	0	0
26B_NODE_1974_length_9613_cov_3.610109	0	0	0	0	0	0	0	0	0	0	0	0	0	0	0	0	0	0	0	0	0	0	0	0	0	0	0	0	0	0	0	0	0	0	0	0	0	0	0	0	0	0	0	0	0	0	0	0	0
26B_NODE_2038_length_9395_cov_2.699399	0	0	0	0	0	0	0	0	0	0	0	0	0	0	0	0	0	0	0	0	0	0	0	0	0	0	0	0	0	0	0	0	0	0	0	0	0	0	0	0	0	0	0	0	0	0	0	0	0
26B_NODE_204_length_44657_cov_7.761171	0	0	0	0	0	0	0	0	0	0	0	0	0	0	0	0	0	0	0	0	0	0	0	0	0	0	0	0	0	0	0	0	0	0	0	0	0	0	0	0	0	0	0	0	0	0	0	0	0
26B_NODE_2048_length_9344_cov_6.204921	0	0	0	0	0	0	0	0	0	0	0	0	0	0	0	0	0	0	0	0	0	0	0	0	0	0	0	0	0	0	0	0	0	0	0	0	0	0	0	0	0	0	0	0	0	0	0	0	0
26B_NODE_2053_length_9333_cov_3.128565	0	0	0	0	0	0	0	0	0	0	0	0	0	0	0	0	0	0	0	0	0	0	0	0	0	0	0	0	0	0	0	0	0	0	0	0	0	0	0	0	0	0	0	0	0	0	0	0	0
26B_NODE_2100_length_9121_cov_25.320323	0	0	0	0	0	0	0	0	0	0	0	0	0	0	0	0	0	0	0	0	0	0	0	0	0	0	0	0	0	0	0	0	0	0	0	0	0	0	0	0	0	0	0	0	0	0	0	0	0
26B_NODE_2109_length_9086_cov_51.433011	0	0	0	0	0	0	0	0	0	0	0	0	0	0	0	0	0	0	0	0	0	0	0	0	0	0	0	0	0	0	0	0	0	0	0	0	0	0	0	0	0	0	0	0	0	0	0	0	0
26B_NODE_2132_length_9001_cov_2.394330	0	0	0	0	0	0	0	0	0	0	0	0	0	0	0	0	0	0	0	0	0	0	0	0	0	0	0	0	0	0	0	0	0	0	0	0	0	0	0	0	0	0	0	0	0	0	0	0	0
26B_NODE_215_length_42489_cov_1225.346741	0	0	0	0	0	0	0	0	0	0	0	0	0	0	0	0	0	0	0	0	0	0	0	0	0	0	0	0	0	0	0	0	0	0	0	0	0	0	0	0	0	0	0	0	0	0	0	0	0
26B_NODE_2150_length_8958_cov_27.727621	0	0	0	0	0	0	0	0	0	0	0	0	0	0	0	0	0	0	0	0	0	0	0	0	0	0	0	0	0	0	0	0	0	0	0	0	0	0	0	0	0	0	0	0	0	0	0	0	0
26B_NODE_2153_length_8953_cov_3.444232	0	0	0	0	0	0	0	0	0	0	0	0	0	0	0	0	0	0	0	0	0	0	0	0	0	0	0	0	0	0	0	0	0	0	0	0	0	0	0	0	0	0	0	0	0	0	0	0	0
26B_NODE_2154_length_8953_cov_2.917192	0	0	0	0	0	0	0	0	0	0	0	0	0	0	0	0	0	0	0	0	0	0	0	0	0	0	0	0	0	0	0	0	0	0	0	0	0	0	0	0	0	0	0	0	0	0	0	0	0
26B_NODE_2178_length_8852_cov_3.740399	0	0	0	0	0	0	0	0	0	0	0	0	0	0	0	0	0	0	0	0	0	0	0	0	0	0	0	0	0	0	0	0	0	0	0	0	0	0	0	0	0	0	0	0	0	0	0	0	0
26B_NODE_2188_length_8825_cov_21.463192	0	0	0	0	0	0	0	0	0	0	0	0	0	0	0	0	0	0	0	0	0	0	0	0	0	0	0	0	0	0	0	0	0	0	0	0	0	0	0	0	0	0	0	0	0	0	0	0	0
26B_NODE_2199_length_8790_cov_3.269597	0	0	0	0	0	0	0	0	0	0	0	0	0	0	0	0	0	0	0	0	0	0	0	0	0	0	0	0	0	0	0	0	0	0	0	0	0	0	0	0	0	0	0	0	0	0	0	0	0
26B_NODE_2208_length_8724_cov_3.032150	0	0	0	0	0	0	0	0	0	0	0	0	0	0	0	0	0	0	0	0	0	0	0	0	0	0	0	0	0	0	0	0	0	0	0	0	0	0	0	0	0	0	0	0	0	0	0	0	0
26B_NODE_2218_length_8703_cov_7.220148	0	0	0	0	0	0	0	0	0	0	0	0	0	0	0	0	0	0	0	0	0	0	0	0	0	0	0	0	0	0	0	0	0	0	0	0	0	0	0	0	0	0	0	0	0	0	0	0	0
26B_NODE_2236_length_8642_cov_12.485814	0	0	0	0	0	0	0	0	0	0	0	0	0	0	0	0	0	0	0	0	0	0	0	0	0	0	0	0	0	0	0	0	0	0	0	0	0	0	0	0	0	0	0	0	0	0	0	0	0
26B_NODE_229_length_41607_cov_14.203732	0	0	0	0	0	0	0	0	0	0	0	0	0	0	0	0	0	0	0	0	0	0	0	0	0	0	0	0	0	0	0	0	0	0	0	0	0	0	0	0	0	0	0	0	0	0	0	0	0
26B_NODE_2291_length_8484_cov_43.158558	0	0	0	0	0	0	0	0	0	0	0	0	0	0	0	0	0	0	0	0	0	0	0	0	0	0	0	0	0	0	0	0	0	0	0	0	0	0	0	0	0	0	0	0	0	0	0	0	0
26B_NODE_231_length_41257_cov_14.591646	0	0	0	0	0	0	0	0	0	0	0	0	0	0	0	0	0	0	0	0	0	0	0	0	0	0	0	0	0	0	0	0	0	0	0	0	0	0	0	0	0	0	0	0	0	0	0	0	0
26B_NODE_2314_length_8402_cov_3.727327	0	0	0	0	0	0	0	0	0	0	0	0	0	0	0	0	0	0	0	0	0	0	0	0	0	0	0	0	0	0	0	0	0	0	0	0	0	0	0	0	0	0	0	0	0	0	0	0	0
26B_NODE_2397_length_8123_cov_2.620557	0	0	0	0	0	0	0	0	0	0	0	0	0	0	0	0	0	0	0	0	0	0	0	0	0	0	0	0	0	0	0	0	0	0	0	0	0	0	0	0	0	0	0	0	0	0	0	0	0
26B_NODE_241_length_40499_cov_7.645218	0	0	0	0	0	0	0	0	0	0	0	0	0	0	0	0	0	0	0	0	0	0	0	0	0	0	0	0	0	0	0	0	0	0	0	0	0	0	0	0	0	0	0	0	0	0	0	0	0
26B_NODE_2427_length_8028_cov_4.061502	0	0	0	0	0	0	0	0	0	0	0	0	0	0	0	0	0	0	0	0	0	0	0	0	0	0	0	0	0	0	0	0	0	0	0	0	0	0	0	0	0	0	0	0	0	0	0	0	0
26B_NODE_244_length_40388_cov_6.938627	0	0	0	0	0	0	0	0	0	0	0	0	0	0	0	0	0	0	0	0	0	0	0	0	0	0	0	0	0	0	0	0	0	0	0	0	0	0	0	0	0	0	0	0	0	0	0	0	0
26B_NODE_2458_length_7921_cov_3.040286	0	0	0	0	0	0	0	0	0	0	0	0	0	0	0	0	0	0	0	0	0	0	0	0	0	0	0	0	0	0	0	0	0	0	0	0	0	0	0	0	0	0	0	0	0	0	0	0	0
26B_NODE_246_length_40230_cov_4.251239	0	0	0	0	0	0	0	0	0	0	0	0	0	0	0	0	0	0	0	0	0	0	0	0	0	0	0	0	0	0	0	0	0	0	0	0	0	0	0	0	0	0	0	0	0	0	0	0	0
26B_NODE_247_length_40158_cov_13.877748	0	0	0	0	0	0	0	0	0	0	0	0	0	0	0	0	0	0	0	0	0	0	0	0	0	0	0	0	0	0	0	0	0	0	0	0	0	0	0	0	0	0	0	0	0	0	0	0	0
26B_NODE_2470_length_7903_cov_9.863532	0	0	0	0	0	0	0	0	0	0	0	0	0	0	0	0	0	0	0	0	0	0	0	0	0	0	0	0	0	0	0	0	0	0	0	0	0	0	0	0	0	0	0	0	0	0	0	0	0
26B_NODE_2479_length_7875_cov_5.980123	0	0	0	0	0	0	0	0	0	0	0	0	0	0	0	0	0	0	0	0	0	0	0	0	0	0	0	0	0	0	0	0	0	0	0	0	0	0	0	0	0	0	0	0	0	0	0	0	0
26B_NODE_2487_length_7853_cov_4.055813	0	0	0	0	0	0	0	0	0	0	0	0	0	0	0	0	0	0	0	0	0	0	0	0	0	0	0	0	0	0	0	0	0	0	0	0	0	0	0	0	0	0	0	0	0	0	0	0	0
26B_NODE_2506_length_7795_cov_3.264835	0	0	0	0	0	0	0	0	0	0	0	0	0	0	0	0	0	0	0	0	0	0	0	0	0	0	0	0	0	0	0	0	0	0	0	0	0	0	0	0	0	0	0	0	0	0	0	0	0
26B_NODE_2536_length_7709_cov_4.102856	0	0	0	0	0	0	0	0	0	0	0	0	0	0	0	0	0	0	0	0	0	0	0	0	0	0	0	0	0	0	0	0	0	0	0	0	0	0	0	0	0	0	0	0	0	0	0	0	0
26B_NODE_2551_length_7677_cov_39.821579	0	0	0	0	0	0	0	0	0	0	0	0	0	0	0	0	0	0	0	0	0	0	0	0	0	0	0	0	0	0	0	0	0	0	0	0	0	0	0	0	0	0	0	0	0	0	0	0	0
26B_NODE_2552_length_7673_cov_10.440627	0	0	0	0	0	0	0	0	0	0	0	0	0	0	0	0	0	0	0	0	0	0	0	0	0	0	0	0	0	0	0	0	0	0	0	0	0	0	0	0	0	0	0	0	0	0	0	0	0
26B_NODE_260_length_38985_cov_12.722499	0	0	0	0	0	0	0	0	0	0	0	0	0	0	0	0	0	0	0	0	0	0	0	0	0	0	0	0	0	0	0	0	0	0	0	0	0	0	0	0	0	0	0	0	0	0	0	0	0
26B_NODE_263_length_38726_cov_31.416699	0	0	0	0	0	0	0	0	0	0	0	0	0	0	0	0	0	0	0	0	0	0	0	0	0	0	0	0	0	0	0	0	0	0	0	0	0	0	0	0	0	0	0	0	0	0	0	0	0
26B_NODE_266_length_38390_cov_10.741158	0	0	0	0	0	0	0	0	0	0	0	0	0	0	0	0	0	0	0	0	0	0	0	0	0	0	0	0	0	0	0	0	0	0	0	0	0	0	0	0	0	0	0	0	0	0	0	0	0
26B_NODE_2662_length_7401_cov_2.439377	0	0	0	0	0	0	0	0	0	0	0	0	0	0	0	0	0	0	0	0	0	0	0	0	0	0	0	0	0	0	0	0	0	0	0	0	0	0	0	0	0	0	0	0	0	0	0	0	0
26B_NODE_2667_length_7384_cov_5.721089	0	0	0	0	0	0	0	0	0	0	0	0	0	0	0	0	0	0	0	0	0	0	0	0	0	0	0	0	0	0	0	0	0	0	0	0	0	0	0	0	0	0	0	0	0	0	0	0	0
26B_NODE_2708_length_7294_cov_4.354164	0	0	0	0	0	0	0	0	0	0	0	0	0	0	0	0	0	0	0	0	0	0	0	0	0	0	0	0	0	0	0	0	0	0	0	0	0	0	0	0	0	0	0	0	0	0	0	0	0
26B_NODE_2727_length_7256_cov_2.290848	0	0	0	0	0	0	0	0	0	0	0	0	0	0	0	0	0	0	0	0	0	0	0	0	0	0	0	0	0	0	0	0	0	0	0	0	0	0	0	0	0	0	0	0	0	0	0	0	0
26B_NODE_2728_length_7253_cov_4.136984	0	0	0	0	0	0	0	0	0	0	0	0	0	0	0	0	0	0	0	0	0	0	0	0	0	0	0	0	0	0	0	0	0	0	0	0	0	0	0	0	0	0	0	0	0	0	0	0	0
26B_NODE_277_length_37484_cov_47.819499	0	0	0	0	0	0	0	0	0	0	0	0	0	0	0	0	0	0	0	0	0	0	0	0	0	0	0	0	0	0	0	0	0	0	0	0	0	0	0	0	0	0	0	0	0	0	0	0	0
26B_NODE_2770_length_7165_cov_2.508888	0	0	0	0	0	0	0	0	0	0	0	0	0	0	0	0	0	0	0	0	0	0	0	0	0	0	0	0	0	0	0	0	0	0	0	0	0	0	0	0	0	0	0	0	0	0	0	0	0
26B_NODE_280_length_37393_cov_295.424322	0	0	0	0	0	0	0	0	0	0	0	0	0	0	0	0	0	0	0	0	0	0	0	0	0	0	0	0	0	0	0	0	0	0	0	0	0	0	0	0	0	0	0	0	0	0	0	0	0
26B_NODE_2803_length_7094_cov_4.068690	0	0	0	0	0	0	0	0	0	0	0	0	0	0	0	0	0	0	0	0	0	0	0	0	0	0	0	0	0	0	0	0	0	0	0	0	0	0	0	0	0	0	0	0	0	0	0	0	0
26B_NODE_2813_length_7072_cov_3.285633	0	0	0	0	0	0	0	0	0	0	0	0	0	0	0	0	0	0	0	0	0	0	0	0	0	0	0	0	0	0	0	0	0	0	0	0	0	0	0	0	0	0	0	0	0	0	0	0	0
26B_NODE_283_length_37167_cov_7.192640	0	0	0	0	0	0	0	0	0	0	0	0	0	0	0	0	0	0	0	0	0	0	0	0	0	0	0	0	0	0	0	0	0	0	0	0	0	0	0	0	0	0	0	0	0	0	0	0	0
26B_NODE_2832_length_7033_cov_2.373059	0	0	0	0	0	0	0	0	0	0	0	0	0	0	0	0	0	0	0	0	0	0	0	0	0	0	0	0	0	0	0	0	0	0	0	0	0	0	0	0	0	0	0	0	0	0	0	0	0
26B_NODE_2835_length_7024_cov_3.201958	0	0	0	0	0	0	0	0	0	0	0	0	0	0	0	0	0	0	0	0	0	0	0	0	0	0	0	0	0	0	0	0	0	0	0	0	0	0	0	0	0	0	0	0	0	0	0	0	0
26B_NODE_2885_length_6875_cov_6.460577	0	0	0	0	0	0	0	0	0	0	0	0	0	0	0	0	0	0	0	0	0	0	0	0	0	0	0	0	0	0	0	0	0	0	0	0	0	0	0	0	0	0	0	0	0	0	0	0	0
26B_NODE_2902_length_6830_cov_2.169554	0	0	0	0	0	0	0	0	0	0	0	0	0	0	0	0	0	0	0	0	0	0	0	0	0	0	0	0	0	0	0	0	0	0	0	0	0	0	0	0	0	0	0	0	0	0	0	0	0
26B_NODE_2903_length_6822_cov_2.405486	0	0	0	0	0	0	0	0	0	0	0	0	0	0	0	0	0	0	0	0	0	0	0	0	0	0	0	0	0	0	0	0	0	0	0	0	0	0	0	0	0	0	0	0	0	0	0	0	0
26B_NODE_291_length_36876_cov_7.361450	0	0	0	0	0	0	0	0	0	0	0	0	0	0	0	0	0	0	0	0	0	0	0	0	0	0	0	0	0	0	0	0	0	0	0	0	0	0	0	0	0	0	0	0	0	0	0	0	0
26B_NODE_2925_length_6775_cov_2.699164	0	0	0	0	0	0	0	0	0	0	0	0	0	0	0	0	0	0	0	0	0	0	0	0	0	0	0	0	0	0	0	0	0	0	0	0	0	0	0	0	0	0	0	0	0	0	0	0	0
26B_NODE_295_length_36584_cov_10.976963	0	0	0	0	0	0	0	0	0	0	0	0	0	0	0	0	0	0	0	0	0	0	0	0	0	0	0	0	0	0	0	0	0	0	0	0	0	0	0	0	0	0	0	0	0	0	0	0	0
26B_NODE_299_length_36461_cov_15.934147	0	0	0	0	0	0	0	0	0	0	0	0	0	0	0	0	0	0	0	0	0	0	0	0	0	0	0	0	0	0	0	0	0	0	0	0	0	0	0	0	0	0	0	0	0	0	0	0	0
26B_NODE_2994_length_6647_cov_3.411568	0	0	0	0	0	0	0	0	0	0	0	0	0	0	0	0	0	0	0	0	0	0	0	0	0	0	0	0	0	0	0	0	0	0	0	0	0	0	0	0	0	0	0	0	0	0	0	0	0
26B_NODE_3008_length_6627_cov_32.407634	0	0	0	0	0	0	0	0	0	0	0	0	0	0	0	0	0	0	0	0	0	0	0	0	0	0	0	0	0	0	0	0	0	0	0	0	0	0	0	0	0	0	0	0	0	0	0	0	0
26B_NODE_3033_length_6557_cov_189.800000	0	0	0	0	0	0	0	0	0	0	0	0	0	0	0	0	0	0	0	0	0	0	0	0	0	0	0	0	0	0	0	0	0	0	0	0	0	0	0	0	0	0	0	0	0	0	0	0	0
26B_NODE_3037_length_6537_cov_6.754025	0	0	0	0	0	0	0	0	0	0	0	0	0	0	0	0	0	0	0	0	0	0	0	0	0	0	0	0	0	0	0	0	0	0	0	0	0	0	0	0	0	0	0	0	0	0	0	0	0
26B_NODE_3048_length_6516_cov_34.659109	0	0	0	0	0	0	0	0	0	0	0	0	0	0	0	0	0	0	0	0	0	10.2722	0	0	10.4579	0	0	0	0	0	0	0	0	0	0	0	0	0	0	0	0	0	0	0	0	0	0	0	0
26B_NODE_3049_length_6513_cov_2.351305	0	0	0	0	0	0	0	0	0	0	0	0	0	0	0	0	0	0	0	0	0	0	0	0	0	0	0	0	0	0	0	0	0	0	0	0	0	0	0	0	0	0	0	0	0	0	0	0	0
26B_NODE_3054_length_6504_cov_2.752139	0	0	0	0	0	0	0	0	0	0	0	0	0	0	0	0	0	0	0	0	0	0	0	0	0	0	0	0	0	0	0	0	0	0	0	0	0	0	0	0	0	0	0	0	0	0	0	0	0
26B_NODE_311_length_35804_cov_5.398942	0	0	0	0	0	0	0	0	0	0	0	0	0	0	0	0	0	0	0	0	0	0	0	0	0	0	0	0	0	0	0	0	0	0	0	0	0	0	0	0	0	0	0	0	0	0	0	0	0
26B_NODE_3129_length_6351_cov_2.713102	0	0	0	0	0	0	0	0	0	0	0	0	0	0	0	0	0	0	0	0	0	0	0	0	0	0	0	0	0	0	0	0	0	0	0	0	0	0	0	0	0	0	0	0	0	0	0	0	0
26B_NODE_3133_length_6343_cov_34.409352	0	0	0	0	0	0	0	0	0	0	0	0	0	0	0	0	0	0	0	0	0	0	0	0	0	0	0	0	0	0	0	0	0	0	0	0	0	0	0	0	0	0	0	0	0	0	0	0	0
26B_NODE_3142_length_6325_cov_10.271287	0	0	0	0	0	0	0	0	0	0	0	0	0	0	0	0	0	0	0	0	0	0	0	0	0	0	0	0	0	0	0	0	0	0	0	0	0	0	0	0	0	0	0	0	0	0	0	0	0
26B_NODE_315_length_35557_cov_63.892869	0	0	0	0	0	0	0	0	0	0	0	0	0	0	0	0	0	0	0	0	0	0	0	0	0	0	0	0	0	0	0	0	0	0	0	0	0	0	0	0	0	0	0	0	0	0	0	0	0
26B_NODE_3164_length_6300_cov_33.094970	0	0	0	0	0	0	0	0	0	0	0	0	0	0	0	0	0	0	0	0	0	0	0	0	0	0	0	0	0	0	0	0	0	0	0	0	0	0	0	0	0	0	0	0	0	0	0	0	0
26B_NODE_3192_length_6253_cov_3.124514	0	0	0	0	0	0	0	0	0	0	0	0	0	0	0	0	0	0	0	0	0	0	0	0	0	0	0	0	0	0	0	0	0	0	0	0	0	0	0	0	0	0	0	0	0	0	0	0	0
26B_NODE_3200_length_6245_cov_2.433204	0	0	0	0	0	0	0	0	0	0	0	0	0	0	0	0	0	0	0	0	0	0	0	0	0	0	0	0	0	0	0	0	0	0	0	0	0	0	0	0	0	0	0	0	0	0	0	0	0
26B_NODE_3203_length_6243_cov_2.738891	0	0	0	0	0	0	0	0	0	0	0	0	0	0	0	0	0	0	0	0	0	0	0	0	0	0	0	0	0	0	0	0	0	0	0	0	0	0	0	0	0	0	0	0	0	0	0	0	0
26B_NODE_3204_length_6239_cov_2.249919	0	0	0	0	0	0	0	0	0	0	0	0	0	0	0	0	0	0	0	0	0	0	0	0	0	0	0	0	0	0	0	0	0	0	0	0	0	0	0	0	0	0	0	0	0	0	0	0	0
26B_NODE_3210_length_6231_cov_5.386903	0	0	0	0	0	0	0	0	0	0	0	0	0	0	0	0	0	0	0	0	0	0	0	0	0	0	0	0	0	0	0	0	0	0	0	0	0	0	0	0	0	0	0	0	0	0	0	0	0
26B_NODE_3211_length_6231_cov_3.648196	0	0	0	0	0	0	0	0	0	0	0	0	0	0	0	0	0	0	0	0	0	0	0	0	0	0	0	0	0	0	0	0	0	0	0	0	0	0	0	0	0	0	0	0	0	0	0	0	0
26B_NODE_3228_length_6193_cov_4.254251	0	0	0	0	0	0	0	0	0	0	0	0	0	0	0	0	0	0	0	0	0	0	0	0	0	0	0	0	0	0	0	0	0	0	0	0	0	0	0	0	0	0	0	0	0	0	0	0	0
26B_NODE_3245_length_6161_cov_2.946910	0	0	0	0	0	0	0	0	0	0	0	0	0	0	0	0	0	0	0	0	0	0	0	0	0	0	0	0	0	0	0	0	0	0	0	0	0	0	0	0	0	0	0	0	0	0	0	0	0
26B_NODE_3267_length_6116_cov_3.077496	0	0	0	0	0	0	0	0	0	0	0	0	0	0	0	0	0	0	0	0	0	0	0	0	0	0	0	0	0	0	0	0	0	0	0	0	0	0	0	0	0	0	0	0	0	0	0	0	0
26B_NODE_3316_length_6036_cov_2.245679	0	0	0	0	0	0	0	0	0	0	0	0	0	0	0	0	0	0	0	0	0	0	0	0	0	0	0	0	0	0	0	0	0	0	0	0	0	0	0	0	0	0	0	0	0	0	0	0	0
26B_NODE_3337_length_5996_cov_2.312046	0	0	0	0	0	0	0	0	0	0	0	0	0	0	0	0	0	0	0	0	0	0	0	0	0	0	0	0	0	0	0	0	0	0	0	0	0	0	0	0	0	0	0	0	0	0	0	0	0
26B_NODE_3346_length_5982_cov_2.815919	0	0	0	0	0	0	0	0	0	0	0	0	0	0	0	0	0	0	0	0	0	0	0	0	0	0	0	0	0	0	0	0	0	0	0	0	0	0	0	0	0	0	0	0	0	0	0	0	0
26B_NODE_3349_length_5979_cov_2.367841	0	0	0	0	0	0	0	0	0	0	0	0	0	0	0	0	0	0	0	0	0	0	0	0	0	0	0	0	0	0	0	0	0	0	0	0	0	0	0	0	0	0	0	0	0	0	0	0	0
26B_NODE_3351_length_5977_cov_5.291695	0	0	0	0	0	0	0	0	0	0	0	0	0	0	0	0	0	0	0	0	0	0	0	0	0	0	0	0	0	0	0	0	0	0	0	0	0	0	0	0	0	0	0	0	0	0	0	0	0
26B_NODE_3398_length_5923_cov_2.833732	0	0	0	0	0	0	0	0	0	0	0	0	0	0	0	0	0	0	0	0	0	0	0	0	0	0	0	0	0	0	0	0	0	0	0	0	0	0	0	0	0	0	0	0	0	0	0	0	0
26B_NODE_3401_length_5921_cov_2.844285	0	0	0	0	0	0	0	0	0	0	0	0	0	0	0	0	0	0	0	0	0	0	0	0	0	0	0	0	0	0	0	0	0	0	0	0	0	0	0	0	0	0	0	0	0	0	0	0	0
26B_NODE_3405_length_5917_cov_2.226541	0	0	0	0	0	0	0	0	0	0	0	0	0	0	0	0	0	0	0	0	0	0	0	0	0	0	0	0	0	0	0	0	0	0	0	0	0	0	0	0	0	0	0	0	0	0	0	0	0
26B_NODE_3412_length_5897_cov_3.470103	0	0	0	0	0	0	0	0	0	0	0	0	0	0	0	0	0	0	0	0	0	0	0	0	0	0	0	0	0	0	0	0	0	0	0	0	0	0	0	0	0	0	0	0	0	0	0	0	0
26B_NODE_3439_length_5845_cov_11.158807	0	0	0	0	0	0	0	0	0	0	0	0	0	0	0	0	0	0	0	0	0	0	0	0	0	0	0	0	0	0	0	0	0	0	0	0	0	0	0	0	0	0	0	0	0	0	0	0	0
26B_NODE_3450_length_5826_cov_2.463907	0	0	0	0	0	0	0	0	0	0	0	0	0	0	0	0	0	0	0	0	0	0	0	0	0	0	0	0	0	0	0	0	0	0	0	0	0	0	0	0	0	0	0	0	0	0	0	0	0
26B_NODE_350_length_33095_cov_7.380277	0	0	0	0	0	0	0	0	0	0	0	0	0	0	0	0	0	0	0	0	0	0	0	0	0	0	0	0	0	0	0	0	0	0	0	0	0	0	0	0	0	0	0	0	0	0	0	0	0
26B_NODE_3504_length_5755_cov_2.769109	0	0	0	0	0	0	0	0	0	0	0	0	0	0	0	0	0	0	0	0	0	0	0	0	0	0	0	0	0	0	0	0	0	0	0	0	0	0	0	0	0	0	0	0	0	0	0	0	0
26B_NODE_3528_length_5720_cov_20.681021	0	0	0	0	0	0	0	0	0	0	0	0	0	0	0	0	0	0	0	0	0	0	0	0	0	0	0	0	0	0	0	0	0	0	0	0	0	0	0	0	0	0	0	0	0	0	0	0	0
26B_NODE_3538_length_5708_cov_3.279169	0	0	0	0	0	0	0	0	0	0	0	0	0	0	0	0	0	0	0	0	0	0	0	0	0	0	0	0	0	0	0	0	0	0	0	0	0	0	0	0	0	0	0	0	0	0	0	0	0
26B_NODE_3580_length_5647_cov_3.260862	0	0	0	0	0	0	0	0	0	0	0	0	0	0	0	0	0	0	0	0	0	0	0	0	0	0	0	0	0	0	0	0	0	0	0	0	0	0	0	0	0	0	0	0	0	0	0	0	0
26B_NODE_3581_length_5646_cov_2.119950	0	0	0	0	0	0	0	0	0	0	0	0	0	0	0	0	0	0	0	0	0	0	0	0	0	0	0	0	0	0	0	0	0	0	0	0	0	0	0	0	0	0	0	0	0	0	0	0	0
26B_NODE_3616_length_5600_cov_15.792142	0	0	0	0	0	0	0	0	0	0	0	0	0	0	0	0	0	0	0	0	0	0	0	0	0	0	0	0	0	0	0	0	0	0	0	0	0	0	0	0	0	0	0	0	0	0	0	0	0
26B_NODE_3620_length_5598_cov_3.539395	0	0	0	0	0	0	0	0	0	0	0	0	0	0	0	0	0	0	0	0	0	0	0	0	0	0	0	0	0	0	0	0	0	0	0	0	0	0	0	0	0	0	0	0	0	0	0	0	0
26B_NODE_3628_length_5581_cov_13.095567	0	0	0	0	0	0	0	0	0	0	0	0	0	0	0	0	0	0	0	0	0	0	0	0	0	0	0	0	0	0	0	0	0	0	0	0	0	0	0	0	0	0	0	0	0	0	0	0	0
26B_NODE_365_length_31853_cov_4.693479	0	0	0	0	0	0	0	0	0	0	0	0	0	0	0	0	0	0	0	0	0	0	0	0	0	0	0	0	0	0	0	0	0	0	0	0	0	0	0	0	0	0	0	0	0	0	0	0	0
26B_NODE_369_length_31614_cov_82.666138	0	0	0	0	0	0	0	0	0	0	0	0	0	0	0	0	0	0	0	0	0	0	0	0	0	0	0	0	0	0	0	0	0	0	0	0	0	0	0	0	0	0	0	0	0	0	0	0	0
26B_NODE_3705_length_5467_cov_2.180705	0	0	0	0	0	0	0	0	0	0	0	0	0	0	0	0	0	0	0	0	0	0	0	0	0	0	0	0	0	0	0	0	0	0	0	0	0	0	0	0	0	0	0	0	0	0	0	0	0
26B_NODE_3720_length_5450_cov_4.292760	0	0	0	0	0	0	0	0	0	0	0	0	0	0	0	0	0	0	0	0	0	0	0	0	0	0	0	0	0	0	0	0	0	0	0	0	0	0	0	0	0	0	0	0	0	0	0	0	0
26B_NODE_3728_length_5439_cov_3.229765	0	0	0	0	0	0	0	0	0	0	0	0	0	0	0	0	0	0	0	0	0	0	0	0	0	0	0	0	0	0	0	0	0	0	0	0	0	0	0	0	0	0	0	0	0	0	0	0	0
26B_NODE_3753_length_5413_cov_2.461019	0	0	0	0	0	0	0	0	0	0	0	0	0	0	0	0	0	0	0	0	0	0	0	0	0	0	0	0	0	0	0	0	0	0	0	0	0	0	0	0	0	0	0	0	0	0	0	0	0
26B_NODE_3783_length_5377_cov_3.411321	0	0	0	0	0	0	0	0	0	0	0	0	0	0	0	0	0	0	0	0	0	0	0	0	0	0	0	0	0	0	0	0	0	0	0	0	0	0	0	0	0	0	0	0	0	0	0	0	0
26B_NODE_3811_length_5348_cov_2.739708	0	0	0	0	0	0	0	0	0	0	0	0	0	0	0	0	0	0	0	0	0	0	0	0	0	0	0	0	0	0	0	0	0	0	0	0	0	0	0	0	0	0	0	0	0	0	0	0	0
26B_NODE_3849_length_5303_cov_4.353617	0	0	0	0	0	0	0	0	0	0	0	0	0	0	0	0	0	0	0	0	0	0	0	0	0	0	0	0	0	0	0	0	0	0	0	0	0	0	0	0	0	0	0	0	0	0	0	0	0
26B_NODE_3852_length_5295_cov_8.364507	0	0	0	0	0	0	0	0	0	0	0	0	0	0	0	0	0	0	0	0	0	0	0	0	0	0	0	0	0	0	0	0	0	0	0	0	0	0	0	0	0	0	0	0	0	0	0	0	0
26B_NODE_387_length_30713_cov_5.106933	0	0	0	0	0	0	0	0	0	0	0	0	0	0	0	0	0	0	0	0	0	0	0	0	0	0	0	0	0	0	0	0	0	0	0	0	0	0	0	0	0	0	0	0	0	0	0	0	0
26B_NODE_3877_length_5264_cov_3.015230	0	0	0	0	0	0	0	0	0	0	0	0	0	0	0	0	0	0	0	0	0	0	0	0	0	0	0	0	0	0	0	0	0	0	0	0	0	0	0	0	0	0	0	0	0	0	0	0	0
26B_NODE_3887_length_5248_cov_3.306711	0	0	0	0	0	0	0	0	0	0	0	0	0	0	0	0	0	0	0	0	0	0	0	0	0	0	0	0	0	0	0	0	0	0	0	0	0	0	0	0	0	0	0	0	0	0	0	0	0
26B_NODE_3897_length_5240_cov_8.645168	0	0	0	0	0	0	0	0	0	0	0	0	0	0	0	0	0	0	0	0	0	0	0	0	0	0	0	0	0	0	0	0	0	0	0	0	0	0	0	0	0	0	0	0	0	0	0	0	0
26B_NODE_3907_length_5216_cov_2.143024	0	0	0	0	0	0	0	0	0	0	0	0	0	0	0	0	0	0	0	0	0	0	0	0	0	0	0	0	0	0	0	0	0	0	0	0	0	0	0	0	0	0	0	0	0	0	0	0	0
26B_NODE_3936_length_5175_cov_2.988623	0	0	0	0	0	0	0	0	0	0	0	0	0	0	0	0	0	0	0	0	0	0	0	0	0	0	0	0	0	0	0	0	0	0	0	0	0	0	0	0	0	0	0	0	0	0	0	0	0
26B_NODE_394_length_30269_cov_10.709724	0	0	0	0	0	0	0	0	0	0	0	0	0	0	0	0	0	0	0	0	0	0	0	0	0	0	0	0	0	0	0	0	0	0	0	0	0	0	0	0	0	0	0	0	0	0	0	0	0
26B_NODE_396_length_30194_cov_4.638410	0	0	0	0	0	0	0	0	0	0	0	0	0	0	0	0	0	0	0	0	0	0	0	0	8.02343	0	0	0	0	0	0	0	0	0	0	0	0	0	0	0	0	0	0	0	0	0	0	0	0
26B_NODE_3960_length_5143_cov_2.325109	0	0	0	0	0	0	0	0	0	0	0	0	0	0	0	0	0	0	0	0	0	0	0	0	0	0	0	0	0	0	0	0	0	0	0	0	0	0	0	0	0	0	0	0	0	0	0	0	0
26B_NODE_3963_length_5141_cov_9.430095	0	0	0	0	0	0	0	0	0	0	0	0	0	0	0	0	0	0	0	0	0	0	0	0	0	0	0	0	0	0	0	0	0	0	0	0	0	0	0	0	0	0	0	0	0	0	0	0	0
26B_NODE_3969_length_5130_cov_5.926974	0	0	0	0	0	0	0	0	0	0	0	0	0	0	0	0	0	0	0	0	0	0	0	0	0	0	0	0	0	0	0	0	0	0	0	0	0	0	0	0	0	0	0	0	0	0	0	0	0
26B_NODE_4018_length_5067_cov_2.739078	0	0	0	0	0	0	0	0	0	0	0	0	0	0	0	0	0	0	0	0	0	0	0	0	0	0	0	0	0	0	0	0	0	0	0	0	0	0	0	0	0	0	0	0	0	0	0	0	0
26B_NODE_4069_length_5022_cov_2.700101	0	0	0	0	0	0	0	0	0	0	0	0	0	0	0	0	0	0	0	0	0	0	0	0	0	0	0	0	0	0	0	0	0	0	0	0	0	0	0	0	0	0	0	0	0	0	0	0	0
26B_NODE_439_length_28246_cov_4.597962	0	0	0	0	0	0	0	0	0	0	0	0	0	0	0	0	0	0	0	0	0	0	0	0	0	0	0	0	0	0	0	0	0	0	0	0	0	0	0	0	0	0	0	0	0	0	0	0	0
26B_NODE_440_length_28130_cov_4.770149	0	0	0	0	0	0	0	0	0	0	0	0	0	0	0	0	0	0	0	0	0	0	0	0	0	0	0	0	0	0	0	0	0	0	0	0	0	0	0	0	0	0	0	0	0	0	0	0	0
26B_NODE_448_length_27795_cov_7.219244	0	0	0	0	0	0	0	0	0	0	0	0	0	0	0	0	0	0	0	0	0	0	0	0	0	0	0	0	0	0	0	0	0	0	0	0	0	0	0	0	0	0	0	0	0	0	0	0	0
26B_NODE_486_length_26634_cov_9.712769	0	0	0	0	0	0	0	0	0	0	0	0	0	0	0	0	0	0	0	0	0	0	0	0	0	0	0	0	0	0	0	0	0	0	0	0	0	0	0	0	0	0	0	0	0	0	0	0	0
26B_NODE_505_length_26183_cov_3.623994	0	0	0	0	0	0	0	0	0	0	0	0	0	0	0	0	0	0	0	0	0	0	0	0	0	0	0	0	0	0	0	0	0	0	0	0	0	0	0	0	0	0	0	0	0	0	0	0	0
26B_NODE_506_length_26091_cov_21.876912	0	0	0	0	0	0	0	0	0	0	0	0	0	0	0	0	0	0	0	0	0	0	0	0	0	0	0	0	0	0	0	0	0	0	0	0	0	0	0	0	0	0	0	0	0	0	0	0	0
26B_NODE_507_length_26072_cov_4.495826	0	0	0	0	0	0	0	0	0	0	0	0	0	0	0	0	0	0	0	0	0	0	0	0	0	0	0	0	0	0	0	0	0	0	0	0	0	0	0	0	0	0	0	0	0	0	0	0	0
26B_NODE_509_length_26048_cov_3.777021	0	0	0	0	0	0	0	0	0	0	0	0	0	0	0	0	0	0	0	0	0	0	0	0	0	0	0	0	0	0	0	0	0	0	0	0	0	0	0	0	0	0	0	0	0	0	0	0	0
26B_NODE_510_length_26045_cov_10.876617	0	0	0	0	0	0	0	0	0	0	0	0	0	0	0	0	0	0	0	0	0	0	0	0	0	0	0	0	0	0	0	0	0	0	0	0	0	0	0	0	0	0	0	0	0	0	0	0	0
26B_NODE_522_length_25561_cov_9.079344	0	0	0	0	0	0	0	0	0	0	0	0	0	0	0	0	0	0	0	0	0	0	0	0	0	0	0	0	0	0	0	0	0	0	0	0	0	0	0	0	0	0	0	0	0	0	0	0	0
26B_NODE_531_length_25212_cov_13.004774	0	0	0	0	0	0	0	0	0	0	0	0	0	0	0	0	0	0	0	0	0	0	0	0	0	0	0	0	0	0	0	0	0	0	0	0	0	0	0	0	0	0	0	0	0	0	0	0	0
26B_NODE_550_length_24673_cov_6.232883	0	0	0	0	0	0	0	0	0	0	0	0	0	0	0	0	0	0	0	0	0	0	0	0	0	0	0	0	0	0	0	0	0	0	0	0	0	0	0	0	0	0	0	0	0	0	0	0	0
26B_NODE_561_length_24462_cov_12.086036	0	0	0	0	0	0	0	0	0	0	0	0	0	0	0	0	0	0	0	0	0	0	0	0	0	0	0	0	0	0	0	0	0	0	0	0	0	0	0	0	0	0	0	0	0	0	0	0	0
26B_NODE_563_length_24410_cov_9.474623	0	0	0	0	0	0	0	0	0	0	0	0	0	0	0	0	0	0	0	0	0	0	0	0	0	0	0	0	0	0	0	0	0	0	0	0	0	0	0	0	0	0	0	0	0	0	0	0	0
26B_NODE_587_length_23429_cov_5.518499	0	0	0	0	0	0	0	0	0	0	0	0	0	0	0	0	0	0	0	0	0	0	0	0	0	0	0	0	0	0	0	0	0	0	0	0	0	0	0	0	0	0	0	0	0	0	0	0	0
26B_NODE_604_length_22836_cov_4.267586	0	0	0	0	0	0	0	0	0	0	0	0	0	0	0	0	0	0	0	0	0	0	0	0	0	0	0	0	0	0	0	0	0	0	0	0	0	0	0	0	0	0	0	0	0	0	0	0	0
26B_NODE_639_length_22302_cov_10.115231	0	0	0	0	0	0	0	0	0	0	0	0	0	0	0	0	0	0	0	0	0	0	0	0	0	0	0	0	0	0	0	0	0	0	0	0	0	0	0	0	0	0	0	0	0	0	0	0	0
26B_NODE_646_length_22169_cov_3.964784	0	0	0	0	0	0	0	0	0	0	0	0	0	0	0	0	0	0	0	0	0	0	0	0	0	0	0	0	0	0	0	0	0	0	0	0	0	0	0	0	0	0	0	0	0	0	0	0	0
26B_NODE_647_length_22148_cov_6.913008	0	0	0	0	0	0	0	0	0	0	0	0	0	0	0	0	0	0	0	0	0	0	0	0	0	0	0	0	0	0	0	0	0	0	0	0	0	0	0	0	0	0	0	0	0	0	0	0	0
26B_NODE_691_length_21103_cov_8.410349	0	0	0	0	0	0	0	0	0	0	0	0	0	0	0	0	0	0	0	0	0	0	0	0	0	0	0	0	0	0	0	0	0	0	0	0	0	0	0	0	0	0	0	0	0	0	0	0	0
26B_NODE_699_length_21022_cov_7.832323	0	0	0	0	0	0	0	0	0	0	0	0	0	0	0	0	0	0	0	0	0	0	0	0	0	0	0	0	0	0	0	0	0	0	0	0	0	0	0	0	0	0	0	0	0	0	0	0	0
26B_NODE_745_length_19941_cov_5.279501	0	0	0	0	0	0	0	0	0	0	0	0	0	0	0	0	0	0	0	0	0	0	0	0	0	0	0	0	0	0	0	0	0	0	0	0	0	0	0	0	0	0	0	0	0	0	0	0	0
26B_NODE_749_length_19842_cov_4.040071	0	0	0	0	0	0	0	0	0	0	0	0	0	0	0	0	0	0	0	0	0	0	0	0	0	0	0	0	0	0	0	0	0	0	0	0	0	0	0	0	0	0	0	0	0	0	0	0	0
26B_NODE_767_length_19503_cov_3.339236	0	0	0	0	0	0	0	0	0	0	0	0	0	0	0	0	0	0	0	0	0	0	0	0	0	0	0	0	0	0	0	0	0	0	0	0	0	0	0	0	0	0	0	0	0	0	0	0	0
26B_NODE_783_length_19070_cov_3.408782	0	0	0	0	0	0	0	0	0	0	0	0	0	0	0	0	0	0	0	0	0	0	0	0	0	0	0	0	0	0	0	0	0	0	0	0	0	0	0	0	0	0	0	0	0	0	0	0	0
26B_NODE_799_length_18853_cov_4.797880	0	0	0	0	0	0	0	0	0	0	0	0	0	0	0	0	0	0	0	0	0	0	0	0	0	0	0	0	0	0	0	0	0	0	0	0	0	0	0	0	0	0	0	0	0	0	0	0	0
26B_NODE_810_length_18739_cov_4.637927	0	0	0	0	0	0	0	0	0	0	0	0	0	0	0	0	0	0	0	0	0	0	0	0	0	0	0	0	0	0	0	0	0	0	0	0	0	0	0	0	0	0	0	0	0	0	0	0	0
26B_NODE_823_length_18519_cov_3.755504	0	0	0	0	0	0	0	0	0	0	0	0	0	0	0	0	0	0	0	0	0	0	0	0	0	0	0	0	0	0	0	0	0	0	0	0	0	0	0	0	0	0	0	0	0	0	0	0	0
26B_NODE_825_length_18433_cov_12.175801	0	0	0	0	0	0	0	0	0	0	0	0	0	0	0	0	0	0	0	0	0	0	0	0	0	0	0	0	0	0	0	0	0	0	0	0	0	0	0	0	0	0	0	0	0	0	0	0	0
26B_NODE_846_length_18082_cov_5.830880	0	0	0	0	0	0	0	0	0	0	0	0	0	0	0	0	0	0	0	0	0	0	0	0	0	0	0	0	0	0	0	0	0	0	0	0	0	0	0	0	0	0	0	0	0	0	0	0	0
26B_NODE_849_length_17947_cov_4.577392	0	0	0	0	0	0	0	0	0	0	0	0	0	0	0	0	0	0	0	0	0	0	0	0	0	0	0	0	0	0	0	0	0	0	0	0	0	0	0	0	0	0	0	0	0	0	0	0	0
26B_NODE_850_length_17940_cov_3.067122	0	0	0	0	0	0	0	0	0	0	0	0	0	0	0	0	0	0	0	0	0	0	0	0	0	0	0	0	0	0	0	0	0	0	0	0	0	0	0	0	0	0	0	0	0	0	0	0	0
26B_NODE_871_length_17662_cov_4.664487	0	0	0	0	0	0	0	0	0	0	0	0	0	0	0	0	0	0	0	0	0	0	0	0	0	0	0	0	0	0	0	0	0	0	0	0	0	0	0	0	0	0	0	0	0	0	0	0	0
26B_NODE_891_length_17428_cov_4.697539	0	0	0	0	0	0	0	0	0	0	0	0	0	0	0	0	0	0	0	0	0	0	0	0	0	0	0	0	0	0	0	0	0	0	0	0	0	0	0	0	0	0	0	0	0	0	0	0	0
26B_NODE_903_length_17292_cov_4.670346	0	0	0	0	0	0	0	0	0	0	0	0	0	0	0	0	0	0	0	0	0	0	0	0	0	0	0	0	0	0	0	0	0	0	0	0	0	0	0	0	0	0	0	0	0	0	0	0	0
26B_NODE_926_length_16885_cov_6.249881	0	0	0	0	0	0	0	0	0	0	0	0	0	0	0	0	0	0	0	0	0	0	0	0	0	0	0	0	0	0	0	0	0	0	0	0	0	0	0	0	0	0	0	0	0	0	0	0	0
26B_NODE_945_length_16578_cov_3.981213	0	0	0	0	0	0	0	0	0	0	0	0	0	0	0	0	0	0	0	0	0	0	0	0	0	0	0	0	0	0	0	0	0	0	0	0	0	0	0	0	0	0	0	0	0	0	0	0	0
26B_NODE_992_length_15997_cov_33.204271	0	0	0	0	0	0	0	0	0	0	0	0	0	0	0	0	0	0	0	0	0	0	0	0	0	0	0	0	0	0	0	0	0	0	0	0	0	0	0	0	0	0	0	0	0	0	0	0	0
27_NODE_1088_length_9386_cov_16.324525	0	0	0	0	0	0	0	0	0	0	0	0	0	0	0	0	0	0	0	0	0	0	0	0	0	0	0	0	0	0	0	0	0	0	0	0	0	0	0	0	0	0	0	0	0	0	0	0	0
27_NODE_1138_length_8981_cov_66.475404	0	0	0	0	0	0	0	0	0	0	0	0	0	0	0	0	0	0	0	0	0	0	0	0	0	0	0	0	0	0	0	0	0	0	0	0	0	0	0	0	0	0	0	0	0	0	0	0	0
27_NODE_1209_length_8443_cov_66.970595	0	0	0	0	0	0	0	0	0	0	0	0	0	0	0	0	0	0	0	0	9.66195	10.4505	0	0	7.97934	0	0	0	0	0	0	0	0	0	0	0	0	0	0	0	0	0	0	0	0	0	0	0	0
27_NODE_128_length_56707_cov_8.195373	0	0	0	0	0	0	0	0	0	0	0	0	0	0	0	0	0	0	0	0	0	0	0	0	0	0	0	0	0	0	0	0	0	0	0	0	0	0	0	0	0	0	0	0	0	0	0	0	0
27_NODE_1435_length_6606_cov_15.555828	0	0	0	0	10.2338	13.218	0	0	0	0	0	0	0	0	0	0	0	0	0	0	0	0	0	0	0	0	0	0	0	0	0	0	0	0	0	0	0	0	0	0	0	0	0	0	0	0	0	0	0
27_NODE_1484_length_6317_cov_2.447276	0	0	0	0	0	0	0	0	0	0	0	0	0	0	0	0	0	0	0	0	0	0	0	0	0	0	0	0	0	0	0	0	0	0	0	0	0	0	0	0	0	0	0	0	0	0	0	0	0
27_NODE_157_length_52141_cov_7.062596	0	0	0	0	0	0	0	0	0	0	0	0	0	0	0	0	0	0	0	0	0	0	0	0	0	0	0	0	0	0	0	0	0	0	0	0	0	0	0	0	0	0	0	0	0	0	0	0	0
27_NODE_1763_length_5125_cov_3.069334	0	0	0	0	0	0	0	0	0	0	0	0	0	0	0	0	0	0	0	0	0	0	0	0	0	0	0	0	0	0	0	0	0	0	0	0	0	0	0	0	0	0	0	0	0	0	0	0	0
27_NODE_1781_length_5037_cov_3.769556	0	0	0	0	0	0	0	0	0	0	0	0	0	0	0	0	0	0	0	0	0	0	0	0	0	0	0	0	0	0	0	0	0	0	0	0	0	0	0	0	0	0	0	0	0	0	0	0	0
27_NODE_281_length_35095_cov_8.518362	0	0	0	0	0	0	0	0	0	0	0	0	0	0	0	0	0	0	0	0	0	0	0	0	0	0	0	0	0	0	0	0	0	0	0	0	0	0	0	0	0	0	0	0	0	0	0	0	0
27_NODE_622_length_17984_cov_4.321327	0	0	0	0	0	0	0	0	0	0	0	0	0	0	0	0	0	0	0	0	0	0	0	0	0	0	0	0	0	0	0	0	0	0	0	0	0	0	0	0	0	0	0	0	0	0	0	0	0
27_NODE_624_length_17933_cov_48.551523	0	0	0	0	0	0	0	0	0	0	0	0	0	0	0	0	0	0	0	0	0	0	0	0	0	0	0	0	0	0	0	0	0	0	0	0	0	0	0	0	0	0	0	0	0	0	0	0	0
27_NODE_843_length_13226_cov_7.209141	0	0	0	0	0	0	0	0	0	0	0	0	0	0	0	0	0	0	0	0	0	0	0	0	0	0	0	0	0	0	0	0	0	0	0	0	0	0	0	0	0	0	0	0	0	0	0	0	0
28-29_NODE_1000_length_5158_cov_2.720921	0	11.0981	0	11.4511	0	0	0	0	0	0	9.66944	0	0	0	0	0	0	0	10.1933	0	10.8209	10.7421	0	0	0	0	0	0	0	0	0	0	0	0	0	0	0	0	0	0	0	0	0	0	0	0	0	0	0
28-29_NODE_1001_length_5154_cov_1.874138	0	0	0	0	0	0	0	0	0	0	0	0	0	0	0	0	0	0	0	0	0	0	0	0	0	0	0	0	0	0	0	0	0	0	0	0	0	0	0	0	0	0	0	0	0	0	0	0	0
28-29_NODE_1004_length_5140_cov_2.621568	0	0	0	0	0	0	0	0	0	0	0	0	0	0	0	0	0	0	0	0	0	11.0324	0	0	0	0	0	0	0	0	0	0	0	0	0	0	0	0	0	0	0	0	0	0	0	0	0	0	0
28-29_NODE_1010_length_5121_cov_2.182395	0	10.7845	0	0	0	0	0	0	0	0	0	0	0	0	0	0	0	0	0	0	10.5528	9.26481	0	0	0	0	0	0	0	0	0	0	0	0	0	0	0	0	0	0	0	0	0	0	0	0	0	0	0
28-29_NODE_1029_length_5014_cov_2.886773	0	0	0	0	0	0	0	0	0	0	0	0	0	0	0	0	0	0	0	0	0	0	0	0	0	0	0	0	0	0	0	0	0	0	0	0	0	0	0	0	0	0	0	0	0	0	0	0	0
28-29_NODE_126_length_48193_cov_6.685136	0	0	0	0	0	0	0	0	0	0	0	0	0	0	0	0	0	0	0	0	0	0	0	0	0	0	0	0	0	0	0	0	0	0	0	0	0	0	0	0	0	0	0	0	0	0	0	0	0
28-29_NODE_143_length_42155_cov_7.777746	0	0	0	0	0	0	0	0	0	0	0	0	0	0	0	0	0	0	0	0	0	0	0	0	0	0	0	0	0	0	0	0	0	0	0	0	0	0	0	0	0	0	0	0	0	0	0	0	0
28-29_NODE_147_length_41467_cov_12.007031	0	0	0	0	0	0	0	0	0	0	0	0	0	0	0	0	0	0	0	0	0	0	0	0	0	0	0	0	0	0	0	0	0	0	0	0	0	0	0	0	0	0	0	0	0	0	0	0	0
28-29_NODE_229_length_26468_cov_4.853245	0	10.7655	0	0	0	0	0	0	0	0	0	0	0	0	0	0	0	0	0	0	0	11.8571	0	0	0	0	0	0	0	0	0	0	0	0	0	0	0	0	0	0	0	0	0	0	0	0	0	0	0
28-29_NODE_236_length_25859_cov_3.951866	0	0	0	0	0	0	0	0	0	0	0	0	0	0	0	0	0	0	0	0	0	0	0	0	0	0	0	0	0	0	0	0	0	0	0	0	0	0	0	0	0	0	0	0	0	0	0	0	0
28-29_NODE_261_length_23694_cov_3.203540	0	0	0	0	0	0	0	0	0	0	0	0	0	0	0	0	0	0	10.5799	0	11.2744	10.6783	0	11.738	0	0	0	0	0	0	0	0	0	0	11.6486	0	0	0	0	0	0	0	12.2948	0	0	0	0	0	0
28-29_NODE_275_length_22755_cov_3.424552	0	0	0	10.7276	0	0	0	0	0	0	0	0	0	0	0	0	0	0	0	0	0	0	0	0	9.254	0	0	0	0	0	0	0	0	0	0	0	0	0	0	0	0	0	0	0	0	0	0	0	0
28-29_NODE_281_length_21955_cov_3.638678	0	0	0	0	0	0	0	0	0	0	0	0	0	0	0	0	0	0	0	0	0	0	0	0	0	0	0	0	0	0	0	0	0	0	0	0	0	0	0	0	0	0	0	0	0	0	0	0	0
28-29_NODE_351_length_17709_cov_3.360027	0	0	0	0	0	0	0	0	0	0	0	0	0	0	0	0	0	0	0	0	0	0	0	0	0	0	0	0	0	0	0	0	0	0	0	0	0	0	0	0	0	0	0	0	0	0	0	0	0
28-29_NODE_366_length_17047_cov_19.588332	0	0	0	0	0	0	0	0	0	0	0	0	0	0	0	0	0	0	0	0	0	0	0	0	0	0	0	0	0	0	0	0	0	0	0	0	0	0	0	0	0	0	0	0	0	0	0	0	0
28-29_NODE_368_length_16864_cov_3.397331	0	0	0	0	0	0	0	0	0	0	0	0	0	0	0	0	0	0	0	0	0	0	0	0	0	0	0	0	0	0	0	0	0	0	0	0	0	0	0	0	0	0	0	0	0	0	0	0	0
28-29_NODE_369_length_16853_cov_4.541726	0	0	0	0	0	0	0	0	0	0	0	0	0	0	0	0	0	0	0	0	0	0	0	0	0	0	0	0	0	0	0	0	0	0	0	0	0	0	0	0	0	0	0	0	0	0	0	0	0
28-29_NODE_404_length_14747_cov_3.756646	14.6746	0	0	0	0	0	15.1242	0	0	0	0	0	0	0	0	0	10.5854	0	10.2901	0	10.9861	8.77729	0	0	0	0	0	0	0	0	0	0	0	0	0	0	0	0	0	0	0	0	0	0	0	0	0	0	0
28-29_NODE_408_length_14277_cov_3.820070	0	0	0	0	0	0	0	0	0	0	0	0	0	0	0	0	10.7086	0	10.6058	0	11.1996	8.98918	0	0	0	0	0	0	0	0	0	0	0	0	0	0	0	0	0	0	0	0	0	0	0	0	0	0	0
28-29_NODE_410_length_14200_cov_3.131488	0	0	0	0	0	0	0	0	0	0	0	0	0	0	0	0	0	0	0	0	0	0	0	0	0	0	0	0	0	0	0	0	0	0	0	0	0	0	0	0	0	0	0	0	0	0	0	0	0
28-29_NODE_439_length_12752_cov_2.692860	0	0	0	0	0	0	0	0	0	0	0	0	0	0	0	0	0	0	0	0	9.36862	0	0	0	0	0	0	0	0	0	0	0	0	0	0	0	0	0	0	0	0	0	0	0	0	0	0	0	0
28-29_NODE_451_length_12122_cov_3.848900	0	0	0	0	0	0	0	0	0	0	0	0	0	0	0	0	0	0	0	0	0	0	0	0	0	0	0	0	0	0	0	0	0	0	0	0	0	0	0	0	0	0	0	0	0	0	0	0	0
28-29_NODE_484_length_11120_cov_4.659603	0	11.4997	0	11.5403	0	0	0	0	0	0	0	0	0	0	0	0	0	0	0	0	0	13.0967	0	0	0	0	0	0	0	0	0	0	0	0	0	0	0	0	0	0	0	0	0	0	0	0	0	0	0
28-29_NODE_494_length_10812_cov_2.366372	0	0	0	0	0	0	0	0	0	0	0	0	0	0	0	0	0	0	0	0	0	0	0	0	0	0	0	0	0	0	0	0	0	0	0	0	0	0	0	0	0	0	0	0	0	0	0	0	0
28-29_NODE_544_length_9615_cov_2.261166	0	0	0	0	0	0	0	0	0	0	0	0	0	0	0	0	0	0	0	0	0	0	0	0	0	0	0	0	0	0	0	0	0	0	0	0	0	0	0	0	0	0	0	0	0	0	0	0	0
28-29_NODE_568_length_9143_cov_3.109861	0	0	0	0	0	0	0	0	0	0	0	0	0	0	0	0	0	0	0	0	0	0	0	0	0	0	0	0	0	0	0	0	0	0	0	0	0	0	0	0	0	0	0	0	0	0	0	0	0
28-29_NODE_574_length_9084_cov_3.264017	0	0	0	0	0	0	0	0	0	0	0	0	0	0	0	0	0	0	0	0	9.3935	0	0	0	0	0	0	0	0	0	0	0	0	0	0	0	0	0	0	0	0	0	0	0	0	0	0	0	0
28-29_NODE_615_length_8370_cov_2.757627	0	0	0	0	0	0	0	0	0	0	0	0	0	0	0	0	0	0	0	0	0	0	0	0	0	0	0	0	0	0	0	0	0	0	0	0	0	0	0	0	0	0	0	0	0	0	0	0	0
28-29_NODE_643_length_8045_cov_3.365336	0	9.881	0	0	0	0	0	0	0	0	12.0926	0	0	0	0	0	0	0	0	0	10.1191	9.37608	0	0	0	0	0	0	0	0	0	0	0	0	0	0	0	0	0	0	0	0	0	0	0	0	0	0	0
28-29_NODE_660_length_7793_cov_3.070503	0	0	0	0	0	0	0	0	0	0	0	0	0	0	0	0	0	0	0	0	0	0	0	0	0	0	0	0	0	0	0	0	0	0	0	0	0	0	0	0	0	0	0	0	0	0	0	0	0
28-29_NODE_669_length_7696_cov_3.328652	0	0	0	0	0	0	0	0	0	0	0	0	0	0	0	0	0	0	0	0	0	0	0	0	0	0	0	0	0	0	0	0	0	0	0	0	0	0	0	0	0	0	0	0	0	0	0	0	0
28-29_NODE_671_length_7679_cov_4.201394	0	0	0	0	0	0	0	0	0	0	0	0	0	0	0	0	0	0	0	0	0	0	0	0	0	0	0	0	0	0	0	0	0	0	0	0	0	0	0	0	0	0	0	0	0	0	0	0	0
28-29_NODE_681_length_7561_cov_20.145644	0	0	0	0	0	0	0	0	0	0	0	0	0	0	0	0	0	0	0	0	0	0	0	0	0	0	0	0	0	0	0	0	0	0	0	0	0	0	0	0	0	0	0	0	0	0	0	0	0
28-29_NODE_707_length_7233_cov_2.449693	0	0	0	0	0	0	0	0	0	0	9.41092	0	0	0	0	0	0	0	0	0	9.47244	8.04133	0	0	0	0	0	0	0	0	0	0	0	0	0	0	0	0	0	0	0	0	0	0	0	0	0	0	0
28-29_NODE_713_length_7190_cov_2.360607	0	0	0	0	0	0	0	0	0	0	0	0	0	0	0	0	0	0	0	0	0	0	0	0	0	0	0	0	0	0	0	0	0	0	0	0	0	0	0	0	0	0	0	0	0	0	0	0	0
28-29_NODE_715_length_7174_cov_3.584331	0	9.46726	0	0	0	0	0	0	0	0	0	0	0	0	0	0	0	0	0	0	0	0	0	0	0	0	0	0	0	0	0	0	0	0	0	0	0	0	0	0	0	0	0	0	0	0	0	0	0
28-29_NODE_719_length_7112_cov_2.812367	0	0	0	0	0	0	0	0	0	0	0	0	0	0	0	0	0	0	0	0	0	0	0	0	0	0	0	0	0	0	0	0	0	0	0	0	0	0	0	0	0	0	0	0	0	0	0	0	0
28-29_NODE_788_length_6522_cov_49.126144	0	0	0	0	0	0	0	0	0	0	0	0	0	0	0	0	0	0	0	0	0	0	0	0	0	0	0	0	0	0	0	0	0	0	0	0	0	0	0	0	0	0	0	0	0	0	0	0	0
28-29_NODE_791_length_6502_cov_10.761245	0	0	0	0	0	0	0	0	0	0	0	0	0	0	0	0	0	0	0	0	0	0	0	0	0	0	0	0	0	0	0	0	0	0	0	0	0	0	0	0	0	0	0	0	0	0	0	0	0
28-29_NODE_800_length_6407_cov_76.841864	0	0	0	0	0	0	0	0	0	0	0	0	0	0	0	0	0	0	0	0	0	0	0	0	0	0	0	0	0	0	0	0	0	0	0	0	0	0	0	0	0	0	0	0	0	0	0	0	0
28-29_NODE_805_length_6360_cov_2.156931	0	0	0	0	0	0	0	0	0	0	0	0	0	0	0	0	0	0	0	0	0	7.97291	0	0	0	0	0	0	0	0	0	0	0	0	0	0	0	0	0	0	0	0	0	0	0	0	0	0	0
28-29_NODE_808_length_6326_cov_1.660106	0	11.0064	0	10.9833	0	0	0	0	0	0	0	0	0	0	0	0	0	0	0	0	11.1056	10.9603	0	0	0	0	0	0	0	0	0	0	0	0	0	0	0	0	0	0	0	0	0	0	0	0	0	0	0
28-29_NODE_842_length_6043_cov_177.936809	0	0	0	0	0	0	0	0	0	0	0	0	0	0	0	0	0	0	0	0	0	0	0	0	0	0	0	0	0	0	0	0	0	0	0	0	0	0	0	0	0	0	0	0	0	0	0	0	0
28-29_NODE_843_length_6030_cov_2.150344	0	0	0	0	0	0	0	0	0	0	0	0	0	0	0	0	0	0	0	0	0	0	0	0	0	0	0	0	0	0	0	0	0	0	0	0	0	0	0	0	0	0	0	0	0	0	0	0	0
28-29_NODE_850_length_5970_cov_2.116749	12.1178	11.1236	0	0	0	0	11.1431	0	10.5796	0	12.0204	0	10.9142	0	10.4001	0	13.1091	0	12.6678	0	0	0	0	0	0	0	0	0	0	0	0	0	0	0	0	0	0	0	0	0	0	0	0	0	0	0	0	0	0
28-29_NODE_852_length_5957_cov_3.458163	0	11.8851	0	0	0	0	0	0	0	0	11.3943	0	0	0	0	0	0	0	11.7443	0	10.9505	10.0441	0	0	0	0	0	0	0	0	0	0	0	0	0	0	0	0	0	0	0	0	0	0	0	0	0	0	0
28-29_NODE_872_length_5798_cov_2.333159	0	0	0	0	0	0	0	0	0	0	0	0	0	0	0	0	0	0	0	0	0	0	0	0	0	0	0	0	0	0	0	0	0	0	0	0	0	0	0	0	0	0	0	0	0	0	0	0	0
28-29_NODE_883_length_5752_cov_2.525639	0	0	0	0	0	0	0	0	0	0	0	0	0	0	0	0	0	0	0	0	0	0	0	0	0	0	0	0	0	0	0	0	0	0	0	0	0	0	0	0	0	0	0	0	0	0	0	0	0
28-29_NODE_893_length_5698_cov_4.497598	0	9.44581	0	0	0	0	0	0	0	0	0	0	0	0	0	0	0	0	0	0	9.57129	9.4481	0	0	0	0	0	0	0	0	0	0	0	0	0	0	0	0	0	0	0	0	0	0	0	0	0	0	0
28-29_NODE_899_length_5678_cov_2.953401	0	0	0	0	0	0	0	0	0	0	0	0	0	0	0	0	0	0	0	0	0	0	0	0	0	0	0	0	0	0	0	0	0	0	0	0	0	0	0	0	0	0	0	0	0	0	0	0	0
28-29_NODE_906_length_5643_cov_2.001797	0	0	0	0	0	0	0	0	0	0	0	0	0	0	0	0	11.1214	0	11.1018	0	9.89158	8.4248	0	0	0	0	0	0	0	0	0	0	0	0	0	0	0	0	0	0	0	0	0	0	0	0	0	0	0
28-29_NODE_911_length_5616_cov_2.437083	0	0	0	0	0	0	0	0	0	0	0	0	0	0	0	0	0	0	0	0	0	0	0	0	0	0	0	0	0	0	0	0	0	0	0	0	0	0	0	0	0	0	0	0	0	0	0	0	0
28-29_NODE_918_length_5570_cov_3.266885	0	10.8613	0	0	0	0	0	0	0	0	12.0659	0	0	0	10.797	0	0	0	0	0	10.6575	9.27099	0	0	0	0	0	0	0	0	0	0	0	0	0	0	0	0	0	0	0	0	0	0	0	0	0	0	0
28-29_NODE_928_length_5536_cov_14.382671	0	0	0	0	14.3298	0	0	0	0	0	0	0	0	0	0	0	0	0	0	0	0	0	0	0	0	0	0	0	0	0	0	0	0	0	0	0	0	0	0	0	0	0	0	0	0	0	0	0	0
28-29_NODE_932_length_5527_cov_5.987890	11.758	11.4463	0	0	0	0	10.7952	0	11.1949	0	13.1261	0	11.3702	0	11.8757	0	11.2175	0	11.0684	0	11.6297	11.4338	0	0	0	0	0	0	0	0	0	0	0	0	0	0	0	0	0	0	0	0	0	0	0	0	0	0	0
28-29_NODE_938_length_5470_cov_1.921380	0	11.5424	0	11.9995	0	0	0	0	0	0	10.9929	0	0	0	0	0	0	0	0	0	11.0534	11.1216	0	0	0	0	0	0	0	0	0	0	0	0	0	0	0	0	0	0	0	0	0	0	0	0	0	0	0
28-29_NODE_947_length_5429_cov_2.892750	0	0	0	0	0	0	0	0	0	0	0	0	0	0	0	0	0	0	0	0	0	0	0	0	0	0	0	0	0	0	0	0	0	0	0	0	0	0	0	0	0	0	0	0	0	0	0	0	0
28-29_NODE_959_length_5347_cov_3.810816	0	0	0	0	0	0	0	0	0	0	0	0	0	0	0	0	0	0	0	0	0	0	0	0	0	0	0	0	0	0	0	0	0	0	0	0	0	0	0	0	0	0	0	0	0	0	0	0	0
28-29_NODE_970_length_5295_cov_2.699885	0	0	0	0	0	0	0	0	0	0	0	0	0	0	0	0	0	0	0	0	0	0	0	0	0	0	0	0	0	0	0	0	0	0	0	0	0	0	0	0	0	0	0	0	0	0	0	0	0
28-29_NODE_975_length_5288_cov_2.630397	0	0	0	0	0	0	0	0	0	0	0	0	0	0	0	0	0	0	0	0	0	0	0	0	0	0	0	0	0	0	0	0	0	0	0	0	0	0	0	0	0	0	0	0	0	0	0	0	0
28-29_NODE_98_length_56589_cov_192.130132	0	0	0	0	0	0	0	0	0	0	0	0	0	0	0	0	0	0	0	0	0	0	0	0	0	0	0	0	0	0	0	0	0	0	0	0	0	0	0	0	0	0	0	0	0	0	0	0	0
28-29_NODE_984_length_5218_cov_2.817351	0	0	0	0	0	0	0	0	0	0	0	0	0	0	0	0	0	0	0	0	0	0	0	0	0	0	0	0	0	0	0	0	0	0	0	0	0	0	0	0	0	0	0	0	0	0	0	0	0
28-29_NODE_990_length_5194_cov_2.948407	0	0	0	0	0	0	0	0	0	0	0	0	0	0	0	0	0	0	0	0	0	0	0	0	0	0	0	0	0	0	0	0	0	0	0	0	0	0	0	0	0	0	0	0	0	0	0	0	0
28-29_NODE_991_length_5193_cov_2.411650	0	10.9356	0	0	0	0	0	0	0	0	10.7267	0	0	0	0	0	0	0	9.89721	0	10.5254	9.562	0	0	0	0	0	0	0	0	0	0	0	0	0	0	0	0	0	0	0	0	0	0	11.8509	0	0	0	0
GOV2_6985.1.58159.TTCAG_Malaspina_NODE_2987_length_5450_cov_4.376326	0	0	0	10.0434	0	0	0	0	0	12.0644	8.19304	13.3849	0	11.5536	10.1113	0	0	0	10.4692	0	0	0	0	0	0	0	0	0	0	10.4348	10.862	11.0011	0	0	0	0	0	0	0	0	0	0	0	0	0	11.5013	0	0	0
GOV2_7029.1.59050.AAGGG_Malaspina_NODE_1607_length_7778_cov_3.770419	0	0	0	0	0	0	0	0	0	0	0	0	0	0	0	0	0	0	0	0	0	0	0	0	0	0	0	0	0	0	0	0	0	0	0	0	0	0	0	0	0	0	0	0	0	0	0	0	0
GOV2_7029.1.59050.AAGGG_Malaspina_NODE_949_length_11009_cov_3.782931	0	0	0	0	0	0	0	0	0	0	0	0	0	0	0	0	0	0	0	0	0	0	0	0	0	0	0	0	0	0	0	0	0	0	0	0	0	0	0	0	0	0	0	0	0	0	0	0	0
GOV2_7034.1.59397.GTGTT_Malaspina_NODE_1148_length_12982_cov_13.138861	0	0	0	0	0	0	0	0	0	0	0	0	0	0	0	0	0	0	0	0	0	0	0	10.0771	0	0	0	0	0	0	0	0	0	0	10.1661	0	0	0	0	0	0	11.1465	0	0	0	11.4071	0	0	0
GOV2_7036.1.59404.TTCAG_Malaspina_NODE_3797_length_4202_cov_8.587636	0	9.33546	0	0	0	0	0	0	0	12.1881	0	0	0	0	0	0	0	0	0	0	0	0	0	0	0	0	0	0	0	0	0	0	0	0	0	0	0	0	0	14.4278	12.4889	0	0	0	13.1929	11.5755	0	0	0
GOV2_7154.1.61923.CACCT_Malaspina_NODE_16583_length_2190_cov_29.473261	0	0	0	0	0	0	0	0	0	0	0	0	0	0	0	0	0	0	0	0	0	0	0	0	0	0	0	0	0	0	0	0	0	0	0	0	0	0	0	0	0	0	0	0	0	0	0	0	0
GOV2_Station100_MES_ALL_assembly_NODE_1384_length_12472_cov_7.288073	0	11.2319	0	0	0	0	0	0	0	0	0	0	0	0	0	0	0	0	0	0	0	0	0	0	0	0	0	0	0	0	0	0	0	0	0	0	0	0	0	0	0	0	0	0	0	0	0	0	0
GOV2_Station100_MES_ALL_assembly_NODE_1422_length_12281_cov_7.429167	0	11.2176	0	10.5329	0	0	0	0	0	0	0	0	0	0	0	0	0	0	0	0	0	0	0	0	0	0	0	0	0	0	0	0	0	0	0	0	0	0	0	0	0	0	0	0	0	0	0	0	0
GOV2_Station100_MES_ALL_assembly_NODE_4807_length_5713_cov_1.715801	0	9.76012	0	0	0	0	0	0	0	0	0	0	0	0	0	0	0	0	0	0	0	0	0	0	0	0	0	0	0	0	0	0	0	0	0	0	0	0	0	0	0	0	0	0	0	0	0	0	0
GOV2_Station100_MES_ALL_assembly_NODE_5486_length_5296_cov_1.956497	0	9.87983	0	0	0	0	0	0	0	0	0	0	0	0	0	0	0	0	0	0	0	0	0	0	0	0	0	0	0	0	0	0	0	0	0	0	0	0	0	0	0	0	0	0	0	0	0	0	0
GOV2_Station100_MES_ALL_assembly_NODE_5967_length_5038_cov_3.650010	0	10.5837	0	10.3356	0	0	0	0	0	0	0	0	0	0	0	0	0	0	9.41043	0	0	0	0	0	0	0	0	0	0	0	0	0	0	0	0	0	0	0	0	0	0	0	0	0	0	0	0	0	0
GOV2_Station100_MES_ALL_assembly_NODE_686_length_19498_cov_3.319601	0	10.356	0	0	0	0	0	0	0	0	0	0	0	0	0	0	0	0	0	0	10.6694	9.02355	0	0	0	0	0	0	0	0	0	0	0	0	0	0	0	0	0	0	0	0	0	0	0	0	0	0	0
GOV2_Station111_MES_DO_NOT_POOL_NODE_3332_length_15580_cov_6.852560	12.3699	11.1986	0	0	0	0	11.3016	0	10.2264	0	12.1832	0	10.7787	0	10.4115	0	0	0	11.2249	0	9.41636	7.68341	0	0	0	0	0	0	0	0	0	0	0	0	0	0	0	0	0	0	0	0	0	0	0	0	0	0	0
GOV2_Station123_MXL_ALL_assembly_NODE_2066_length_15826_cov_40.833428	0	11.0553	0	0	0	0	0	0	0	0	11.5247	0	0	0	10.3973	0	10.1013	0	10.6457	0	0	0	0	0	0	0	0	0	0	0	0	0	0	0	0	0	0	0	0	0	0	0	0	0	0	0	0	0	0
GOV2_Station123_MXL_ALL_assembly_NODE_266_length_44950_cov_32.469718	12.1567	11.0642	0	0	0	0	11.0978	0	10.1562	0	12.0198	0	10.6149	0	10.2141	0	10.8534	0	11.1564	0	9.70538	8.3119	0	0	0	0	0	0	0	0	0	0	0	0	0	0	0	0	0	0	0	0	0	0	0	0	0	0	0
GOV2_Station123_MXL_ALL_assembly_NODE_3212_length_11308_cov_32.651026	0	11.4754	0	0	0	0	0	0	0	0	11.8193	0	0	0	10.5976	0	0	0	11.1313	0	0	0	0	0	0	0	0	0	0	0	0	0	0	0	0	0	0	0	0	0	0	0	0	0	0	0	0	0	0
GOV2_Station123_MXL_ALL_assembly_NODE_3539_length_10475_cov_38.798656	0	10.0291	0	0	0	0	0	0	10.6307	0	12.2184	0	10.9071	0	11.0343	0	0	0	0	0	9.82527	7.56414	0	0	0	0	0	0	0	0	0	0	0	0	0	0	0	0	0	0	0	0	0	0	0	0	0	0	0
GOV2_Station123_MXL_ALL_assembly_NODE_4539_length_8657_cov_8.481981	0	11.0156	0	10.844	0	0	0	0	0	0	10.8522	0	0	0	9.45087	0	9.89621	0	10.6461	0	11.4242	11.2699	0	10.9927	0	9.48567	0	0	10.0877	10.9129	0	10.4537	0	0	10.4589	0	0	0	0	0	0	10.3214	10.2827	0	0	0	0	0	0
GOV2_Station123_MXL_ALL_assembly_NODE_4612_length_8570_cov_68.315326	0	11.4495	0	0	0	0	0	0	11.0603	0	12.5809	0	11.5128	0	11.4612	0	0	0	11.2093	0	10.3793	9.21099	0	0	0	0	0	0	0	0	0	0	0	0	0	0	0	0	0	0	0	0	0	0	0	0	0	0	0
GOV2_Station123_MXL_ALL_assembly_NODE_6828_length_6411_cov_21.019352	0	11.0807	0	0	0	0	0	0	0	0	11.5289	0	0	0	10.0335	0	0	0	10.519	0	10.1264	8.97857	0	0	0	0	0	0	0	0	0	0	0	0	0	0	0	0	0	0	0	0	0	0	0	0	0	0	0
GOV2_Station123_MXL_ALL_assembly_NODE_7582_length_5954_cov_32.922360	0	0	0	0	0	0	0	0	0	0	11.8829	0	0	0	11.3282	0	0	0	0	0	0	0	0	0	0	0	0	0	0	0	0	0	0	0	0	0	0	0	0	0	0	0	0	0	0	0	0	0	0
GOV2_Station123_MXL_ALL_assembly_NODE_8152_length_5611_cov_12.268898	0	10.5039	0	10.5374	0	0	0	0	0	0	11.0733	0	0	0	0	0	0	0	0	0	12.7012	12.4494	0	12.5713	7.53363	10.93	0	9.31647	11.0044	11.6527	11.1323	0	0	0	11.8818	0	0	0	0	9.80748	0	0	11.8864	0	0	0	0	0	0
GOV2_Station123_MXL_ALL_assembly_NODE_8511_length_5450_cov_23.010936	0	11.6164	12.5198	0	0	0	10.7764	0	0	0	11.7534	0	0	0	9.67965	0	13.4087	0	13.0272	0	0	0	0	0	0	0	0	0	0	0	0	0	0	0	0	0	0	0	0	0	0	0	0	0	0	0	0	0	0
GOV2_Station123_MXL_ALL_assembly_NODE_9443_length_5031_cov_62.073151	0	11.1618	0	0	0	0	0	0	10.2673	0	12.4557	0	11.0351	0	11.636	0	0	0	10.503	0	10.0803	9.0512	0	0	0	0	0	0	0	0	0	0	0	0	0	0	0	0	0	0	0	0	0	0	0	0	0	0	0
GOV2_Station125_MXL_ALL_assembly_NODE_6531_length_5073_cov_3.830610	0	0	0	0	0	0	0	0	0	0	10.2827	0	0	0	10.7628	0	0	0	0	0	9.01034	0	0	0	0	0	0	0	0	0	0	0	0	0	0	0	0	0	0	0	0	0	0	0	0	0	0	0	0
GOV2_Station138_DCM_ALL_assembly_NODE_2800_length_7503_cov_5.772825	0	9.24586	0	0	0	0	0	0	0	0	0	0	0	0	0	0	0	0	11.7115	0	0	7.87982	0	0	0	0	0	0	0	0	0	0	0	0	0	0	0	0	0	0	0	0	0	0	0	0	0	0	0
GOV2_Station138_DCM_ALL_assembly_NODE_4565_length_5713_cov_5.659774	0	0	0	0	0	0	0	0	0	0	0	0	0	0	0	0	0	0	11.6821	0	0	8.02245	0	0	0	0	0	0	0	0	0	0	0	0	0	0	0	0	0	0	0	0	0	0	0	0	0	0	0
GOV2_Station155_DCM_ALL_assembly_NODE_12329_length_7959_cov_34.459894	0	11.1299	0	12.0316	0	0	0	0	0	0	0	0	0	0	0	0	0	0	0	0	12.8313	12.1572	0	12.0423	9.06968	10.7327	0	9.90077	10.6578	11.2206	11.4416	10.45	0	0	12.3825	0	0	0	0	9.72318	0	0	13.2065	0	0	0	0	0	0
GOV2_Station155_DCM_ALL_assembly_NODE_17855_length_5904_cov_5.342452	0	11.2811	0	11.3236	0	0	0	0	0	0	0	0	0	0	0	0	0	0	0	0	11.045	10.1848	0	0	0	0	0	0	0	0	0	0	0	0	0	0	0	0	0	0	0	0	0	0	0	0	0	0	0
GOV2_Station155_DCM_ALL_assembly_NODE_5884_length_14345_cov_3.208677	0	10.1362	0	0	0	0	0	0	0	0	0	0	0	0	0	0	0	0	0	0	10.4905	8.74472	0	0	0	0	0	0	0	0	0	0	0	0	0	0	0	0	0	0	0	0	0	0	0	0	0	0	0
GOV2_Station155_DCM_ALL_assembly_NODE_8776_length_10370_cov_3.208628	0	9.94658	0	0	0	0	0	0	0	0	0	0	0	0	0	0	0	0	0	0	10.4139	8.7438	0	0	0	0	0	0	0	0	0	0	0	0	0	0	0	0	0	0	0	0	0	0	0	0	0	0	0
GOV2_Station155_MES_ALL_assembly_NODE_12643_length_9792_cov_5.380097	0	10.8481	0	10.0701	0	0	0	0	0	0	0	0	0	0	0	0	0	0	0	0	0	9.73461	0	0	0	0	0	0	0	0	0	0	0	0	0	0	0	0	0	0	0	0	0	0	0	0	0	0	0
GOV2_Station155_MES_ALL_assembly_NODE_12988_length_9579_cov_3.140697	0	0	0	0	0	0	0	0	0	0	0	0	0	0	0	0	0	0	0	0	0	9.00276	0	0	10.8343	9.5427	0	9.88557	0	0	0	0	0	0	0	0	9.51359	0	0	0	0	0	0	0	0	0	0	0	0
GOV2_Station155_MES_ALL_assembly_NODE_16549_length_7953_cov_3.518106	0	0	0	0	0	0	0	0	0	0	0	0	0	0	0	0	0	0	0	0	0	9.13651	0	0	0	0	0	0	0	0	0	0	0	0	0	0	0	0	0	0	0	0	0	0	0	0	0	0	0
GOV2_Station155_MES_ALL_assembly_NODE_21060_length_6604_cov_410.777065	0	0	0	0	0	0	0	0	0	0	0	0	0	0	0	0	0	0	0	0	12.0443	13.7542	0	12.4573	14.3929	14.1849	11.8578	13.9621	13.9579	12.1284	0	12.0183	0	12.4904	0	11.1671	14.2654	13.246	14.1183	10.5053	13.7039	10.244	0	0	0	0	0	10.4329	12.2979
GOV2_Station155_MES_ALL_assembly_NODE_26014_length_5632_cov_43.514076	0	0	0	0	0	0	0	0	0	0	0	0	0	0	0	0	0	0	0	0	9.59426	11.6251	0	0	7.87247	0	0	8.7745	0	0	0	0	0	0	0	0	11.1202	0	0	0	10.8534	0	0	0	0	0	0	0	0
GOV2_Station158_DCM_ALL_assembly_NODE_16962_length_6108_cov_3.163555	0	0	0	0	0	0	0	0	0	0	0	0	0	0	0	0	0	0	0	0	11.3251	13.0195	0	11.6323	10.7853	13.8743	0	13.4344	12.2006	11.0148	0	10.9226	0	11.7611	0	0	12.3034	0	14.056	9.86995	12.9502	0	0	0	0	0	0	10.2011	11.1346
GOV2_Station158_DCM_ALL_assembly_NODE_8527_length_10732_cov_3.809872	0	0	0	0	0	0	0	0	0	0	0	0	0	0	0	0	0	0	0	0	10.9861	12.6382	0	11.8107	14.438	13.0582	11.3306	13.189	11.4424	0	0	10.8216	0	11.3469	0	0	13.5172	0	12.883	9.93928	13.1115	0	0	0	0	0	0	0	11.6082
GOV2_Station158_MES_ALL_assembly_NODE_9251_length_10339_cov_5.995819	0	0	0	0	0	0	0	0	0	0	0	0	0	0	0	0	0	0	0	0	9.04883	0	0	0	8.85398	13.3009	0	0	0	0	0	0	0	0	0	0	0	0	9.7585	0	0	0	0	0	0	0	0	0	0
GOV2_Station163_SUR_ALL_assembly_NODE_5562_length_8659_cov_143.134705	0	0	0	0	0	0	0	0	0	0	0	0	0	0	0	0	0	0	0	0	11.6416	13.459	0	12.0841	14.0018	13.8708	11.6464	13.8392	13.613	11.8857	0	11.7126	0	12.1595	0	0	14.0398	13.1488	14.0711	10.1956	13.2777	0	0	0	0	0	0	0	12.1472
GOV2_Station168_DCM_ALL_assembly_NODE_17646_length_6606_cov_19.071134	0	0	0	0	0	0	0	0	0	0	0	0	0	0	0	0	0	0	0	0	0	10.719	0	0	9.50484	0	0	11.6353	13.0139	11.7667	0	0	0	0	0	0	12.9207	0	9.71976	0	0	0	0	0	0	0	0	0	11.2194
GOV2_Station168_DCM_ALL_assembly_NODE_6986_length_14483_cov_31.739326	0	0	0	0	0	0	0	0	0	0	0	0	0	0	0	0	0	0	0	0	12.1338	13.5367	0	12.501	14.5755	14.0618	11.9218	13.5805	13.6494	11.9993	0	11.8305	0	12.0739	0	0	14.223	13.1192	13.3507	10.4926	13.6765	0	0	0	0	0	0	0	11.9989
GOV2_Station168_IZZ_ALL_assembly_NODE_19734_length_6847_cov_5.178004	0	0	0	0	0	0	0	0	0	0	0	0	0	0	0	0	0	0	0	0	12.2326	13.7124	0	12.6371	14.4284	14.3024	11.363	13.9366	14.0997	12.3182	0	12.0091	0	12.4101	0	0	14.2054	13.0629	14.1531	10.6696	13.708	0	0	0	0	0	0	10.2118	12.2571
GOV2_Station168_IZZ_ALL_assembly_NODE_25672_length_5500_cov_4.889440	0	0	0	0	0	0	0	0	0	0	0	0	0	0	0	0	0	0	0	0	12.0551	13.6385	0	12.3195	14.3868	14.1378	11.7408	13.9294	13.9489	12.2989	0	11.9217	0	12.347	0	11.2993	14.217	13.2238	14.1247	10.6258	13.6564	10.3073	0	0	0	0	0	10.4626	12.3292
GOV2_Station175_SUR_ALL_assembly_NODE_18772_length_7066_cov_31.514335	0	10.2849	0	0	12.9553	0	10.832	14.242	0	12.6502	0	11.9691	10.9728	0	0	12.6268	0	0	0	0	13.2539	0	0	13.5624	8.71645	11.8156	0	13.1572	12.0969	13.7161	14.1281	13.5182	12.7529	14.3163	13.1848	14.3805	12.2448	14.4136	12.1381	12.4403	12.9345	13.3931	11.8227	12.2892	0	0	12.5536	11.5038	12.7188
GOV2_Station18_SUR_ALL_assembly_NODE_4016_length_6781_cov_2.334225	0	0	0	10.8092	0	12.7218	0	0	9.79155	0	0	0	0	0	9.1348	0	0	0	0	12.3527	0	0	0	0	0	0	0	0	0	0	0	0	0	0	0	0	0	0	0	0	0	0	0	0	0	12.2434	0	0	0
GOV2_Station18_SUR_ALL_assembly_NODE_666_length_34514_cov_15.678081	0	0	0	0	0	0	0	0	0	0	0	0	0	0	0	0	0	0	0	0	0	0	0	0	0	0	0	0	0	0	0	0	0	0	0	0	0	0	0	0	0	0	0	0	0	14.0193	0	0	0
GOV2_Station188_SUR_ALL_assembly_NODE_15869_length_5148_cov_8.169448	0	0	0	0	0	0	0	0	0	0	0	0	0	0	0	0	0	0	0	0	0	9.81353	0	0	0	0	0	0	0	0	0	0	0	0	0	0	0	0	0	0	12.1575	0	0	0	0	0	0	0	0
GOV2_Station196_SUR_ALL_assembly_NODE_7813_length_8332_cov_13.846321	0	10.1418	0	9.76879	13.4244	0	10.7526	14.126	0	12.5707	0	12.085	10.9678	0	0	12.5572	0	0	0	0	13.3598	8.17776	0	13.7067	9.02633	11.6063	0	13.4708	12.2003	13.847	13.2582	13.3122	13.0739	13.9573	13.3398	13.9588	12.2723	14.5649	12.1096	12.6917	12.7986	12.9761	11.7228	11.729	0	11.3991	11.8222	11.8469	12.7767
GOV2_Station201_DCM_ALL_assembly_NODE_23289_length_5106_cov_2.066917	0	0	0	0	0	0	0	0	0	0	0	0	0	0	0	0	0	0	0	0	11.0992	12.9837	0	11.888	14.2537	13.2903	11.9967	13.509	12.886	11.1317	0	11.4929	0	11.7078	0	0	13.9731	13.1866	13.3209	10.2542	13.017	0	0	0	0	0	0	0	11.636
GOV2_Station201_DCM_ALL_assembly_NODE_8129_length_10425_cov_3.260366	0	0	0	0	0	0	0	0	0	0	0	0	0	0	0	0	0	0	0	0	0	0	0	0	0	0	0	0	0	0	0	0	0	0	0	0	0	0	0	0	0	0	0	0	0	0	0	10.2247	0
GOV2_Station201_MES_ALL_assembly_NODE_7246_length_9717_cov_20.572966	0	0	0	0	0	0	0	0	0	0	0	0	0	0	0	0	0	0	0	0	9.61057	12.5807	0	10.9819	9.96162	12.5923	0	13.3193	11.4266	0	0	10.7116	0	10.6488	0	0	11.4852	11.448	13.9429	0	10.558	0	0	0	0	0	0	0	11.2021
GOV2_Station205_MES_ALL_assembly_NODE_11981_length_7453_cov_2.745607	0	0	0	0	0	0	0	0	0	0	0	0	0	0	0	0	0	0	0	0	0	0	0	0	10.4577	0	0	11.0257	0	0	0	0	0	0	0	0	0	0	0	0	11.9388	0	0	0	0	0	0	0	0
GOV2_Station205_SUR_ALL_assembly_NODE_12060_length_5502_cov_2.391225	0	0	0	0	0	0	0	0	0	0	0	0	0	0	0	0	0	0	0	0	11.6566	13.1367	0	12.3722	14.4653	13.9279	11.8097	13.498	13.5125	11.9101	0	11.4543	0	11.9011	0	0	13.6729	12.5851	13.5106	10.2331	13.4641	10.2658	0	0	0	0	0	10.0474	12.1861
GOV2_Station205_SUR_ALL_assembly_NODE_6215_length_8735_cov_2.400806	0	0	0	0	0	0	0	0	0	0	0	0	0	0	0	0	0	0	0	0	12.0001	13.3905	0	12.3383	14.5001	14.0635	12.435	13.661	13.726	12.0013	0	11.7229	0	12.1425	0	0	14.0502	12.9136	13.7039	10.1648	13.5368	0	0	0	0	0	0	10.2014	12.0165
GOV2_Station209_MES_ALL_assembly_NODE_24496_length_5251_cov_39.157814	0	0	0	0	0	0	0	0	0	0	0	11.2836	0	0	0	0	0	0	0	0	0	0	0	0	0	0	0	0	12.2452	14.2355	14.8952	14.3903	14.8849	14.8711	11.9702	15.1039	12.8506	14.5401	0	11.1254	11.6243	15.0784	11.4901	0	0	0	0	0	0
GOV2_Station209_SUR_ALL_assembly_NODE_1370_length_41102_cov_12.436061	0	0	0	0	0	0	0	0	0	0	0	0	0	0	0	0	0	0	0	0	0	0	0	0	0	0	0	0	0	0	0	0	0	0	0	0	0	0	0	0	0	0	0	0	0	0	0	10.3228	0
GOV2_Station209_SUR_ALL_assembly_NODE_14365_length_7845_cov_5.384211	0	0	0	0	0	0	0	0	0	0	0	0	0	0	0	0	0	0	0	0	0	0	0	0	0	0	0	0	0	0	0	0	0	0	0	0	0	0	0	0	0	0	0	0	0	0	0	0	0
GOV2_Station209_SUR_ALL_assembly_NODE_18176_length_6562_cov_41.470416	0	0	0	0	0	0	0	0	0	0	0	0	0	0	0	0	0	0	0	0	12.311	13.6346	0	12.4221	13.7481	14.1548	0	14.7334	14.1229	0	0	12.1215	0	12.3011	0	11.5881	14.3389	13.2815	14.0456	0	13.5773	0	0	0	0	0	0	0	14.7074
GOV2_Station209_SUR_ALL_assembly_NODE_25426_length_5080_cov_5.167164	0	0	0	0	0	0	0	0	0	0	0	0	0	0	0	0	0	0	0	0	10.7947	11.8133	0	0	9.96796	11.997	0	13.6469	10.9163	0	0	0	0	0	0	0	11.4557	0	0	0	12.2886	0	0	0	0	0	0	0	14.2207
GOV2_Station210_SUR_ALL_assembly_NODE_12272_length_10725_cov_4.694564	0	0	0	0	0	0	0	0	0	0	0	0	0	0	0	0	0	0	0	0	0	0	0	0	0	0	0	0	0	0	0	0	0	0	0	0	0	0	0	0	0	0	0	0	0	0	0	11.6831	0
GOV2_Station210_SUR_ALL_assembly_NODE_17918_length_7735_cov_2.511068	0	0	0	0	0	0	0	0	0	0	0	0	0	0	0	0	0	0	0	0	0	0	0	0	0	0	0	0	0	0	0	0	0	0	0	0	0	0	0	0	0	0	0	0	0	0	0	0	0
GOV2_Station31_SUR_ALL_assembly_NODE_6946_length_7086_cov_3.989760	0	0	0	0	0	0	0	0	0	0	0	12.794	0	0	0	0	0	0	0	0	0	0	0	10.7431	0	0	0	0	0	11.1597	11.0951	11.3506	0	0	10.1535	0	9.39745	0	0	0	0	12.026	0	0	0	12.1997	0	0	0
GOV2_Station31_SUR_ALL_assembly_NODE_9305_length_5661_cov_14.062611	0	0	0	0	0	0	0	0	0	0	0	0	0	0	0	0	0	0	0	0	12.8044	14.0408	0	12.9193	14.6899	14.4148	0	15.3444	14.9258	12.8313	0	12.4125	0	12.6148	10.0805	11.4169	15.1866	13.9532	13.7899	0	14.0867	0	0	0	0	0	0	0	13.1093
GOV2_Station34_DCM_ALL_assembly_NODE_1533_length_14528_cov_3.391142	0	0	0	0	0	0	0	0	0	0	0	0	0	0	13.0217	0	0	0	0	0	0	0	0	0	0	0	0	0	0	0	0	0	0	0	0	0	0	0	0	0	0	0	0	0	0	0	0	0	0
GOV2_Station34_DCM_ALL_assembly_NODE_2661_length_10323_cov_7.377873	0	0	0	0	0	0	0	0	0	0	10.4077	0	0	0	10.7864	0	0	0	0	0	9.12358	0	0	0	0	0	0	0	0	0	0	0	0	0	0	0	0	0	0	0	0	0	0	0	0	0	0	0	0
GOV2_Station34_DCM_ALL_assembly_NODE_3382_length_8851_cov_9.597090	0	10.6927	0	0	0	0	0	0	10.624	0	12.7501	0	11.2822	0	12.0901	0	0	0	0	0	0	0	0	0	0	0	0	0	0	0	0	0	0	0	0	0	0	0	0	0	0	0	0	0	0	0	0	0	0
GOV2_Station34_DCM_ALL_assembly_NODE_3973_length_7975_cov_9.683712	0	0	0	0	0	0	0	0	0	0	0	0	0	0	0	0	10.9739	0	11.3694	0	0	0	0	0	0	0	0	0	0	0	0	0	0	0	0	0	0	0	0	0	0	0	0	0	0	0	0	0	0
GOV2_Station34_DCM_ALL_assembly_NODE_6542_length_5739_cov_7.853096	0	10.9216	0	0	0	0	0	0	0	0	12.6085	0	11.2111	0	11.0293	0	10.1522	0	10.4852	0	11.2768	10.7899	0	0	0	0	0	0	0	0	0	0	0	0	0	0	0	0	0	0	0	0	0	0	0	0	0	0	0
GOV2_Station38_MES_ALL_assembly_NODE_1212_length_10326_cov_4.980722	0	0	0	0	0	0	0	0	0	0	0	0	0	0	0	0	0	0	0	0	9.70186	10.7918	0	0	0	0	0	0	0	0	0	0	0	0	0	0	0	0	0	0	0	0	0	0	0	0	0	0	0
GOV2_Station38_MES_ALL_assembly_NODE_1869_length_7724_cov_4.994393	0	0	0	0	0	0	0	0	0	0	0	0	0	0	0	0	0	0	0	0	10.304	11.8692	0	0	12.0967	11.9919	0	0	0	0	0	0	0	0	0	0	0	0	0	0	0	0	0	0	0	0	0	0	0
GOV2_Station38_MES_ALL_assembly_NODE_1923_length_7584_cov_4.016602	0	0	0	0	0	0	0	0	0	0	0	0	0	0	0	0	0	0	0	0	0	0	0	0	0	0	0	0	0	0	0	0	0	0	0	0	0	0	0	0	0	0	0	0	0	0	0	0	0
GOV2_Station38_MES_ALL_assembly_NODE_2888_length_5809_cov_5.551790	0	10.7107	0	10.9097	0	0	0	0	0	0	0	0	0	0	0	0	0	0	0	0	0	9.98873	0	0	0	0	0	0	0	0	0	0	0	0	0	0	0	0	0	0	0	0	0	0	0	0	0	0	0
GOV2_Station38_MES_ALL_assembly_NODE_3116_length_5540_cov_15.626618	0	0	0	0	0	0	0	0	0	0	0	0	0	0	0	0	0	0	0	0	0	0	0	0	0	0	0	0	0	0	0	0	0	0	0	0	0	0	0	0	0	0	0	0	0	0	0	0	0
GOV2_Station38_SUR_ALL_assembly_NODE_1945_length_8208_cov_4.988103	0	0	0	9.90836	0	13.2757	0	0	0	0	8.46717	0	0	12.2794	9.0024	0	0	0	0	0	0	0	0	0	0	0	0	0	0	0	0	0	0	0	0	0	0	0	0	0	0	0	0	0	0	0	0	0	0
GOV2_Station39_MES_ALL_assembly_NODE_1135_length_13970_cov_68.220050	0	9.26791	0	0	0	0	0	0	0	0	0	0	0	0	0	0	0	0	0	0	0	9.48056	0	0	0	0	0	0	0	0	0	0	0	0	0	0	0	0	0	0	0	0	0	0	0	0	0	0	0
GOV2_Station39_MES_ALL_assembly_NODE_3326_length_6722_cov_7.932203	0	0	0	0	0	0	10.1961	0	0	0	0	0	0	0	0	0	0	0	0	0	0	0	0	0	0	0	0	0	0	0	0	0	0	0	0	0	0	0	0	0	0	0	0	0	0	0	0	0	0
GOV2_Station39_MES_ALL_assembly_NODE_3562_length_6406_cov_31.829476	0	0	0	0	0	0	0	0	0	11.0474	9.52787	0	0	0	0	0	0	0	0	0	0	0	0	0	0	0	0	0	0	0	0	0	0	0	0	0	0	0	0	0	0	0	0	0	0	12.0159	0	0	0
GOV2_Station39_MES_ALL_assembly_NODE_779_length_18109_cov_3.202781	0	0	0	0	0	0	0	0	0	0	0	0	0	0	0	0	0	0	0	0	0	0	0	0	0	0	0	0	0	0	0	0	0	0	0	0	0	0	0	0	0	0	0	0	0	0	0	0	0
GOV2_Station41_DCM_ALL_assembly_NODE_3348_length_7076_cov_3.496368	0	0	0	9.81058	0	11.6327	0	0	9.54178	11.8465	0	13.4493	0	11.3106	9.91246	0	0	0	10.3731	0	0	0	0	10.6478	0	0	0	0	0	10.9252	0	11.2879	0	0	10.0614	0	9.35107	0	0	0	0	11.0731	0	0	0	12.5433	0	0	0
GOV2_Station42_DCM_ALL_assembly_NODE_4781_length_7529_cov_3.734680	0	0	0	0	0	0	0	0	0	0	10.1323	0	0	0	10.3127	0	0	0	0	0	0	0	0	0	0	0	0	0	0	0	0	0	0	0	0	0	0	0	0	0	0	0	0	0	0	0	0	0	0
GOV2_Station42_DCM_ALL_assembly_NODE_9049_length_5027_cov_3.345937	0	0	0	0	0	0	0	0	0	0	0	0	0	0	0	0	0	0	0	0	0	0	0	0	0	0	0	0	0	0	0	0	0	0	0	0	0	0	0	0	0	0	0	0	0	0	0	0	0
GOV2_Station42_SUR_ALL_assembly_NODE_3347_length_7627_cov_2.353011	0	0	0	0	0	0	10.2031	0	0	0	0	12.6588	0	0	0	0	0	0	10.1281	0	0	0	0	0	0	0	0	0	10.4492	13.4417	13.3538	15.0766	16.1805	15.6227	11.8097	12.781	10.7445	0	0	9.43986	0	13.5514	10.7292	0	0	11.7771	13.0791	0	0
GOV2_Station45_SUR_ALL_assembly_NODE_6773_length_5032_cov_3.428571	0	0	0	0	0	0	0	0	0	0	0	0	0	0	0	0	0	0	0	0	0	0	0	0	0	0	0	0	0	0	0	0	0	0	0	0	0	0	0	14.0484	12.7115	0	0	0	0	0	0	0	0
GOV2_Station46_SUR_ALL_assembly_NODE_3895_length_5713_cov_1.987805	0	0	0	0	0	0	0	0	0	0	0	0	0	0	0	0	0	0	0	0	0	0	0	0	0	0	0	0	0	0	0	0	0	0	0	0	0	0	0	0	0	0	0	0	0	0	0	0	0
GOV2_Station52_DCM_ALL_assembly_NODE_5411_length_5624_cov_10.548932	10.8	11.2232	12.5616	0	11.3571	0	11.2126	0	9.99585	0	11.9634	0	10.4526	0	9.97442	0	13.1044	12.9514	13.1242	0	11.4779	9.93858	0	0	0	0	0	0	0	0	0	0	0	0	0	0	0	0	0	0	0	0	0	0	0	0	0	0	0
GOV2_Station56_SUR_ALL_assembly_NODE_5094_length_6868_cov_6.241891	0	0	0	0	0	13.2027	11.7692	0	0	12.524	0	0	0	0	0	0	0	0	0	0	0	0	0	0	0	0	0	0	0	0	0	0	0	0	0	0	0	0	0	0	0	0	0	0	0	11.5855	0	0	0
GOV2_Station56_SUR_ALL_assembly_NODE_7104_length_5582_cov_2.499548	0	0	0	0	0	0	0	0	0	0	0	0	0	0	0	0	0	0	0	0	0	0	0	0	0	0	0	0	0	0	0	0	0	0	0	0	0	0	0	0	0	0	0	0	0	0	0	0	0
GOV2_Station64_SUR_ALL_assembly_NODE_1339_length_18087_cov_3.920253	0	0	0	10.1314	0	11.7006	0	0	9.6035	12.0857	0	13.491	0	11.446	9.90868	0	0	0	10.5619	0	0	0	0	10.4889	0	0	0	0	0	11.0087	0	11.4882	11.5463	0	10.2313	0	9.54025	0	0	0	0	11.2855	0	0	0	12.5955	0	0	0
GOV2_Station65_SUR_ALL_assembly_NODE_9771_length_5062_cov_4.677651	0	0	0	0	0	0	0	0	0	0	0	0	0	0	0	0	0	0	0	0	0	0	0	0	0	0	0	0	0	0	0	0	0	0	0	0	0	0	0	0	0	0	0	0	0	0	0	0	0
GOV2_Station66_SUR_ALL_assembly_NODE_3984_length_7640_cov_22.945155	0	9.87833	0	0	0	13.637	11.8115	0	0	13.0457	9.28135	0	0	0	0	0	0	0	0	0	0	0	0	0	0	0	0	0	10.9349	0	0	0	0	0	0	0	0	0	0	14.6166	13.2009	12.7216	0	14.3875	13.3356	13.0732	11.5928	14.9209	0
GOV2_Station66_SUR_ALL_assembly_NODE_5362_length_6214_cov_5.067219	0	0	0	10.4399	0	12.7912	0	0	9.85096	0	0	0	0	0	9.15219	0	0	0	0	12.4701	0	0	0	0	0	0	0	0	0	0	0	0	0	0	0	0	0	0	0	0	0	0	0	0	0	11.9457	0	0	0
GOV2_Station68_MES_DO_NOT_POOL_NODE_17681_length_5063_cov_6.322085	0	12.0357	0	0	0	0	0	0	10.2816	0	12.7267	0	11.3523	0	11.1394	0	0	0	0	0	9.63063	8.22029	0	0	0	0	0	0	0	0	0	0	0	0	0	0	0	0	0	0	0	0	0	0	0	0	0	0	0
GOV2_Station68_MES_DO_NOT_POOL_NODE_4349_length_12927_cov_303.036824	0	9.69698	0	0	0	13.6951	11.5084	0	0	12.8888	8.97867	0	0	0	0	0	0	0	0	0	0	0	0	0	0	0	0	0	10.77	0	0	0	0	0	0	0	0	0	0	14.6604	13.2221	12.7169	0	14.4161	13.2669	12.9445	11.4531	14.9712	0
GOV2_Station70_MES_ALL_assembly_NODE_2685_length_8652_cov_5.385134	0	0	0	0	0	11.8866	0	0	0	0	0	0	0	0	0	0	0	0	0	0	0	0	0	0	0	0	0	0	0	0	0	0	0	0	0	0	0	0	0	0	0	0	0	0	0	0	0	0	0
GOV2_Station72_SUR_ALL_assembly_NODE_4388_length_6514_cov_9.106518	0	0	0	10.0592	0	0	0	0	9.49824	12.0809	8.15744	13.4452	0	11.6324	10.1096	11.6592	0	0	10.4345	0	0	0	0	10.5621	0	0	0	0	0	11.1132	11.3404	11.0706	11.4987	0	10.2311	0	9.37622	0	0	0	0	11.1196	0	0	0	12.5253	0	0	0
GOV2_Station76_DCM_ALL_assembly_NODE_10042_length_5004_cov_19.307941	0	12.577	0	0	0	0	0	0	11.9497	0	12.129	0	11.5209	0	12.046	0	12.7969	0	12.7247	0	0	0	0	0	0	0	0	0	0	0	0	0	0	0	0	0	0	0	0	0	0	0	0	0	0	0	0	0	0
GOV2_Station78_DCM_ALL_assembly_NODE_8967_length_5170_cov_2.557380	0	0	0	0	0	0	0	0	0	0	0	0	0	0	0	0	0	0	0	0	9.99406	10.3288	0	0	0	0	0	0	0	0	0	0	0	0	0	0	0	0	0	0	0	0	0	0	0	0	0	0	0
GOV2_Station78_MES_DO_NOT_POOL_NODE_13095_length_5402_cov_6.979428	0	0	0	0	0	0	0	0	0	0	0	0	0	0	0	0	0	0	0	0	0	0	0	0	0	0	0	0	0	12.9157	12.8437	11.149	0	0	0	0	10.1323	0	0	0	0	0	0	0	0	0	0	0	0
GOV2_Station78_MES_DO_NOT_POOL_NODE_13829_length_5183_cov_4.542122	0	0	0	0	0	0	9.87639	0	0	0	0	0	0	0	0	0	0	0	0	0	0	0	0	0	0	0	0	0	9.89188	13.3461	13.1633	10.3827	0	0	0	0	9.52047	0	0	0	0	0	0	0	0	0	0	0	10.6039
GOV2_Station78_SUR_ALL_assembly_NODE_4957_length_5609_cov_11.140079	11.4157	9.84013	0	0	0	0	11.4094	0	11.2318	0	12.5236	0	11.2226	0	12.0066	0	10.5728	0	11.1808	0	10.1981	8.387	0	0	0	0	0	0	0	0	0	0	0	0	0	0	0	0	0	0	0	0	0	0	0	0	0	0	0
[truncated: 68 more columns]
